# Supplementary material for: Crystal structure of seleno-l-cystine di­hydro­chloride
Source: Acta Crystallogr E Crystallogr Commun. 2015 May 30;71(Pt 6):726–9. doi: 10.1107/S205698901501021X (PMC4459342; doi:10.1107/S205698901501021X)
Supplement: Supplementary file 1 [file e-71-00726-sup1.cif]

##############################################################################
#                                                                            #
# This CIF contains the data in a paper accepted for publication in          #
# Acta Crystallographica Section E. It conforms to the requirements of       #
# Notes for Authors for Acta Crystallographica Section E, and has been       #
# peer reviewed under the auspices of the IUCr Commission on Journals.       #
#                                                                            #
# Full details of the Crystallographic Information File format               #
# are given in the paper "The Crystallographic Information File (CIF):       #
# a New Standard Archive File for Crystallography" by S. R. Hall, F. H.      #
# Allen and I. D. Brown [Acta Cryst. (1991), A47, 655-685].                  #
#                                                                            #
# The current version of the core CIF dictionary is obtainable from          #
# ftp://ftp.iucr.org/pub/cif_core.dic.                                       #
#                                                                            #
# Software is freely available for graphical display of the structure(s)     #
# in this CIF. For information consult the CIF software page                 #
# http://www.iucr.org/resources/cif/software.                                #
#                                                                            #
# This file may be used for bona fide research purposes within the           #
# scientific community so long as proper attribution is given to the journal # 
# article from which it was obtained.                                        #
#                                                                            #
##############################################################################
data_I
_database_code_depnum_ccdc_archive 'CCDC 1403356'
_audit_creation_method     'SHELXL-2014/7'
_chemical_name_systematic
;
(<i>R</i>,<i>R</i>)-1,1'-Dicarboxy-2,2'-(diselanediyl)diethanaminium dichloride
;
_chemical_name_common     'Seleno-<i>L</i>-cystine dihydrochloride'
_chemical_formula_moiety     'C6 H14 N2 O4 Se2 2+, 2(Cl -)'
_chemical_formula_sum     'C6 H14 Cl2 N2 O4 Se2'
_chemical_formula_iupac     'C6 H14 N2 O4 Se2 2+, 2(Cl -)'
_chemical_formula_weight     407.02
_chemical_melting_point     ?
_shelx_space_group_comment
;
The symmetry employed for this shelxl refinement is uniquely defined
by the following loop, which should always be used as a source of
symmetry information in preference to the above space-group names.
They are only intended as comments.
;
_space_group_crystal_system     monoclinic
_space_group_name_H-M_alt     'C 2'
_space_group_name_Hall     'C 2y'
loop_
    _space_group_symop_operation_xyz
    'x, y, z'
    '-x, y, -z'
    'x+1/2, y+1/2, z'
    '-x+1/2, y+1/2, -z'
_cell_length_a     18.8045(16)
_cell_length_b     5.2529(4)
_cell_length_c     7.2719(6)
_cell_angle_alpha     90
_cell_angle_beta     102.2190(10)
_cell_angle_gamma     90
_cell_volume     702.03(10)
_cell_formula_units_Z     2
_cell_measurement_reflns_used     9938
_cell_measurement_theta_min     2.22
_cell_measurement_theta_max     40.20
_cell_measurement_temperature     100(2)
_exptl_crystal_description     'needle'
_exptl_crystal_colour     colourless
_exptl_crystal_size_max     0.85
_exptl_crystal_size_mid     0.08
_exptl_crystal_size_min     0.07
_exptl_crystal_density_diffrn     1.925
_exptl_crystal_density_meas     ?
_exptl_crystal_density_method     ?
_exptl_crystal_F_000     396
_exptl_absorpt_coefficient_mu     5.647
_exptl_absorpt_correction_type     multi-scan
_exptl_absorpt_process_details
;
(<i>SADABS</i>; Bruker, 2014)
;
_exptl_absorpt_correction_T_min     0.514
_exptl_absorpt_correction_T_max     1.000
_diffrn_ambient_temperature     100(2)
_diffrn_radiation_type     MoK\a
_diffrn_radiation_wavelength     0.71073
_diffrn_radiation_source     'fine-focus sealed tube'
_diffrn_radiation_monochromator     graphite
_diffrn_measurement_device_type     'Bruker D8 Advance single-crystal CCD'
_diffrn_measurement_method
                           'Sets of exposures each taken over 0.5\% \w rotation'
_diffrn_detector_area_resol_mean     8.3
_diffrn_reflns_number     11089
_diffrn_reflns_av_R_equivalents     0.0243
_diffrn_reflns_theta_min     2.216
_diffrn_reflns_theta_max     40.208
_diffrn_reflns_theta_full     25.242
_diffrn_measured_fraction_theta_max     0.999
_diffrn_measured_fraction_theta_full     0.999
_diffrn_reflns_limit_h_min     -34
_diffrn_reflns_limit_h_max     34
_diffrn_reflns_limit_k_min     -9
_diffrn_reflns_limit_k_max     9
_diffrn_reflns_limit_l_min     -13
_diffrn_reflns_limit_l_max     13
_refine_special_details     ?
_reflns_number_total     4209
_reflns_number_gt     4080
_reflns_threshold_expression     I>2\s(I)
_refine_ls_structure_factor_coef     Fsqd
_refine_ls_matrix_type     full
_refine_ls_R_factor_all     0.0242
_refine_ls_R_factor_gt     0.0233
_refine_ls_wR_factor_gt     0.0613
_refine_ls_wR_factor_ref     0.0616
_refine_ls_goodness_of_fit_ref     1.103
_refine_ls_restrained_S_all     1.102
_refine_ls_number_reflns     4209
_refine_ls_number_parameters     78
_refine_ls_number_restraints     3
_refine_ls_hydrogen_treatment     mixed
_refine_ls_weighting_scheme     calc
_refine_ls_weighting_details
              'w=1/[\s^2^(Fo^2^)+(0.0169P)^2^+0.0040P] where P=(Fo^2^+2Fc^2^)/3'
_atom_sites_solution_hydrogens     geom
_atom_sites_solution_primary     ?
_atom_sites_solution_secondary     ?
_refine_ls_shift/su_max     0.000
_refine_ls_shift/su_mean     0.000
_refine_diff_density_max     4.552
_refine_diff_density_min     -0.874
_refine_ls_extinction_method     none
_refine_ls_extinction_coef     .
_refine_ls_abs_structure_details
;
Flack <i>x</i> determined using 1708 quotients
(Parsons <i>et al.</i>,  2013)
;
_refine_ls_abs_structure_Flack     0.044(4)
loop_
    _atom_type_symbol
    _atom_type_description
    _atom_type_scat_dispersion_real
    _atom_type_scat_dispersion_imag
    _atom_type_scat_source
    'C' 'C' 0.0033 0.0016
                         'International Tables Vol C Tables 4.2.6.8 and 6.1.1.4'
    'H' 'H' 0.0000 0.0000
                         'International Tables Vol C Tables 4.2.6.8 and 6.1.1.4'
    'N' 'N' 0.0061 0.0033
                         'International Tables Vol C Tables 4.2.6.8 and 6.1.1.4'
    'O' 'O' 0.0106 0.0060
                         'International Tables Vol C Tables 4.2.6.8 and 6.1.1.4'
    'Cl' 'Cl' 0.1484 0.1585
                         'International Tables Vol C Tables 4.2.6.8 and 6.1.1.4'
    'Se' 'Se' -0.0929 2.2259
                         'International Tables Vol C Tables 4.2.6.8 and 6.1.1.4'
_computing_data_collection
;
APEX2 (Bruker, 2014)
;
_computing_cell_refinement
;
SAINT (Bruker, 2014)
;
_computing_data_reduction
;
SAINT (Bruker, 2014)
;
_computing_structure_solution
;
<i>SHELXT</i> (Sheldrick, 2015<i>a</i>)
;
_computing_structure_refinement
;
SHELXL2014 (Sheldrick, 2015<i>b</i>)
;
_computing_molecular_graphics
;
Mercury (Macrae <i>et al.</i>,  2008)
;
_computing_publication_material
;
SHELXL2014 (Sheldrick, 2015<i>b</i>)
;
loop_
    _atom_site_type_symbol
    _atom_site_label
    _atom_site_fract_x
    _atom_site_fract_y
    _atom_site_fract_z
    _atom_site_U_iso_or_equiv
    _atom_site_adp_type
    _atom_site_calc_flag
    _atom_site_occupancy
    _atom_site_disorder_assembly
    _atom_site_disorder_group
    Se Se1 0.50147(2) 0.56610(5) 0.16037(2) 0.01306(4) Uani d 1 . .
    Cl Cl1 0.65288(2) 0.16979(8) 0.87546(6) 0.01345(7) Uani d 1 . .
    O O1 0.69775(8) 0.3451(3) 0.4104(2) 0.0158(2) Uani d 1 . .
    O O2 0.62968(9) 0.5697(5) 0.57259(19) 0.0225(3) Uani d 1 . .
    H H4 0.6356(18) 0.454(12) 0.644(6) 0.058(15) Uiso d 1 . .
    N N1 0.67823(8) 0.6777(3) 0.1266(2) 0.0125(2) Uani d 1 . .
    H H1 0.6681 0.8028 0.0384 0.019 Uiso calc 1 . .
    H H2 0.6563 0.5305 0.0787 0.019 Uiso calc 1 . .
    H H3 0.7272 0.6536 0.1591 0.019 Uiso calc 1 . .
    C C1 0.66257(8) 0.5306(3) 0.4320(2) 0.0125(3) Uani d 1 . .
    C C2 0.65058(9) 0.7531(3) 0.2961(2) 0.0114(2) Uani d 1 . .
    H H21 0.6808 0.8988 0.3574 0.014 Uiso calc 1 . .
    C C3 0.57160(9) 0.8414(3) 0.2457(3) 0.0123(2) Uani d 1 . .
    H H31 0.5667 0.9713 0.1451 0.015 Uiso calc 1 . .
    H H32 0.5592 0.9238 0.3573 0.015 Uiso calc 1 . .
loop_
    _atom_site_aniso_label
    _atom_site_aniso_U_11
    _atom_site_aniso_U_22
    _atom_site_aniso_U_33
    _atom_site_aniso_U_12
    _atom_site_aniso_U_13
    _atom_site_aniso_U_23
    Se1 0.00843(6) 0.01357(7) 0.01686(7) -0.00112(6) 0.00199(4) 0.00422(7)
    Cl1 0.01334(15) 0.01271(15) 0.01538(15) 0.00216(12) 0.00550(12) 0.00565(12)
    O1 0.0175(6) 0.0106(5) 0.0193(6) 0.0028(4) 0.0037(5) 0.0040(4)
    O2 0.0349(7) 0.0201(6) 0.0146(5) 0.0104(8) 0.0100(5) 0.0067(7)
    N1 0.0104(5) 0.0118(5) 0.0159(5) 0.0005(4) 0.0045(4) 0.0045(5)
    C1 0.0125(5) 0.0113(7) 0.0126(6) 0.0005(4) 0.0000(4) 0.0034(4)
    C2 0.0114(6) 0.0083(5) 0.0138(6) 0.0003(5) 0.0011(5) 0.0021(5)
    C3 0.0125(6) 0.0096(5) 0.0147(6) 0.0022(5) 0.0029(5) 0.0019(5)
_geom_special_details
;
All e.s.d.'s (except the e.s.d. in the dihedral angle between two l.s. planes)
are estimated using the full covariance matrix. The cell e.s.d.'s are taken
into account individually in the estimation of e.s.d.'s in distances, angles
and torsion angles; correlations between e.s.d.'s in cell parameters are only
used when they are defined by crystal symmetry. An approximate (isotropic)
treatment of cell e.s.d.'s is used for estimating e.s.d.'s involving l.s.
planes.
;
loop_
    _geom_bond_atom_site_label_1
    _geom_bond_atom_site_label_2
    _geom_bond_site_symmetry_2
    _geom_bond_distance
    _geom_bond_publ_flag
    Se1 C3 . 1.9671(18) ?
    Se1 Se1 2_655 2.3213(4) ?
    O1 C1 . 1.206(2) ?
    O2 C1 . 1.319(2) ?
    O2 H4 . 0.79(6) ?
    N1 C2 . 1.490(2) ?
    N1 H1 . 0.9100 ?
    N1 H2 . 0.9100 ?
    N1 H3 . 0.9100 ?
    C1 C2 . 1.516(2) ?
    C2 C3 . 1.525(2) ?
    C2 H21 . 1.0000 ?
    C3 H31 . 0.9900 ?
    C3 H32 . 0.9900 ?
loop_
    _geom_angle_atom_site_label_1
    _geom_angle_atom_site_label_2
    _geom_angle_atom_site_label_3
    _geom_angle_site_symmetry_1
    _geom_angle_site_symmetry_3
    _geom_angle
    _geom_angle_publ_flag
    C3 Se1 Se1 . 2_655 100.88(5) ?
    C1 O2 H4 . . 112(4) ?
    C2 N1 H1 . . 109.5 ?
    C2 N1 H2 . . 109.5 ?
    H1 N1 H2 . . 109.5 ?
    C2 N1 H3 . . 109.5 ?
    H1 N1 H3 . . 109.5 ?
    H2 N1 H3 . . 109.5 ?
    O1 C1 O2 . . 125.92(18) ?
    O1 C1 C2 . . 123.24(17) ?
    O2 C1 C2 . . 110.84(16) ?
    N1 C2 C1 . . 107.72(14) ?
    N1 C2 C3 . . 112.00(14) ?
    C1 C2 C3 . . 113.22(14) ?
    N1 C2 H21 . . 107.9 ?
    C1 C2 H21 . . 107.9 ?
    C3 C2 H21 . . 107.9 ?
    C2 C3 Se1 . . 113.96(12) ?
    C2 C3 H31 . . 108.8 ?
    Se1 C3 H31 . . 108.8 ?
    C2 C3 H32 . . 108.8 ?
    Se1 C3 H32 . . 108.8 ?
    H31 C3 H32 . . 107.7 ?
loop_
    _geom_torsion_atom_site_label_1
    _geom_torsion_atom_site_label_2
    _geom_torsion_atom_site_label_3
    _geom_torsion_atom_site_label_4
    _geom_torsion_site_symmetry_1
    _geom_torsion_site_symmetry_2
    _geom_torsion_site_symmetry_3
    _geom_torsion_site_symmetry_4
    _geom_torsion
    _geom_torsion_publ_flag
    O1 C1 C2 N1 . . . . 9.3(2) ?
    O2 C1 C2 N1 . . . . -170.64(15) ?
    O1 C1 C2 C3 . . . . 133.72(17) ?
    O2 C1 C2 C3 . . . . -46.24(19) ?
    N1 C2 C3 Se1 . . . . 70.66(16) ?
    C1 C2 C3 Se1 . . . . -51.39(17) ?
    C2 C3 Se1 Se1 . . . 2_655 -88.72(12) ?
    C3 Se1 Se1 C3 . . 2_655 2_655 -83.05(10) ?
loop_
    _geom_hbond_atom_site_label_D
    _geom_hbond_atom_site_label_H
    _geom_hbond_atom_site_label_A
    _geom_hbond_site_symmetry_A
    _geom_hbond_distance_DH
    _geom_hbond_distance_HA
    _geom_hbond_distance_DA
    _geom_hbond_angle_DHA
    N1 H1 Cl1 1_564 0.91 2.25 3.1425(16) 167.1
    N1 H2 Cl1 1_554 0.91 2.40 3.2110(18) 149.2
    N1 H3 Cl1 4_656 0.91 2.32 3.1794(15) 156.8
    O2 H4 Cl1 . 0.79(6) 2.22(6) 3.0080(19) 172(4)
    C2 H21 O1 1_565 1.00 2.39 3.292(2) 150.2
    C2 H21 O1 4_656 1.00 2.55 3.216(2) 123.7
_shelx_hkl_file
;
   2   0   0  910.51   62.79
   4   0   0   67.39    4.70
  -4   0   0   66.19    4.70
   4   0   0   69.19    4.70
   6   0   0 9753.02  665.53
   6   0   0 9301.57  665.63
  -6   0   0 9999.00  665.43
  -8   0   0 1477.25   94.69
   8   0   0 1338.07   94.49
   8   0   0 1418.06   94.59
   8   0   0 1269.67   94.49
 -10   0   0  451.75   31.90
  10   0   0  458.35   31.80
  10   0   0  450.45   32.00
 -10   0   0  475.75   31.80
  10   0   0  473.35   32.00
 -12   0   0 2332.37  167.38
  12   0   0 2577.64  168.18
 -12   0   0 2613.44  167.78
  12   0   0 2232.38  167.48
 -14   0   0 2234.98  155.38
 -14   0   0 2311.77  155.28
  14   0   0 2149.58  155.48
  14   0   0 2216.18  155.48
  14   0   0 2399.66  155.48
  16   0   0  609.84   42.80
  16   0   0  594.34   42.90
 -16   0   0  616.74   42.80
 -16   0   0  634.34   42.60
  16   0   0  632.64   42.60
  18   0   0  774.52   54.69
  18   0   0  773.22   54.79
 -18   0   0  786.92   54.59
 -18   0   0  798.22   54.39
  18   0   0  815.12   54.49
 -20   0   0 1209.38   80.29
  20   0   0 1113.09   80.59
 -20   0   0 1176.08   80.49
 -22   0   0  206.08   14.80
  22   0   0  201.48   15.00
  24   0   0  283.17   20.40
 -24   0   0  280.57   20.20
  26   0   0  679.93   47.70
 -26   0   0  679.53   47.50
  28   0   0  211.28   16.20
 -28   0   0  215.58   16.00
 -30   0   0  104.99    9.50
  30   0   0  110.89    9.70
  32   0   0  220.58   17.00
 -32   0   0  210.88   16.60
  -1  -1   0 4199.88  291.27
   1  -1   0 4016.50  291.27
   1   1   0 4129.39  291.37
   1   1   0 4401.86  291.37
   1   1   0 4331.87  291.17
  -1   1   0 4382.36  291.57
  -1   1   0 4241.28  291.47
   3  -1   0 2182.88  163.28
   3  -1   0 2209.58  163.38
   3   1   0 2453.25  163.38
  -3   1   0 2461.15  163.48
  -3   1   0 2419.86  163.28
  -3   1   0 2408.46  163.38
   3   1   0 2376.96  163.48
   3   1   0 2415.56  163.48
   3   1   0 2459.15  163.38
   5  -1   0 3694.53  236.68
   5  -1   0 3533.45  236.48
  -5   1   0 3453.35  236.58
   5   1   0 3345.77  236.38
  -5   1   0 3349.86  236.68
   5   1   0 3326.07  236.68
   5   1   0 3390.06  236.58
   7  -1   0 2645.44  174.88
   7  -1   0 2642.04  174.58
   7  -1   0 2641.24  174.88
   7   1   0 2526.15  174.98
  -7   1   0 2432.36  174.58
   7   1   0 2593.34  174.98
  -7   1   0 2513.65  174.88
   7   1   0 2432.86  174.58
   7   1   0 2438.46  174.78
   9  -1   0 2680.13  180.68
   9  -1   0 2752.32  180.48
   9  -1   0 2638.64  180.88
   9   1   0 2613.14  180.68
  -9   1   0 2519.05  180.58
  -9   1   0 2602.34  180.78
   9   1   0 2642.84  181.08
   9   1   0 2571.84  180.68
  11  -1   0 1818.32  131.49
 -11  -1   0 1942.21  131.49
  11  -1   0 2006.10  131.89
 -11  -1   0 1899.11  131.49
  11  -1   0 1912.91  131.49
  11   1   0 1873.61  131.59
  11   1   0 1917.61  131.49
  11   1   0 1921.81  131.49
 -11   1   0 1912.11  131.49
 -11   1   0 1936.31  132.09
 -13  -1   0  624.74   45.40
  13  -1   0  635.74   45.60
 -13  -1   0  640.14   45.60
  13  -1   0  650.53   45.80
  13  -1   0  622.54   45.40
  13   1   0  674.43   45.70
 -13   1   0  674.03   45.60
  13   1   0  690.93   45.50
  13   1   0  698.13   45.60
 -13   1   0  688.63   45.50
  15  -1   0 1184.58   80.99
  15  -1   0 1150.28   80.69
 -15  -1   0 1185.28   80.69
 -15  -1   0 1154.18   80.89
 -15   1   0 1195.08   80.79
  15   1   0 1153.68   80.99
  15   1   0 1168.68   81.09
  15   1   0 1205.08   80.79
 -17  -1   0 1526.75  107.69
  17  -1   0 1481.25  107.99
  17  -1   0 1473.25  107.59
 -17  -1   0 1481.65  107.89
  17   1   0 1595.54  108.09
 -17   1   0 1591.94  107.89
  17   1   0 1646.74  107.99
 -17   1   0 1662.53  108.19
  17   1   0 1649.63  107.79
 -19  -1   0  489.55   30.70
  19  -1   0  459.75   30.80
 -19  -1   0  500.65   30.40
 -19   1   0  401.76   30.60
  19   1   0  442.16   30.70
  19   1   0  392.36   30.80
  19   1   0  403.46   30.70
 -19   1   0  418.66   30.50
  21  -1   0  457.05   31.30
 -21  -1   0  470.95   31.20
  21   1   0  418.86   31.30
 -21   1   0  429.36   31.20
 -21   1   0  449.36   31.00
 -23  -1   0  839.32   60.99
  23  -1   0  866.81   61.19
  23   1   0  909.01   61.29
 -23   1   0  903.61   61.09
  25  -1   0  328.97   21.60
 -25  -1   0  319.67   21.40
  25   1   0  265.37   21.50
 -25   1   0  276.97   21.40
 -27  -1   0  128.09   10.80
  27  -1   0  129.99   11.20
 -27   1   0  148.19   11.00
  27   1   0  147.29   11.30
 -29  -1   0  320.17   24.50
  29  -1   0  336.57   24.80
  29   1   0  352.96   24.90
 -29   1   0  350.46   24.60
 -31  -1   0  186.38   13.90
  31  -1   0  181.28   14.00
  31   1   0  165.38   14.20
 -31   1   0  162.98   13.70
  33  -1   0   62.49    8.90
 -33  -1   0   73.59    8.40
 -33   1   0   58.29    7.90
  33   1   0   76.69    8.70
   0  -2   0 3095.99  229.28
   0   2   0 3448.56  229.68
   0   2   0 3343.07  228.88
   0   2   0 3448.56  229.58
  -2  -2   0 2902.21  183.58
   2  -2   0 2885.41  183.58
   2   2   0 2618.74  183.08
   2   2   0 2599.84  183.78
   2   2   0 2556.34  183.48
  -2   2   0 2667.63  182.98
  -2   2   0 2528.35  183.38
   2   2   0 2679.93  183.58
  -2   2   0 2551.14  183.58
  -4   2   0 1368.56   90.19
   4   2   0 1266.57   90.19
   4   2   0 1274.07   90.19
   4   2   0 1233.38   90.29
  -4   2   0 1313.07   90.29
  -4   2   0 1375.76   90.59
   4   2   0 1362.16   90.39
   6  -2   0 3502.25  256.97
   6  -2   0 3453.45  256.97
   6   2   0 3829.62  257.27
  -6   2   0 4023.90  257.27
   6   2   0 3789.82  256.87
   6   2   0 3861.41  256.97
   6   2   0 3863.11  257.47
  -6   2   0 3564.04  257.57
   8  -2   0 3387.76  237.38
   8  -2   0 3336.77  237.48
   8   2   0 3451.05  237.38
  -8   2   0 3532.35  237.48
  -8   2   0 3524.45  237.78
   8   2   0 3463.25  237.28
   8   2   0 3429.26  237.88
   8   2   0 3487.75  237.68
  10  -2   0 1168.78   68.89
 -10   2   0  977.70   68.89
  10   2   0  950.50   68.89
  10   2   0  973.70   68.69
 -10   2   0  981.70   68.79
  10   2   0  956.70   68.89
  10   2   0  993.50   68.89
  12  -2   0 1323.17   97.89
 -12  -2   0 1346.57   97.89
 -12  -2   0 1340.47   97.99
  12  -2   0 1435.06   98.09
  12   2   0 1509.85   98.19
 -12   2   0 1509.65   98.09
  12   2   0 1361.76   97.89
  12   2   0 1487.75   98.09
  12   2   0 1494.75   98.09
 -12   2   0 1453.65   98.09
 -14  -2   0  932.31   66.69
  14  -2   0  932.51   66.69
  14  -2   0  923.81   66.99
 -14   2   0  993.20   66.89
  14   2   0 1004.20   67.09
 -14   2   0 1014.10   66.99
  14   2   0  997.70   66.99
 -16  -2   0  817.92   51.79
  16  -2   0  810.62   51.89
 -16  -2   0  793.62   51.49
  16  -2   0  781.72   51.49
  16   2   0  696.83   51.79
  16   2   0  683.63   51.99
  16   2   0  728.13   51.79
 -16   2   0  700.43   51.79
 -16   2   0  727.23   51.79
 -18  -2   0  918.51   65.19
 -18  -2   0  927.91   64.89
  18  -2   0  939.11   65.29
  18   2   0  921.31   65.39
 -18   2   0  961.10   65.19
  18   2   0  923.21   65.29
  18   2   0  982.00   65.09
 -18   2   0  974.10   65.19
  20  -2   0  512.45   40.60
 -20  -2   0  523.75   40.50
  20   2   0  600.44   40.90
 -20   2   0  633.14   40.60
 -20   2   0  611.34   40.60
  20   2   0  616.44   40.70
  22  -2   0  503.05   36.80
 -22  -2   0  546.65   36.80
 -22   2   0  520.05   36.70
  22   2   0  532.35   37.10
 -24  -2   0  473.45   32.20
  24  -2   0  474.45   32.40
  24   2   0  445.06   32.60
 -24   2   0  435.96   32.20
 -26  -2   0  212.58   17.50
  26  -2   0  218.18   17.70
 -26   2   0  257.17   17.70
  26   2   0  276.57   18.30
 -28  -2   0  160.08   13.00
  28  -2   0  160.28   13.30
  28   2   0  186.28   13.80
 -28   2   0  170.48   13.10
 -30  -2   0  209.28   13.50
  30   2   0  147.89   13.70
 -30   2   0  145.59   13.10
  32  -2   0  145.19   13.50
 -32  -2   0  150.88   13.20
 -32   2   0  183.88   13.50
  32   2   0  175.88   14.10
   1   3   0 2550.24  176.58
  -1   3   0 2467.25  175.98
   1   3   0 2642.84  175.58
  -1   3   0 2622.34  175.58
   1   3   0 2551.74  176.48
  -1   3   0 2512.35  175.98
  -3  -3   0 1323.07   92.99
   3  -3   0 1230.18   93.09
   3  -3   0 1300.07   92.99
   3   3   0 1392.46   92.89
  -3   3   0 1349.77   93.09
  -3   3   0 1401.06   93.19
   3   3   0 1393.86   93.19
   3   3   0 1371.96   93.09
  -3   3   0 1422.86   92.89
   5  -3   0  945.91   72.19
  -5  -3   0  980.00   72.19
   5  -3   0  930.81   72.19
  -5   3   0 1072.79   72.29
  -5   3   0 1112.79   72.09
   5   3   0 1080.79   72.19
   5   3   0 1079.59   72.29
  -5   3   0 1079.39   72.29
   5   3   0 1123.29   72.09
   5   3   0 1090.79   72.19
   7  -3   0 2371.66  154.18
   7  -3   0 2532.75  154.68
   7   3   0 2168.58  154.18
   7   3   0 2128.59  154.28
  -7   3   0 2177.38  154.28
  -7   3   0 2184.18  154.08
   7   3   0 2063.49  154.18
   7   3   0 2336.87  154.68
   9  -3   0 1051.79   80.09
   9  -3   0 1055.49   80.19
   9   3   0 1189.48   80.29
   9   3   0 1174.58   80.29
   9   3   0 1214.18   80.09
  -9   3   0 1213.78   80.39
  -9   3   0 1177.48   80.19
   9   3   0 1248.58   80.19
  11  -3   0  775.32   59.69
  11  -3   0  775.72   59.59
 -11   3   0  921.31   59.69
  11   3   0  896.41   59.89
  11   3   0  888.31   59.59
  11   3   0  871.71   59.69
  11   3   0  912.21   59.89
 -11   3   0  892.11   59.89
  13  -3   0 1761.22  111.49
 -13  -3   0 1734.13  111.39
  13  -3   0 1825.52  111.29
  13   3   0 1540.85  111.19
  13   3   0 1527.45  111.39
 -13   3   0 1545.45  111.39
  13   3   0 1584.14  111.59
  13   3   0 1515.15  111.49
 -13   3   0 1543.45  111.49
 -15  -3   0  727.73   52.39
  15  -3   0  749.33   52.19
 -15  -3   0  728.33   52.19
  15  -3   0  720.13   52.49
  15   3   0  792.02   52.69
  15   3   0  763.12   52.19
  15   3   0  776.42   52.49
 -15   3   0  784.22   52.39
 -15   3   0  786.72   52.59
 -17  -3   0  662.83   48.50
  17  -3   0  647.14   48.60
  17  -3   0  632.64   48.90
 -17   3   0  757.32   49.00
  17   3   0  752.32   49.00
 -17   3   0  752.62   48.90
  17   3   0  734.53   49.20
  19  -3   0  696.83   44.70
 -19  -3   0  709.63   44.60
  19   3   0  609.34   44.60
 -19   3   0  622.74   44.70
  19   3   0  639.24   44.60
  19   3   0  595.44   44.90
 -19   3   0  616.54   44.60
 -21  -3   0  279.87   20.80
  21  -3   0  286.07   21.00
 -21   3   0  303.87   20.90
  21   3   0  285.47   21.30
 -21   3   0  308.27   21.00
  21   3   0  293.67   20.90
  23  -3   0  332.07   27.60
 -23  -3   0  332.87   27.50
  23   3   0  427.26   28.20
 -23   3   0  425.96   27.70
 -23   3   0  435.66   27.70
  25  -3   0  364.56   25.30
 -25  -3   0  377.66   25.20
  25   3   0  337.07   25.70
 -25   3   0  330.27   25.10
  27  -3   0  222.58   15.40
 -27  -3   0  224.38   15.10
  27   3   0  181.68   15.70
 -27   3   0  166.18   15.60
  29  -3   0  132.49   11.90
 -29  -3   0  127.69   11.60
 -29   3   0  162.18   11.70
  29   3   0  166.58   12.90
  31  -3   0  173.48   14.10
 -31  -3   0  177.18   13.70
 -31   3   0  162.88   13.60
  31   3   0  171.58   14.70
   0  -4   0  976.00   70.99
   0   4   0 1074.09   71.19
   0   4   0 1046.60   71.19
  -2  -4   0 1397.76   93.69
   2  -4   0 1420.06   93.69
   2   4   0 1298.87   93.89
   2   4   0 1401.36   93.49
  -2   4   0 1336.57   93.79
  -2   4   0 1345.67   93.89
   2   4   0 1336.17   93.79
   4  -4   0 1336.47   91.99
   4  -4   0 1333.67   91.89
  -4  -4   0 1349.77   91.89
  -4   4   0 1305.87   92.09
   4   4   0 1325.37   91.99
  -4   4   0 1392.16   91.69
  -4   4   0 1321.57   91.99
   4   4   0 1321.37   92.09
   6  -4   0  446.86   32.10
   6  -4   0  458.65   32.00
  -6  -4   0  454.05   32.10
   6   4   0  485.75   31.90
  -6   4   0  473.95   32.10
   6   4   0  453.65   32.50
  -6   4   0  462.45   32.20
   6   4   0  460.75   32.10
   6   4   0  464.95   32.10
   8  -4   0  892.11   61.29
   8  -4   0  912.31   61.19
  -8  -4   0  928.91   61.29
   8   4   0  899.31   61.19
   8   4   0  867.61   61.29
  -8   4   0  895.91   61.09
   8   4   0  863.71   61.39
  -8   4   0  868.61   61.39
   8   4   0  864.91   61.19
 -10  -4   0 1449.85   99.09
 -10  -4   0 1465.85   98.89
  10  -4   0 1394.06   98.99
  10  -4   0 1456.25   98.99
 -10   4   0 1459.95   98.89
  10   4   0 1469.35   98.99
  10   4   0 1431.66   99.09
 -10   4   0 1389.06   99.19
  10   4   0 1455.65   99.19
  10   4   0 1418.36   98.89
 -12  -4   0  372.76   25.40
  12  -4   0  374.56   25.40
  12  -4   0  366.16   25.50
  12   4   0  373.76   25.70
  12   4   0  356.46   25.70
 -12   4   0  346.17   25.70
 -12   4   0  367.36   25.40
  12   4   0  363.16   25.40
  12   4   0  369.36   25.50
 -14  -4   0  620.14   44.20
  14  -4   0  607.34   44.30
  14   4   0  639.04   44.50
  14   4   0  674.63   44.40
 -14   4   0  628.94   44.90
  14   4   0  649.54   44.30
 -14   4   0  655.43   44.30
  16  -4   0 1037.60   70.89
 -16  -4   0 1026.90   70.89
  16  -4   0 1012.30   71.19
  16   4   0 1041.40   70.89
  16   4   0 1044.50   71.59
 -16   4   0 1000.70   71.39
 -16   4   0 1051.79   71.19
  18  -4   0  354.96   23.40
 -18  -4   0  358.56   23.30
 -18   4   0  308.17   23.80
 -18   4   0  317.07   23.50
  18   4   0  321.27   23.80
  18   4   0  326.67   23.50
  18   4   0  326.97   23.30
 -20  -4   0  175.68   13.60
  20  -4   0  170.58   13.80
 -20   4   0  196.08   14.00
  20   4   0  194.78   13.80
 -20   4   0  193.78   13.70
  20   4   0  200.88   13.80
  20   4   0  185.58   14.40
  22  -4   0  297.37   20.60
 -22  -4   0  288.57   20.30
  22   4   0  269.67   21.10
 -22   4   0  291.07   20.60
 -22   4   0  274.17   20.40
 -24  -4   0  350.66   24.50
  24  -4   0  361.16   24.80
 -24   4   0  338.37   24.70
 -24   4   0  338.67   24.60
  24   4   0  330.67   25.40
 -26  -4   0  115.09    9.40
  26  -4   0  107.49    9.60
  26   4   0  124.29   10.90
 -28  -4   0  108.39    9.40
  28  -4   0  112.79    9.90
  28   4   0  109.49   10.80
  30  -4   0  245.18   18.80
 -30  -4   0  242.08   18.40
  30   4   0  249.78   19.70
   1  -5   0 1305.27   89.29
  -1  -5   0 1318.87   89.29
   1  -5   0 1276.57   89.49
  -1   5   0 1312.27   89.49
   1   5   0 1258.77   89.49
   1   5   0 1322.17   89.39
  -1   5   0 1280.77   89.49
   3   5   0  177.48   13.00
  -3   5   0  180.38   12.90
  -3   5   0  181.38   13.00
   3   5   0  174.18   12.80
   5  -5   0  846.42   55.09
  -5  -5   0  811.22   54.89
   5  -5   0  837.32   54.89
  -5   5   0  763.22   55.79
   5   5   0  759.22   55.29
  -5   5   0  781.42   54.99
   5   5   0  760.22   54.89
   7  -5   0 1578.64  105.29
   7  -5   0 1538.45  105.49
  -7  -5   0 1553.54  105.39
   7   5   0 1431.46  106.19
  -7   5   0 1490.85  105.59
  -7   5   0 1592.94  105.49
   7   5   0 1527.15  105.39
   9  -5   0  376.86   27.20
   9  -5   0  384.26   27.10
  -9  -5   0  393.16   27.20
  -9  -5   0  404.96   27.20
   9   5   0  396.56   27.10
  -9   5   0  380.06   27.40
   9   5   0  383.16   27.40
 -11  -5   0  225.88   14.30
  11  -5   0  216.48   14.50
 -11   5   0  181.88   14.70
  11   5   0  196.18   14.80
  11   5   0  194.28   14.30
  11   5   0  196.58   14.20
 -13  -5   0  920.71   62.29
 -13  -5   0  875.01   62.59
  13  -5   0  880.31   62.69
  13  -5   0  883.71   62.39
  13   5   0  936.31   62.39
 -13   5   0  883.71   62.69
  13   5   0  927.81   62.69
  13   5   0  917.21   62.29
  13   5   0  903.81   62.69
  15  -5   0  379.26   27.90
 -15  -5   0  373.76   28.00
  15  -5   0  393.16   28.00
 -15  -5   0  390.66   28.30
  15   5   0  422.36   27.80
  15   5   0  416.06   27.90
  15   5   0  413.26   28.30
 -15   5   0  395.76   28.30
  15   5   0  401.16   28.20
 -17  -5   0   51.39    5.60
  17  -5   0   56.69    5.20
 -17  -5   0   54.69    4.80
  17   5   0   61.79    5.90
  17   5   0   58.69    5.40
 -17   5   0   60.99    5.70
  19  -5   0  632.74   43.80
 -19  -5   0  602.74   44.20
 -19  -5   0  626.04   43.60
  19   5   0  640.14   44.00
  19   5   0  629.64   44.40
 -19   5   0  633.74   44.10
 -21  -5   0  338.87   23.80
  21  -5   0  345.37   23.90
 -21   5   0  334.37   24.00
  21   5   0  338.17   23.90
  21   5   0  306.47   24.60
 -23  -5   0   36.50    4.50
  23  -5   0   38.80    5.30
  23   5   0   36.20    6.70
 -23   5   0   34.90    5.00
 -25  -5   0  290.47   19.90
  25  -5   0  288.17   20.30
  25   5   0  240.48   21.20
  27  -5   0  140.39   11.30
 -27  -5   0  131.29   11.10
  27   5   0  136.89   13.20
   0  -6   0  485.25   30.10
   0   6   0  365.26   29.80
   2  -6   0  552.64   41.50
   2  -6   0  580.44   41.20
  -2  -6   0  556.74   41.20
  -2   6   0  617.34   41.60
  -2   6   0  616.74   41.60
   2   6   0  632.14   41.50
   2   6   0  606.14   41.60
   4  -6   0  510.55   38.30
  -4  -6   0  522.75   38.30
   4  -6   0  529.05   38.40
  -4   6   0  566.34   38.50
   4   6   0  579.94   38.40
  -4   6   0  574.04   38.50
   4   6   0  562.94   38.60
   6  -6   0  385.96   24.20
   6  -6   0  374.16   23.90
  -6  -6   0  371.96   23.90
   6   6   0  312.47   23.80
  -6   6   0  305.07   24.00
   6   6   0  303.17   24.00
  -6   6   0  310.17   23.90
   8  -6   0  573.24   42.10
  -8  -6   0  556.14   42.00
   8  -6   0  583.84   42.00
  -8   6   0  633.24   42.40
   8   6   0  646.34   42.50
   8   6   0  637.84   42.10
 -10  -6   0  453.85   32.60
  10  -6   0  453.55   32.60
  10  -6   0  452.65   32.50
  10   6   0  481.15   33.00
 -10   6   0  466.75   32.90
  10   6   0  487.65   32.50
 -12  -6   0  245.38   16.30
  12  -6   0  253.37   16.10
  12  -6   0  248.68   16.10
  12   6   0  199.58   16.50
  12   6   0  201.38   15.90
 -12   6   0  194.48   16.40
 -14  -6   0  215.88   15.40
  14  -6   0  215.48   15.10
  14  -6   0  211.08   14.90
  14   6   0  209.98   14.80
  14   6   0  196.18   15.50
 -14   6   0  200.58   15.50
  16  -6   0  311.57   22.40
 -16  -6   0  298.07   22.80
 -16   6   0  316.67   22.90
  16   6   0  325.87   22.90
  16   6   0  325.57   23.00
 -18  -6   0  210.68   16.70
  18  -6   0  219.88   15.70
  18   6   0  211.18   16.00
 -18   6   0  209.98   16.20
  18   6   0  215.58   16.40
  20  -6   0   99.49    9.20
 -20   6   0  106.49    9.20
  20   6   0   99.59    8.60
  22  -6   0  187.28   14.30
  22   6   0  188.78   15.70
  24  -6   0  180.48   13.60
 -24   6   0  166.08   13.70
   1  -7   0  355.66   26.10
  -1  -7   0  362.76   26.10
  -1  -7   0  355.96   26.50
   1  -7   0  349.96   26.50
   1   7   0  387.36   26.50
   1   7   0  383.06   26.60
  -1   7   0  384.26   26.50
  -1   7   0  394.36   26.60
  -3  -7   0  337.77   22.40
   3  -7   0  340.37   22.80
  -3  -7   0  333.37   22.90
   3  -7   0  343.17   22.40
  -3   7   0  294.97   22.70
   3   7   0  297.07   22.60
   3   7   0  294.87   22.90
  -3   7   0  294.37   22.80
   5  -7   0  154.38   11.10
  -5  -7   0  143.79   11.80
   5  -7   0  155.58   11.50
  -5  -7   0  145.99   11.20
   5   7   0  158.58   12.50
  -5   7   0  156.48   11.80
   5   7   0  149.29   11.80
   7  -7   0  323.47   24.40
   7  -7   0  318.97   24.70
  -7  -7   0  318.47   24.50
  -7  -7   0  304.57   24.90
  -7   7   0  382.56   25.10
   7   7   0  397.56   24.70
   7   7   0  385.66   25.10
   9  -7   0  211.38   14.60
  -9  -7   0  208.68   14.80
   9  -7   0  214.78   14.90
   9   7   0  190.68   15.30
   9   7   0  198.88   14.70
  -9   7   0  188.38   15.30
 -11  -7   0  216.38   14.60
  11  -7   0  226.28   14.40
  11  -7   0  225.68   14.60
  11   7   0  169.38   14.20
 -11   7   0  169.38   15.00
  11   7   0  177.78   15.00
  13  -7   0  271.37   20.30
  13  -7   0  264.17   20.30
 -13  -7   0  261.17   20.50
  13   7   0  304.37   21.00
  13   7   0  320.77   20.20
  15  -7   0  184.18   13.80
 -15  -7   0  182.18   13.90
 -15   7   0  185.68   14.40
  15   7   0  175.38   14.10
 -17  -7   0  248.98   16.30
 -17   7   0  195.08   16.30
  17   7   0  190.38   16.00
 -19  -7   0   77.59    8.10
 -19  -7   0   79.69    8.40
  19  -7   0   84.09    9.40
  19   7   0  106.69    8.40
  21  -7   0   74.39    7.70
 -21   7   0   96.69    8.90
   0  -8   0  289.97   21.40
   0   8   0  286.87   21.20
   2  -8   0  119.59   11.40
  -2  -8   0  127.09   11.20
  -2   8   0  155.58   11.80
  -2   8   0  151.28   11.60
   2   8   0  150.58   11.50
  -4  -8   0  107.59   10.00
   4  -8   0  107.09   10.00
   4   8   0  150.68   10.50
   6  -8   0  269.37   18.00
  -6  -8   0  262.57   18.60
  -6   8   0  215.28   18.10
   6   8   0  219.98   18.20
   8  -8   0  129.89    9.70
  -8  -8   0  126.19   10.20
   8   8   0  104.69    9.60
  -8   8   0  116.49   10.30
   8   8   0  114.09   10.20
  10   8   0  167.18   13.60
 -10   8   0  172.78   13.70
 -12  -8   0  161.48   12.20
  12  -8   0  159.58   11.30
 -12   8   0  129.69   12.30
  12   8   0  135.99   12.20
 -14  -8   0   86.39    8.60
 -14   8   0   95.19    9.20
  14   8   0   87.19    8.60
 -16  -8   0  114.39   11.60
 -16   8   0  152.78   12.30
  16   8   0  155.58   12.00
 -18   8   0   78.99    9.60
  18   8   0   76.79    8.30
   1  -9   0   52.69    6.10
  -1  -9   0   44.40    6.10
  -1   9   0   49.00    6.40
   1   9   0   47.70    6.10
  -3  -9   0  113.59   10.30
   3  -9   0  110.89   10.10
  -3   9   0  131.69   10.70
   3   9   0  122.39   10.60
   3   9   0  123.59   10.10
   5  -9   0  125.89   10.30
  -5  -9   0  118.69   10.70
   5   9   0  127.69   10.30
  -5   9   0  116.79   10.90
   5   9   0  128.19   10.90
  -7  -9   0   29.70    5.80
   7  -9   0   29.90    5.00
   7   9   0   35.40    6.30
  -7   9   0   29.00    4.80
   7   9   0   32.60    4.80
  -9  -9   0  140.59   12.60
   9  -9   0  149.69   11.80
   9   9   0  155.88   11.70
   9   9   0  156.48   12.90
  -9   9   0  150.58   12.90
  11  -9   0  104.19    8.80
  11   9   0  103.89   12.30
 -32   0   1  180.38   13.90
  32   0  -1  172.28   14.20
 -30   0   1   73.29    7.20
  30   0  -1   73.19    7.50
  28   0  -1  136.89   14.30
 -28   0   1  143.49   12.70
  26   0  -1  233.58   17.60
 -26   0   1  240.98   17.30
 -24   0   1  153.68   11.20
  24   0  -1  146.39   11.30
  24   0  -1  143.39   11.20
 -22   0   1  155.98   11.10
  22   0  -1  149.88   11.40
 -22   0   1  150.78   11.30
  22   0  -1  156.28   11.50
  20   0  -1  433.76   30.20
 -20   0   1  431.76   30.10
  20   0  -1  425.56   30.20
 -18   0   1 1026.20   69.19
 -18   0   1  988.90   69.29
  18   0  -1  979.80   69.39
  18   0  -1 1023.30   69.39
 -16   0   1  138.69    9.80
  16   0  -1  136.99   10.00
  16   0  -1  145.59    9.60
 -16   0   1  135.59    9.90
  16   0  -1  129.39   10.00
  14   0  -1  406.36   28.70
  14   0  -1  414.86   28.40
 -14   0   1  414.36   28.50
  12   0  -1 2146.59  153.88
 -12   0   1 2362.46  153.98
  12   0  -1 2172.48  153.88
  12   0  -1 2280.07  153.78
  10   0  -1    8.30    0.70
  10   0  -1    6.90    1.10
  10   0  -1    5.80    1.10
   8   0  -1  291.87   19.70
   8   0  -1  279.37   19.70
  -8   0   1  281.67   19.60
   6   0  -1 4216.48  287.87
   6   0  -1 4373.86  287.77
  -6   0   1 3944.81  286.97
   4   0  -1 1103.49   72.49
   4   0  -1 1048.50   72.29
  -4   0   1 1004.10   72.49
  -2   0   1 1581.94  111.39
   2   0  -1 1684.43  111.59
   2   0  -1 1486.75  111.39
  -2   0   1 1734.43  111.59
   0   0  -1  728.13   58.09
   0   0   1  800.32   58.09
   0   0   1  898.21   58.09
   0   0  -1  929.31   58.29
   0   0  -1  874.41   58.19
   2   0   1  655.13   45.10
   4   0   1  646.24   47.60
  -4   0  -1  714.93   47.60
   4   0   1  718.33   47.60
  -6   0  -1  126.99    8.60
   6   0   1  121.69    8.70
   6   0   1  125.79    8.70
   8   0   1  878.31   59.69
  -8   0  -1  899.61   59.69
  -8   0  -1  862.01   59.79
   8   0   1  835.52   59.79
 -10   0  -1  396.36   27.90
 -10   0  -1  411.36   27.70
  10   0   1  389.86   27.90
  10   0   1  412.36   27.80
  12   0   1  473.75   33.30
 -12   0  -1  480.85   33.20
  12   0   1  485.65   33.10
 -14   0  -1  475.35   31.90
  14   0   1  463.15   32.50
  14   0   1  449.86   32.00
 -16   0  -1   43.10    3.30
  16   0   1   37.00    3.70
  16   0   1   45.50    3.30
 -16   0  -1   41.40    3.70
 -18   0  -1   38.50    3.60
  18   0   1   38.60    3.10
  18   0   1   35.00    3.80
 -20   0  -1  174.08   12.70
  20   0   1  171.88   12.80
 -22   0  -1  117.99    8.90
  22   0   1  112.39    9.10
  24   0   1    1.00    2.00
 -24   0  -1    2.90    2.10
  26   0   1   96.99    8.50
 -26   0  -1   94.69    8.20
  28   0   1  106.39    9.30
 -28   0  -1  102.79    9.00
  30   0   1   17.50    3.80
 -30   0  -1   13.40    3.50
  32   0   1   12.60    4.30
 -32   0  -1   10.10    3.80
  33  -1  -1   73.79    8.20
 -33  -1   1   79.89    7.90
  33   1  -1   57.69    8.20
 -33   1   1   56.69    7.40
 -31   1   1   20.40    3.70
  31   1  -1   24.30    4.20
 -29  -1   1  289.07   23.10
  29  -1  -1  294.37   23.30
  29   1  -1  346.57   23.60
 -29   1   1  352.36   23.30
  27  -1  -1  235.48   16.50
 -27  -1   1  225.88   16.20
  27   1  -1  207.58   16.50
 -27   1   1  207.88   16.10
  25   1  -1   48.60    4.90
 -25   1   1   45.30    4.80
  25   1  -1   43.70    5.20
 -23  -1   1  416.66   30.40
  23  -1  -1  412.86   30.50
  23   1  -1  453.65   30.70
  23   1  -1  439.36   30.50
 -23   1   1  442.56   30.40
  21  -1  -1  512.55   37.50
 -21  -1   1  523.95   37.40
  21  -1  -1  506.85   37.50
 -21  -1   1  530.35   37.10
  21   1  -1  574.74   37.70
 -21   1   1  551.74   37.40
  21   1  -1  523.95   37.50
 -21   1   1  570.54   37.40
 -19  -1   1  124.69    8.90
  19  -1  -1  124.89    9.00
 -19  -1   1  132.59    8.60
 -19   1   1   97.49    8.70
  17  -1  -1  440.36   31.60
 -17  -1   1  443.86   31.20
  17  -1  -1  428.46   31.50
 -17  -1   1  434.86   31.50
  17   1  -1  459.95   31.60
 -17   1   1  471.25   31.40
  17   1  -1  480.65   31.30
  17   1  -1  456.25   31.60
 -17   1   1  453.85   31.50
 -15  -1   1  875.71   66.39
  15  -1  -1  923.31   66.59
  15  -1  -1  916.11   66.29
  15  -1  -1  893.11   66.59
  15   1  -1 1047.50   66.69
  15   1  -1 1052.89   66.49
 -15   1   1 1003.30   66.59
 -15   1   1  999.00   66.59
  15   1  -1  984.90   66.79
 -13  -1   1  528.95   34.40
  13  -1  -1  577.14   34.80
  13  -1  -1  538.55   34.30
  13  -1  -1  529.65   34.60
 -13   1   1  452.95   34.50
  13   1  -1  459.05   34.60
  13   1  -1  489.25   34.60
 -13   1   1  452.55   34.50
  13   1  -1  467.05   34.60
  11  -1  -1  712.03   46.30
  11  -1  -1  687.73   45.80
  11  -1  -1  701.43   46.00
 -11  -1   1  647.64   45.90
  11   1  -1  648.44   46.10
  11   1  -1  663.13   45.90
  11   1  -1  638.24   46.00
 -11   1   1  638.04   46.00
   9  -1  -1 1482.85  104.29
   9  -1  -1 1427.16  104.29
   9  -1  -1 1591.64  104.29
  -9  -1   1 1505.25  104.49
   9   1  -1 1558.14  104.59
   9   1  -1 1544.75  104.29
   9   1  -1 1520.95  104.39
   7  -1  -1  663.83   40.70
   7  -1  -1  633.64   40.60
   7  -1  -1  622.84   40.70
   7   1  -1  561.14   40.60
   7   1  -1  575.84   40.70
   7   1  -1  556.94   40.60
  -7   1   1  552.04   40.70
   7   1  -1  559.74   40.70
   5  -1  -1  282.87   19.30
   5   1  -1  285.67   19.40
   5   1  -1  282.77   19.30
   5   1  -1  270.77   19.30
  -5   1   1  279.37   19.30
   3  -1  -1 3241.38  228.28
   3  -1  -1 3279.87  228.08
   3   1  -1 3319.37  228.28
   3   1  -1 3311.77  228.38
   3   1  -1 3378.66  228.38
  -3   1   1 3427.36  228.28
   3   1  -1 3289.87  228.08
   1  -1  -1 1502.35  105.39
   1  -1  -1 1475.35  105.59
  -1  -1   1 1395.86  105.59
   1   1  -1 1654.43  105.49
  -1   1   1 1583.24  105.69
   1   1  -1 1511.55  105.59
  -1   1   1 1615.34  105.69
   1   1   1  483.55   32.70
   1   1   1  459.55   32.70
   1   1   1  487.05   32.70
  -1   1  -1  487.75   32.70
  -1   1  -1  458.85   32.70
  -3  -1  -1 3916.01  254.97
   3  -1   1 3906.01  254.97
   3  -1   1 3648.23  255.07
   3   1   1 3705.53  255.47
  -3   1  -1 3611.24  255.07
   3   1   1 3629.04  254.87
  -3   1  -1 3718.83  255.17
   3   1   1 3563.64  255.37
  -5  -1  -1 3056.39  225.08
   5   1   1 3313.47  224.48
   5   1   1 3321.87  225.28
  -5   1  -1 3241.38  224.88
  -5   1  -1 3391.06  225.08
   5   1   1 3299.07  225.18
  -7  -1  -1  606.34   37.80
   7  -1   1  616.54   37.80
  -7  -1  -1  615.14   37.70
   7  -1   1  615.34   37.70
   7   1   1  459.95   37.80
   7   1   1  458.55   37.80
  -7   1  -1  467.25   37.80
   9  -1   1  456.75   30.40
   9  -1   1  416.96   30.20
  -9  -1  -1  430.66   30.10
  -9  -1  -1  451.85   30.30
  -9   1  -1  433.66   30.30
  -9   1  -1  455.55   30.30
   9   1   1  418.26   30.30
   9   1   1  446.76   30.40
 -11  -1  -1 1901.11  136.59
 -11  -1  -1 1997.10  136.49
  11  -1   1 1824.52  136.59
 -11   1  -1 2161.18  136.49
  11   1   1 2055.99  136.59
 -11   1  -1 2048.20  136.59
  11   1   1 1980.10  136.59
  11   1   1 1937.41  136.69
 -13   1  -1   93.19    6.90
  13   1   1   94.39    6.80
  13   1   1   89.79    7.00
 -13   1  -1   98.29    6.80
  15  -1   1   66.39    4.30
 -15  -1  -1   66.89    4.60
  15  -1   1   67.29    4.70
  15   1   1   47.40    4.40
 -15   1  -1   49.90    4.30
 -15   1  -1   48.70    4.50
  17  -1   1  636.94   46.20
 -17  -1  -1  639.94   46.20
  17  -1   1  639.64   45.90
 -17   1  -1  714.43   46.00
 -17   1  -1  688.23   46.20
  17   1   1  690.53   46.10
  17   1   1  654.33   46.40
 -19   1  -1   67.09    5.00
  19   1   1   58.99    5.40
  19   1   1   64.09    5.00
 -19   1  -1   61.79    5.30
  21   1   1   14.00    2.50
 -21   1  -1   16.90    2.90
 -23  -1  -1  158.18   12.20
  23  -1   1  160.28   12.30
 -23   1  -1  170.08   12.20
  23   1   1  161.58   12.40
 -25  -1  -1   46.10    5.40
  25  -1   1   43.20    5.60
 -25   1  -1   63.79    5.60
  25   1   1   58.09    5.70
  27  -1   1   12.90    4.10
 -27  -1  -1   18.80    3.70
 -27   1  -1   11.80    4.90
  27   1   1    8.30    3.40
  29  -1   1   37.20    5.80
 -29  -1  -1   35.10    5.30
  29   1   1   27.30    4.70
 -29   1  -1   33.80    5.30
 -31  -1  -1   25.10    4.30
  31  -1   1   23.20    4.60
 -31   1  -1   29.10    4.50
  31   1   1   36.00    6.40
  32  -2  -1   73.19    8.40
 -32  -2   1   77.59    8.00
  32   2  -1   77.39    8.70
 -32   2   1   73.49    7.70
 -30  -2   1   72.89    7.20
  30  -2  -1   76.39    7.60
 -30   2   1   63.89    7.20
  30   2  -1   76.59    8.20
  28  -2  -1  121.59    9.60
 -28  -2   1  116.59    9.20
 -28   2   1   91.49   11.20
  28   2  -1  102.99    9.90
 -26  -2   1  272.57   20.30
  26  -2  -1  262.87   20.50
  26   2  -1  299.67   20.90
 -26   2   1  289.07   20.30
  26   2  -1  282.87   20.40
 -24  -2   1  222.98   17.80
  24  -2  -1  216.38   17.90
  24   2  -1  263.27   18.00
 -24   2   1  260.47   17.90
  24   2  -1  265.27   18.30
 -24   2   1  256.67   18.20
 -22   2   1  166.98   12.00
 -22   2   1  161.08   12.00
  22   2  -1  168.08   12.50
  22   2  -1  156.18   12.10
  20  -2  -1  471.95   33.90
 -20  -2   1  480.65   33.50
 -20  -2   1  470.75   33.80
  20   2  -1  487.85   33.90
  20   2  -1  490.95   34.10
 -20   2   1  494.55   33.90
 -20   2   1  493.55   33.80
  18  -2  -1  290.67   23.70
 -18  -2   1  289.37   23.30
 -18  -2   1  282.47   24.30
  18   2  -1  340.17   24.30
 -18   2   1  381.06   23.80
  18   2  -1  378.86   23.60
  18   2  -1  365.16   24.40
 -18   2   1  371.86   23.70
  16   2  -1  252.37   17.20
  16   2  -1  242.98   17.00
  16   2  -1  229.88   17.30
 -16   2   1  245.48   17.10
 -16   2   1  243.48   17.20
  14  -2  -1  640.24   42.80
  14  -2  -1  647.94   42.60
 -14  -2   1  589.94   42.60
  14  -2  -1  618.84   42.80
 -14   2   1  610.14   42.90
  14   2  -1  575.14   42.60
  14   2  -1  691.23   43.60
 -14   2   1  608.64   42.80
  14   2  -1  598.44   43.00
  14   2  -1  613.54   42.80
 -12  -2   1  914.01   69.39
  12  -2  -1  959.50   69.59
  12  -2  -1  991.60   69.49
  12  -2  -1  909.91   69.59
 -12   2   1 1060.39   69.69
 -12   2   1 1073.19   69.59
  12   2  -1 1071.89   69.79
  12   2  -1 1027.30   69.49
  12   2  -1 1073.89   69.59
  12   2  -1 1028.00   69.69
  10  -2  -1  959.10   63.79
  10  -2  -1  936.01   63.79
  10   2  -1  937.91   63.69
 -10   2   1  912.01   63.89
 -10   2   1  945.21   63.79
  10   2  -1  831.92   63.89
  10   2  -1  931.21   63.89
  10   2  -1  960.60   63.89
   8   2  -1  306.37   21.00
  -8   2   1  305.87   21.00
   8   2  -1  293.67   20.90
   8   2  -1  299.27   21.00
  -8   2   1  304.47   20.90
   6  -2  -1 1176.48   91.89
   6  -2  -1 1248.48   91.89
   6   2  -1 1430.66   92.19
  -6   2   1 1311.67   91.99
   6   2  -1 1323.87   91.89
  -6   2   1 1472.75   92.39
  -6   2   1 1460.15   91.99
   6   2  -1 1310.87   91.89
   6   2  -1 1307.07   91.89
   4  -2  -1 1564.94  110.79
  -4   2   1 1687.03  110.79
   4   2  -1 1679.73  110.99
  -4   2   1 1494.85  110.79
   4   2  -1 1615.24  111.09
   4   2  -1 1521.85  110.99
  -4   2   1 1651.13  111.29
   4   2  -1 1690.83  111.49
  -2   2   1  477.55   31.60
   2   2  -1  444.16   31.60
   2   2  -1  455.55   31.50
  -2   2   1  452.75   31.60
   0  -2  -1 1332.17  106.49
   0  -2   1 1407.76  106.89
   0  -2   1 1436.06  106.59
   0   2  -1 1706.03  106.69
   0   2   1 1661.83  106.89
   0   2  -1 1638.74  107.09
   0   2   1 1610.14  106.79
   0   2  -1 1614.54  107.09
  -2  -2  -1 1537.05   98.49
   2  -2   1 1476.55   98.99
  -2  -2  -1 1389.06   98.49
   2  -2   1 1489.65   98.69
  -2   2  -1 1314.17   98.49
  -2   2  -1 1432.06   98.89
   2   2   1 1412.36   98.89
   2   2   1 1392.26   98.49
  -2   2  -1 1465.05   98.59
  -4  -2  -1 1089.89   71.19
   4  -2   1 1041.60   71.19
   4   2   1  991.90   71.59
   4   2   1 1042.00   71.19
  -4   2  -1 1015.90   71.29
  -6  -2  -1  634.44   47.70
   6  -2   1  631.84   47.70
   6   2   1  693.63   47.80
   6   2   1  720.33   47.90
  -6   2  -1  725.63   47.80
   6   2   1  722.23   47.80
   6   2   1  730.43   47.90
   8  -2   1  153.98   11.30
  -8  -2  -1  155.38   11.30
   8  -2   1  167.78   11.30
   8   2   1  163.18   11.30
  -8   2  -1  163.58   11.40
   8   2   1  161.48   11.40
  -8   2  -1  167.18   11.30
   8   2   1  159.98   11.40
  10  -2   1  558.14   37.00
 -10  -2  -1  558.04   37.00
  10  -2   1  564.44   36.90
 -10   2  -1  534.05   37.00
  10   2   1  519.65   37.00
  10   2   1  514.95   37.10
 -10   2  -1  524.65   37.00
  10   2   1  511.35   37.10
 -12  -2  -1  113.59    7.30
 -12  -2  -1  110.99    7.60
  12  -2   1  112.89    7.40
  12  -2   1  111.59    7.60
  12   2   1   98.49    7.60
  12   2   1   98.69    7.60
 -12   2  -1   97.09    7.60
 -12   2  -1  104.89    7.60
  12   2   1   97.39    7.30
  12   2   1   99.69    7.70
  14  -2   1  208.38   15.90
 -14  -2  -1  200.08   15.60
 -14  -2  -1  202.38   15.90
  14   2   1  240.08   16.00
 -14   2  -1  251.17   16.00
  14   2   1  234.28   16.00
  14   2   1  236.58   16.10
 -14   2  -1  236.08   16.00
  16  -2   1  305.87   21.90
  16  -2   1  299.57   21.50
 -16  -2  -1  314.07   21.80
  16   2   1  304.87   22.10
  16   2   1  316.77   21.80
 -16   2  -1  324.67   21.80
 -16   2  -1  307.27   21.80
 -18   2  -1   55.79    4.90
  18   2   1   55.49    5.20
  18   2   1   55.99    4.60
 -18   2  -1   54.19    4.80
 -20  -2  -1  228.48   17.90
  20  -2   1  224.48   17.90
 -20   2  -1  280.27   18.30
  20   2   1  254.17   18.20
 -20   2  -1  254.67   18.00
  20   2   1  262.67   17.80
 -22  -2  -1   83.29    6.80
  22  -2   1   83.39    6.90
 -22   2  -1   78.69    6.80
  22   2   1   83.69    7.40
 -24   2  -1   30.20    4.20
  24   2   1   29.20    4.80
  26  -2   1   49.99    6.10
 -26  -2  -1   47.30    5.80
 -26   2  -1   61.49    6.00
  28  -2   1   53.19    6.50
 -28  -2  -1   49.50    6.10
  28   2   1   51.09    6.80
 -28   2  -1   54.19    6.20
 -30  -2  -1   32.00    5.50
  30   2   1   18.40    4.30
 -30   2  -1   16.30    3.80
 -32   2  -1   15.20    4.70
 -31  -3   1  144.29   11.00
  31  -3  -1  146.59   11.50
  31   3  -1  117.99   11.90
 -31   3   1  111.69   10.50
 -29  -3   1   53.59    6.20
  29  -3  -1   45.70    6.70
 -29   3   1   68.99    6.40
  29   3  -1   73.99    7.70
  27  -3  -1  123.79   10.70
 -27  -3   1  126.29   10.40
 -27   3   1  131.39   10.40
  27   3  -1  140.89   11.40
 -25  -3   1  270.47   18.60
  25  -3  -1  276.27   18.90
 -25   3   1  239.38   18.50
  25   3  -1  262.37   19.40
  25   3  -1  245.78   18.70
 -25   3   1  244.38   19.20
 -23   3   1  148.19   11.10
  23   3  -1  141.59   11.80
 -23   3   1  148.19   11.20
  23   3  -1  151.18   11.30
 -21  -3   1  204.08   14.60
  21  -3  -1  198.78   14.70
 -21   3   1  207.38   14.80
  21   3  -1  191.48   15.20
  21   3  -1  203.68   14.70
 -21   3   1  204.48   14.60
  19  -3  -1  656.83   44.20
 -19  -3   1  670.53   43.80
 -19  -3   1  676.13   44.20
  19   3  -1  587.24   44.50
  19   3  -1  632.54   44.10
  19   3  -1  607.04   44.20
 -19   3   1  616.64   44.30
 -17  -3   1  181.28   14.40
  17  -3  -1  176.28   14.60
 -17   3   1  228.48   14.60
  17   3  -1  197.98   15.50
  17   3  -1  223.78   14.90
 -17   3   1  219.78   14.90
 -15  -3   1  276.17   18.70
  15  -3  -1  287.47   18.70
  15  -3  -1  268.07   19.00
  15   3  -1  259.67   18.70
 -15   3   1  260.97   19.10
 -15   3   1  261.67   18.90
  15   3  -1  268.67   19.00
  15   3  -1  275.77   19.20
  15   3  -1  265.87   19.00
  13  -3  -1  593.34   41.00
  13  -3  -1  615.74   40.80
 -13   3   1  581.54   41.10
 -13   3   1  597.54   40.90
  13   3  -1  590.44   40.80
  13   3  -1  600.04   41.10
  13   3  -1  577.64   41.00
  13   3  -1  577.54   41.00
  11  -3  -1  498.15   35.90
  11  -3  -1  498.95   36.00
  11   3  -1  553.04   36.10
  11   3  -1  512.15   35.90
 -11   3   1  516.65   36.20
 -11   3   1  545.45   35.90
  11   3  -1  517.55   36.10
  11   3  -1  518.75   36.00
   9  -3  -1  244.98   19.20
   9  -3  -1  242.08   19.20
  -9   3   1  281.07   19.40
   9   3  -1  280.37   19.20
   9   3  -1  289.67   19.30
  -9   3   1  302.77   19.20
  -9   3   1  292.47   19.10
   9   3  -1  269.47   19.20
   9   3  -1  282.47   19.40
   7  -3  -1  261.57   19.70
   7  -3  -1  264.17   19.70
   7   3  -1  291.57   19.70
  -7   3   1  284.27   19.90
   7   3  -1  285.57   19.70
   7   3  -1  282.87   19.80
  -7   3   1  297.67   19.60
   7   3  -1  291.77   19.70
  -7   3   1  290.37   19.70
   5  -3  -1 1694.03  113.79
  -5  -3   1 1877.51  114.09
   5   3  -1 1588.14  113.89
   5   3  -1 1646.84  113.79
   5   3  -1 1555.34  113.79
  -5   3   1 1604.44  113.79
  -5   3   1 1580.44  113.89
   5   3  -1 1627.94  113.79
  -5   3   1 1734.13  113.69
  -3  -3   1  617.64   42.20
   3  -3  -1  604.44   42.30
   3   3  -1  592.94   42.30
  -3   3   1  612.64   42.40
   3   3  -1  638.94   42.20
  -3   3   1  612.34   42.40
   3   3  -1  613.74   42.40
  -1   3   1  172.88   12.00
   1   3  -1  170.28   11.80
   1   3  -1  168.08   11.90
  -1   3   1  166.08   12.00
   1  -3   1 1216.08   76.89
  -1  -3  -1 1230.48   76.99
   1  -3   1 1151.78   77.09
   1   3   1 1054.79   77.09
  -1   3  -1 1063.29   77.09
  -1   3  -1 1052.09   77.09
  -1   3  -1 1113.09   76.89
   1   3   1 1075.39   76.99
  -3  -3  -1  633.44   45.20
  -3  -3  -1  623.14   45.00
   3  -3   1  604.94   45.10
   3  -3   1  578.34   45.20
  -3   3  -1  694.53   45.30
  -3   3  -1  693.53   45.30
   3   3   1  691.43   45.40
   3   3   1  686.73   45.30
   3   3   1  698.53   45.30
  -5  -3  -1  239.28   18.00
   5  -3   1  219.28   18.00
  -5  -3  -1  214.78   18.10
  -5   3  -1  284.47   18.20
   5   3   1  276.57   18.20
   5   3   1  276.27   18.20
   5   3   1  286.27   18.10
  -5   3  -1  280.07   18.00
   7  -3   1  526.35   32.30
  -7  -3  -1  449.86   32.50
   7  -3   1  511.15   32.40
  -7   3  -1  459.65   32.50
   7   3   1  463.75   32.40
  -7   3  -1  472.95   32.30
   7   3   1  421.96   32.30
   7   3   1  465.35   32.30
   7   3   1  435.36   32.50
   9  -3   1  420.06   29.50
   9  -3   1  433.46   29.50
  -9  -3  -1  428.96   29.40
  -9   3  -1  432.56   29.60
   9   3   1  424.16   29.50
  -9   3  -1  422.66   29.50
   9   3   1  409.06   29.60
   9   3   1  423.06   29.60
   9   3   1  436.06   29.40
  11  -3   1  225.28   16.90
 -11  -3  -1  218.38   16.90
  11  -3   1  228.68   17.00
 -11   3  -1  249.78   17.10
  11   3   1  253.97   17.00
  11   3   1  249.78   17.20
 -11   3  -1  247.48   17.10
  11   3   1  263.37   16.80
  11   3   1  245.18   17.20
  13  -3   1  271.97   16.80
  13  -3   1  257.07   17.00
  13   3   1  226.28   17.10
 -13   3  -1  224.68   16.90
  13   3   1  230.68   17.20
  13   3   1  232.58   16.70
  15  -3   1  255.67   17.20
 -15  -3  -1  258.97   17.10
  15  -3   1  269.77   16.90
 -15   3  -1  225.08   17.10
 -15   3  -1  230.08   17.10
  15   3   1  222.68   17.20
  15   3   1  222.68   18.00
  17  -3   1  127.09   10.90
  17   3   1  173.88   11.40
 -19  -3  -1   70.49    6.00
  19  -3   1   81.49    6.20
 -19   3  -1   73.09    6.10
  19   3   1   70.39    6.60
 -21  -3  -1  192.08   12.90
  21  -3   1  185.78   13.10
  21   3   1  169.58   12.90
  21   3   1  160.98   13.40
 -21   3  -1  175.98   12.90
 -21   3  -1  162.78   12.90
 -23  -3  -1   21.70    3.70
  23  -3   1   27.30    4.10
  25  -3   1   26.80    4.90
 -25  -3  -1   28.40    4.40
 -25   3  -1   24.90    4.50
 -27  -3  -1   81.19    7.00
  27  -3   1   74.89    7.30
  27   3   1   62.59    7.90
 -27   3  -1   57.89    7.00
  29  -3   1    8.50    3.60
 -29  -3  -1   10.10    3.20
  29   3   1   14.00    4.40
 -29   3  -1   17.40    3.60
 -31  -3  -1    5.60    4.00
  31   3   1    6.10    5.60
 -31   3  -1   12.60    3.80
 -30  -4   1   66.59    7.30
  30  -4  -1   75.39    8.10
 -28  -4   1  197.38   14.50
  28  -4  -1  186.78   14.80
  28   4  -1  188.88   15.70
 -26  -4   1   47.80    5.60
  26  -4  -1   49.50    6.00
  26   4  -1   57.49    7.60
  24  -4  -1   27.40    4.70
 -24  -4   1   23.40    4.00
  24   4  -1   28.40    4.30
 -24   4   1   26.80    4.30
  24   4  -1   24.80    4.60
 -24   4   1   28.30    3.60
  22  -4  -1  412.06   27.30
 -22  -4   1  429.06   27.10
  22   4  -1  369.66   27.10
 -22   4   1  381.36   27.00
 -22   4   1  374.36   27.30
  22   4  -1  327.87   27.70
 -20  -4   1  173.08   12.90
  20  -4  -1  173.68   13.10
  20   4  -1  182.88   13.00
  20   4  -1  178.68   13.00
 -20   4   1  183.88   12.90
 -20   4   1  178.28   13.30
  20   4  -1  165.58   13.60
  18   4  -1  180.98   12.80
  18   4  -1  179.68   13.70
 -18   4   1  186.98   13.20
 -18   4   1  178.38   13.50
  18   4  -1  183.98   13.20
  16  -4  -1  597.84   40.90
  16   4  -1  587.44   40.90
  16   4  -1  584.34   41.10
 -16   4   1  564.24   41.00
  16   4  -1  595.24   40.50
 -16   4   1  593.14   40.70
  14  -4  -1  400.66   25.70
  14  -4  -1  386.66   25.90
  14   4  -1  360.16   25.60
  14   4  -1  366.26   25.90
 -14   4   1  373.46   25.70
  14   4  -1  357.16   26.00
  14   4  -1  362.36   26.60
 -14   4   1  347.97   26.10
  12   4  -1  238.08   16.80
 -12   4   1  242.28   16.60
  12   4  -1  236.38   16.60
  12   4  -1  232.58   16.90
  12   4  -1  246.78   16.90
 -12   4   1  230.48   17.00
  10  -4  -1  568.84   36.50
 -10  -4   1  594.24   36.60
  10  -4  -1  558.74   36.50
 -10   4   1  514.85   36.30
  10   4  -1  503.35   36.50
  10   4  -1  500.55   36.60
  10   4  -1  508.35   36.40
  10   4  -1  494.25   36.60
 -10   4   1  494.35   36.70
  -8  -4   1  670.03   43.40
   8  -4  -1  665.53   43.50
   8  -4  -1  676.23   43.50
  -8   4   1  593.34   43.60
  -8   4   1  623.74   43.20
  -8   4   1  616.84   43.40
   8   4  -1  620.44   43.40
   8   4  -1  598.34   43.70
   8   4  -1  602.74   43.40
   8   4  -1  611.44   43.30
   6   4  -1  256.07   17.10
   6   4  -1  238.28   17.20
  -6   4   1  248.38   17.20
  -6   4   1  236.18   17.30
  -4  -4   1  747.73   50.69
   4  -4  -1  736.03   50.79
  -4   4   1  754.12   50.89
  -4   4   1  719.63   50.99
   4   4  -1  765.42   50.69
   4   4  -1  713.03   50.79
   4   4  -1  716.83   50.99
   2  -4  -1 1197.78   82.39
  -2  -4   1 1289.97   82.29
  -2  -4   1 1202.08   82.49
   2   4  -1 1133.09   82.39
   2   4  -1 1152.38   82.49
   2   4  -1 1243.48   82.19
  -2   4   1 1178.28   82.49
  -2   4   1 1176.18   82.49
   2  -4   1  340.17   25.50
  -2  -4  -1  349.17   25.40
   2  -4   1  347.07   25.30
   2   4   1  380.76   25.50
   2   4   1  362.96   25.60
  -2   4  -1  379.36   25.60
  -2   4  -1  362.66   25.50
  -2   4  -1  401.16   25.30
  -4  -4  -1 1019.30   69.49
   4  -4   1 1063.59   69.39
  -4  -4  -1 1084.79   69.29
   4  -4   1 1011.80   69.59
  -4   4  -1  988.50   69.39
   4   4   1  957.60   69.89
   4   4   1  980.20   69.49
  -4   4  -1  963.20   69.59
  -6  -4  -1   31.30    3.00
   6  -4   1   33.70    3.10
  -6  -4  -1   33.20    2.50
   6  -4   1   33.00    2.70
  -8  -4  -1  208.28   17.20
   8  -4   1  209.78   17.00
  -8  -4  -1  214.48   16.90
   8  -4   1  206.28   17.20
  -8   4  -1  276.87   17.40
   8   4   1  272.57   17.50
   8   4   1  271.77   17.30
   8   4   1  275.47   17.10
  -8   4  -1  263.97   17.10
 -10  -4  -1  578.14   37.90
 -10  -4  -1  566.14   37.60
  10  -4   1  553.04   37.70
  10  -4   1  587.94   38.20
 -10   4  -1  523.15   37.60
  10   4   1  522.35   37.90
 -10   4  -1  523.85   37.90
  10   4   1  512.55   37.90
  10   4   1  529.85   37.60
  12  -4   1  282.17   19.50
  12  -4   1  284.97   19.60
 -12  -4  -1  287.37   19.50
 -12   4  -1  266.67   19.80
 -12   4  -1  279.17   19.60
  12   4   1  266.57   19.90
  12   4   1  282.67   19.40
  12   4   1  282.37   20.00
  14   4   1   76.69    6.40
  14   4   1   70.79    6.70
  14   4   1   78.49    5.60
 -14   4  -1   78.49    6.00
 -16  -4  -1   76.99    6.90
  16  -4   1   84.89    6.00
  16   4   1   69.69    6.60
 -16   4  -1   70.39    5.90
 -16   4  -1   64.19    6.10
  16   4   1   69.69    6.40
 -18  -4  -1  219.98   15.30
  18  -4   1  226.88   15.50
  18   4   1  213.38   16.00
 -18   4  -1  208.08   15.50
  18   4   1  204.88   15.60
 -18   4  -1  208.58   15.40
  20   4   1   14.70    3.00
 -20   4  -1   12.10    2.40
 -20   4  -1   17.00    3.00
  20   4   1   12.60    3.20
  22  -4   1   27.20    4.20
 -22  -4  -1   24.30    3.80
 -22   4  -1   30.80    3.90
  22   4   1   27.10    4.30
 -22   4  -1   31.10    4.00
 -24  -4  -1  150.18   11.40
  24   4   1  146.09   12.40
 -24   4  -1  144.39   11.40
 -26  -4  -1    4.80    2.70
  26  -4   1    4.70    2.90
 -26   4  -1   11.60    2.90
  26   4   1   10.20    4.00
  28  -4   1   14.30    3.60
 -28  -4  -1   14.10    3.30
 -28   4  -1   14.80    3.60
  28   4   1   16.30    4.80
  27  -5  -1  135.09   11.00
 -27  -5   1  140.19   10.40
  27   5  -1  103.49   12.10
  25  -5  -1  156.48   12.30
 -25  -5   1  145.49   11.70
 -25   5   1  157.88   12.40
 -23  -5   1   56.79    5.60
  23  -5  -1   55.39    6.10
 -23   5   1   41.40    7.00
 -21  -5   1  147.49   10.30
  21  -5  -1  140.99   10.60
  21   5  -1  121.69   11.40
 -21   5   1  124.19   10.90
  21   5  -1  137.99   10.30
 -19  -5   1  243.08   18.80
  19  -5  -1  240.18   19.10
 -19   5   1  266.97   19.40
  19   5  -1  281.07   19.00
  19   5  -1  280.17   19.70
  19   5  -1  283.37   19.60
 -17  -5   1   70.19    5.60
 -17  -5   1   63.19    6.20
  17  -5  -1   67.29    6.00
 -17   5   1   66.69    6.40
  17   5  -1   72.49    5.40
  17   5  -1   71.19    6.00
  17   5  -1   69.99    5.70
  17   5  -1   69.79    6.40
  15  -5  -1   59.09    4.90
 -15  -5   1   58.09    5.10
  15  -5  -1   60.59    4.50
  15   5  -1   52.29    5.20
 -15   5   1   47.80    5.20
  15   5  -1   49.80    5.00
  15   5  -1   51.59    4.40
  13  -5  -1  469.75   32.40
  13  -5  -1  474.05   32.30
  13   5  -1  475.35   32.70
 -13   5   1  446.06   32.70
  13   5  -1  472.65   32.30
  13   5  -1  447.46   32.20
  11  -5  -1  325.37   23.10
  11  -5  -1  323.27   23.10
 -11  -5   1  321.97   23.20
  11   5  -1  333.07   23.40
  11   5  -1  346.47   23.00
 -11   5   1  317.57   23.40
  11   5  -1  337.07   23.20
   9  -5  -1   91.89    6.10
  -9   5   1   73.59    5.90
   9   5  -1   69.39    5.70
   9   5  -1   71.39    6.10
  -9   5   1   64.09    6.10
   9   5  -1   72.89    5.50
   7  -5  -1  356.06   24.50
  -7  -5   1  360.06   24.40
   7  -5  -1  353.86   24.40
   7   5  -1  346.27   24.20
  -7   5   1  342.87   24.50
   7   5  -1  333.87   24.40
   5  -5  -1  385.66   28.90
   5  -5  -1  385.86   29.10
  -5  -5   1  377.66   28.90
   5   5  -1  446.96   29.10
  -5   5   1  447.96   29.30
  -5   5   1  416.06   29.50
   5   5  -1  451.75   29.30
  -3  -5   1  150.98    9.60
  -3  -5   1  136.39   10.00
   3  -5  -1  137.89    9.70
   3   5  -1  131.69    9.90
   3   5  -1  126.09    9.80
  -3   5   1  129.69    9.90
  -3   5   1  121.59    9.90
  -1  -5   1   89.99    6.60
  -1  -5   1   92.49    6.10
   1  -5  -1   88.69    6.30
  -1   5   1   75.89    6.50
   1   5  -1   74.89    6.50
  -1   5   1   73.29    6.40
   1  -5   1  486.65   34.30
   1  -5   1  458.35   34.60
  -1  -5  -1  480.05   34.50
  -1   5  -1  531.35   34.70
   1   5   1  499.95   34.70
   1   5   1  518.65   34.60
   3  -5   1  395.96   26.50
  -3  -5  -1  396.06   26.40
   3  -5   1  406.66   26.20
  -3   5  -1  356.66   26.50
   3   5   1  348.07   26.60
  -3   5  -1  367.56   26.50
   3   5   1  370.86   26.40
  -5  -5  -1   47.30    4.30
   5  -5   1   50.99    4.30
   5  -5   1   50.89    4.00
   7  -5   1  400.16   28.20
   7  -5   1  383.96   28.40
  -7  -5  -1  396.46   28.40
   7   5   1  428.66   28.30
  -7   5  -1  413.46   28.60
   7   5   1  411.76   28.60
   9  -5   1  106.89    7.50
  -9  -5  -1   99.79    8.10
  -9   5  -1  102.79    7.90
   9   5   1   88.39    8.00
   9   5   1  101.39    8.00
   9   5   1  101.09    7.40
  11  -5   1    2.50    1.20
 -11  -5  -1    0.10    1.60
  11  -5   1    2.60    1.40
  11   5   1    4.10    1.10
  11   5   1    5.60    1.70
 -11   5  -1    4.60    1.80
  11   5   1    3.40    1.70
  13  -5   1  297.77   21.40
  13  -5   1  303.17   21.30
 -13  -5  -1  295.17   21.60
  13   5   1  313.97   21.20
  13   5   1  310.97   21.70
  13   5   1  293.17   21.70
 -13   5  -1  307.37   21.70
 -15  -5  -1   66.69    6.10
  15  -5   1   70.59    5.30
 -15  -5  -1   64.69    5.70
  15  -5   1   69.99    5.60
 -15   5  -1   62.59    6.00
  15   5   1   66.19    6.20
  15   5   1   64.79    6.00
  17  -5   1   23.00    3.20
  17  -5   1   18.50    2.50
 -17  -5  -1   16.90    3.20
 -17  -5  -1   19.30    2.70
 -19  -5  -1  132.59   11.30
  19  -5   1  142.39   10.60
 -19  -5  -1  136.39   10.30
  19   5   1  141.29   10.90
 -19   5  -1  141.49   10.90
  19   5   1  140.99   11.60
 -21  -5  -1   45.20    4.60
 -21  -5  -1   40.20    6.30
  21  -5   1   48.00    5.30
 -21   5  -1   51.99    6.20
  21   5   1   45.80    6.60
  21   5   1   49.00    5.20
 -23  -5  -1    0.60    3.50
 -23  -5  -1    3.70    2.90
  23  -5   1    6.30    2.60
  23   5   1   -2.10    3.60
 -25  -5  -1    8.50    5.20
  25  -5   1   13.90    3.20
  25   5   1   16.10    4.70
 -27  -5  -1   31.50    5.50
  27  -5   1   36.30    5.90
  27   5   1   31.40    6.10
  26  -6  -1   40.80    6.40
 -26   6   1   35.30    6.30
  24  -6  -1   44.00    5.70
 -24   6   1   38.80    6.10
  22  -6  -1  154.48   12.10
 -22   6   1  163.68   12.60
  22   6  -1  137.99   12.80
  20  -6  -1   75.89    7.40
 -20  -6   1   72.99    7.70
 -20  -6   1   87.29    7.40
  20   6  -1   81.29    7.30
  20   6  -1   96.39    8.40
 -20   6   1   84.19    8.90
 -18  -6   1   83.89    7.00
  18  -6  -1   77.79    7.00
 -18  -6   1   74.09    7.10
 -16  -6   1  196.88   15.70
  16  -6  -1  194.08   15.50
  16   6  -1  229.68   15.80
  16   6  -1  226.38   15.20
  16   6  -1  218.68   15.90
 -16   6   1  214.98   16.20
  14  -6  -1  167.58   12.70
 -14  -6   1  168.78   13.00
  14  -6  -1  170.38   12.90
  14   6  -1  184.88   12.70
 -14   6   1  182.88   13.50
  14   6  -1  184.18   13.30
  12   6  -1   67.69    5.20
  12   6  -1   60.69    5.90
 -12   6   1   60.99    6.00
  10  -6  -1  358.86   26.70
  10  -6  -1  357.86   26.70
 -10  -6   1  348.97   27.00
 -10  -6   1  362.76   26.70
  10   6  -1  413.46   27.10
  10   6  -1  421.86   26.70
 -10   6   1  397.76   27.10
   8  -6  -1  245.68   18.10
   8  -6  -1  243.18   18.30
  -8  -6   1  240.88   18.40
  -8  -6   1  230.88   18.00
  -8   6   1  269.37   18.30
   8   6  -1  268.07   18.50
   8   6  -1  273.17   18.20
  -8   6   1  264.07   18.50
   6   6  -1   72.69    5.80
   6   6  -1   69.29    6.10
  -6   6   1   73.69    5.90
  -6   6   1   65.89    6.10
   4  -6  -1  211.58   16.10
   4  -6  -1  218.68   15.80
  -4  -6   1  203.98   16.10
  -4  -6   1  221.18   15.70
  -4   6   1  226.78   16.10
   4   6  -1  236.88   16.20
   4   6  -1  227.98   16.00
  -4   6   1  226.48   16.20
  -2  -6   1  289.97   19.90
  -2  -6   1  278.57   20.30
   2  -6  -1  281.37   20.10
   2  -6  -1  271.07   20.30
   2   6  -1  294.97   20.40
  -2   6   1  278.97   20.30
   2   6  -1  291.97   20.30
  -2   6   1  282.67   20.30
   0   6   1   22.60    3.10
   0   6   1   20.90    3.30
   0   6  -1   23.50    3.20
   0   6  -1   21.60    3.10
   2  -6   1   99.39    7.70
   2  -6   1  101.99    7.30
  -2  -6  -1   97.29    7.60
  -2   6  -1   97.39    7.80
  -2   6  -1   99.69    7.70
   2   6   1   95.29    7.60
   2   6   1   92.19    7.80
   4  -6   1  450.45   33.00
  -4  -6  -1  455.75   32.90
   4  -6   1  463.45   32.70
   4   6   1  492.45   33.00
  -4   6  -1  477.25   33.10
   4   6   1  483.75   33.20
   6  -6   1   79.69    6.50
   6  -6   1   80.19    6.70
  -6  -6  -1   77.79    6.70
   6   6   1   91.19    6.80
  -6   6  -1   91.89    7.10
   6   6   1   89.29    7.20
   8   6   1   33.60    3.40
  -8   6  -1   32.50    4.00
   8   6   1   34.40    4.10
 -10  -6  -1  193.78   14.60
  10  -6   1  198.48   14.30
  10  -6   1  192.78   14.40
  10   6   1  200.78   15.00
  10   6   1  209.28   14.30
 -10   6  -1  203.88   14.90
  12  -6   1  112.89    8.60
  12  -6   1  108.99    8.60
 -12  -6  -1  111.39    9.00
  12   6   1  113.09    9.30
 -12   6  -1  119.99    9.30
  12   6   1  116.19    8.40
  14  -6   1   39.20    4.10
  14  -6   1   41.90    3.80
 -14  -6  -1   36.00    4.90
  16  -6   1   63.79    5.70
 -16  -6  -1   64.89    6.70
  16  -6   1   62.09    5.70
  16   6   1   72.09    6.90
  16   6   1   69.09    6.70
 -16   6  -1   67.39    6.60
 -18  -6  -1  141.59   12.60
  18  -6   1  152.28   11.60
  18   6   1  156.08   12.90
 -18   6  -1  163.38   12.80
  18   6   1  155.58   12.20
 -20  -6  -1    8.60    3.80
  20  -6   1   15.60    3.60
  20   6   1   10.40    4.10
 -20   6  -1    5.50    3.00
  20   6   1    7.60    3.10
  22  -6   1   22.80    4.10
 -22  -6  -1   19.80    4.30
  22   6   1    5.20    4.40
 -22   6  -1   14.40    3.40
  24  -6   1   59.79    6.30
  24   6   1   52.19    7.60
 -23   7   1   13.50    4.50
  21  -7  -1   56.29    6.30
 -21   7   1   51.99    7.40
  19  -7  -1  133.39   11.20
 -19  -7   1  129.29   11.40
  19   7  -1  154.18   11.40
 -19   7   1  151.78   12.10
  17  -7  -1   65.69    5.90
 -17  -7   1   62.09    6.40
  17   7  -1   47.30    6.20
 -17   7   1   52.89    7.00
 -15  -7   1   97.69   11.00
 -15   7   1   89.79    8.70
  15   7  -1   87.89    7.10
 -13  -7   1   88.29    8.50
  13  -7  -1   93.99    7.70
  13  -7  -1   91.09    7.80
  13   7  -1  116.39    8.60
 -11  -7   1   73.29    7.10
  11  -7  -1   69.09    6.50
  11  -7  -1   72.09    6.60
  11   7  -1   87.19    6.60
  11   7  -1   90.49    7.40
 -11   7   1   83.99    7.60
   9  -7  -1   80.49    6.00
  -9  -7   1   81.59    6.60
  -9   7   1   54.49    6.40
   9   7  -1   54.39    6.20
   9   7  -1   56.39    5.70
   7  -7  -1   48.80    4.70
   7  -7  -1   43.90    5.00
  -7  -7   1   41.00    5.40
   7   7  -1   58.69    5.10
   7   7  -1   58.79    5.70
  -7   7   1   57.89    5.70
  -7   7   1   56.89    5.20
   5  -7  -1  233.28   17.90
   5  -7  -1  231.88   17.60
  -5  -7   1  237.48   18.10
  -5   7   1  253.67   18.10
  -5   7   1  258.17   18.00
   5   7  -1  255.97   17.90
   5   7  -1  256.17   18.20
   3  -7  -1  138.09    9.90
  -3  -7   1  139.89   10.00
   3  -7  -1  144.79    9.50
   3   7  -1  116.39    9.70
  -3   7   1  106.19    9.70
   3   7  -1  110.49    9.80
  -3   7   1  111.49    9.70
   1  -7  -1   65.59    5.90
  -1  -7   1   69.09    5.90
   1  -7  -1   67.99    5.50
   1   7  -1   59.69    5.80
   1   7  -1   56.79    5.90
  -1   7   1   59.29    5.80
  -1   7   1   58.59    6.00
  -1  -7  -1  154.98   13.00
   1  -7   1  151.68   13.20
   1   7   1  189.48   13.30
   1   7   1  187.78   13.50
  -1   7  -1  191.18   13.50
  -1   7  -1  189.98   13.40
  -3  -7  -1   48.60    4.30
   3  -7   1   46.60    4.70
   3   7   1   36.70    4.90
  -3   7  -1   41.40    4.80
   3   7   1   38.50    4.50
   5  -7   1   89.79    6.70
  -5  -7  -1   84.99    6.40
  -5   7  -1   69.59    6.80
   5   7   1   62.79    6.90
   5   7   1   68.79    6.40
  -7  -7  -1   92.89    9.10
   7   7   1  128.29    9.90
   7   7   1  127.19    9.10
  -7   7  -1  123.29    9.70
   9  -7   1   79.39    6.50
  -9  -7  -1   82.19    6.70
   9   7   1   73.59    7.40
   9   7   1   77.39    6.30
  -9   7  -1   67.69    7.10
 -11  -7  -1  142.29   10.30
  11  -7   1  148.09   10.00
  11   7   1  120.59    9.80
 -11   7  -1  119.99   10.60
  11   7   1  115.99   10.70
 -13  -7  -1   51.59    5.60
  13  -7   1   46.60    4.70
 -15  -7  -1   43.50    6.70
  15  -7   1   46.70    4.90
 -15   7  -1   41.80    6.00
  15   7   1   43.50    6.00
 -17   7  -1   16.70    3.80
  17   7   1   16.90    3.60
 -19  -7  -1   26.20    4.90
  19   7   1   40.10    5.70
 -19   7  -1   43.40    6.10
 -21  -7  -1   38.30    7.00
 -21   7  -1   33.10    6.20
  21   7   1   31.00    5.50
 -18  -8   1   99.29    9.40
  18   8  -1  107.99    9.50
 -18   8   1  101.19   10.60
  16  -8  -1   10.70    3.20
 -16  -8   1    9.60    3.30
 -16   8   1   18.60    4.50
 -14  -8   1   25.40    5.20
  14  -8  -1   32.20    6.00
 -14   8   1   25.60    4.70
  14   8  -1   25.90    5.20
  12  -8  -1  178.48   13.40
 -12  -8   1  186.38   14.00
  12  -8  -1  181.38   13.30
  12   8  -1  175.38   14.10
  12   8  -1  178.78   13.20
 -12   8   1  166.48   14.40
  10  -8  -1   15.80    2.80
 -10  -8   1   15.30    3.40
  10  -8  -1   16.70    2.90
  10   8  -1   12.50    3.20
  10   8  -1   12.40    2.70
 -10   8   1   15.20    3.60
  -8  -8   1    8.80    3.00
  -8   8   1   16.10    3.40
   8   8  -1   14.00    2.80
   8   8  -1   11.80    3.30
   6  -8  -1  183.88   14.20
   6  -8  -1  190.48   13.80
  -6  -8   1  188.48   14.40
   6   8  -1  192.88   14.50
  -6   8   1  179.08   14.40
   6   8  -1  182.68   14.10
   4  -8  -1   54.49    5.40
  -4  -8   1   52.79    6.30
   4  -8  -1   51.09    7.00
   4   8  -1   66.29    6.10
  -4   8   1   57.59    6.50
  -4   8   1   62.09    6.70
   4   8  -1   65.19    6.50
  -2   8   1   55.19    8.00
   2   8  -1   60.59    6.60
  -2   8   1   57.39    6.90
   2   8  -1   72.59    6.70
   0  -8  -1  122.29    9.80
   0  -8  -1  121.59    9.10
   0  -8   1  122.79    9.70
   0   8  -1  106.69    9.60
   0   8   1  102.79    9.80
  -2  -8  -1   59.99    6.60
   2  -8   1   68.39    6.50
  -2  -8  -1   68.69    5.80
   2   8   1   60.59    6.70
  -2   8  -1   66.69    6.60
   2   8   1   51.29    7.80
  -4  -8  -1   10.00    3.00
   4  -8   1   10.40    2.80
  -4  -8  -1   10.30    2.40
   4   8   1   18.70    3.50
   4   8   1   16.80    3.30
   6  -8   1   45.20    5.10
  -6  -8  -1   40.10    5.60
  -6  -8  -1   45.10    4.90
   6   8   1   35.40    5.80
  -6   8  -1   33.80    5.60
   8  -8   1   48.70    5.60
  -8  -8  -1   55.79    8.00
  -8  -8  -1   47.80    6.30
  -8   8  -1   59.09    6.50
   8   8   1   53.19    6.60
 -10  -8  -1   21.30    3.50
  10  -8   1   15.40    2.90
 -10  -8  -1   15.40    5.10
  10   8   1   24.90    4.10
 -12  -8  -1   27.50    4.90
  12  -8   1   21.00    4.10
  12   8   1   36.40    5.90
 -12   8  -1   36.90    5.90
  14  -8   1   53.79    5.50
  14   8   1   46.50    6.80
 -14   8  -1   45.70    6.80
 -16  -8  -1   16.10    3.70
  16   8   1    6.90    3.60
 -16   8  -1   11.20    4.00
 -11  -9   1   42.70    7.40
  11   9  -1   44.40    5.40
 -11   9   1   60.29   10.40
  11   9  -1   45.00    7.90
  -9  -9   1   63.79    7.20
   9  -9  -1   68.49    6.50
  -9   9   1   59.19    7.90
   9   9  -1   51.29    7.40
   7  -9  -1   25.40    5.10
  -7  -9   1   26.80    5.50
   7   9  -1   33.40    5.10
  -7   9   1   39.70    6.40
  -5  -9   1    8.10    3.20
   5  -9  -1    7.00    2.90
   3  -9  -1   54.79    6.30
  -3  -9   1   61.69    6.50
  -3   9   1   46.50    6.70
   3   9  -1   46.00    6.20
   1  -9  -1   30.80    5.40
  -1  -9   1   33.20    5.30
  -1   9   1   35.20    5.70
  -1   9   1   32.00    5.80
   1   9  -1   34.00    5.50
  -1   9  -1   21.40    3.90
   1   9   1   20.80    4.20
   1   9   1   23.60    3.80
  -3  -9  -1   89.09    8.60
   3  -9   1   95.39    8.40
  -3   9  -1   84.99    8.80
   3   9   1   82.09    8.10
   3   9   1  100.09   10.60
  -5  -9  -1   71.09    7.40
   5  -9   1   70.69    6.80
  -5   9  -1   62.99    7.60
   5   9   1   68.09    7.80
   5   9   1   53.89    6.40
   7  -9   1    3.90    2.70
  -7  -9  -1    4.30    3.30
   7   9   1   17.20    4.00
   7   9   1    8.70    2.80
  -7   9  -1   12.40    3.70
  -9  -9  -1   12.00    3.90
   9  -9   1    8.10    3.00
   9   9   1   12.60    4.10
  -9   9  -1   10.10    4.00
 -34   0   2   18.70    4.70
  34   0  -2   20.10    5.10
  32   0  -2   -0.20    3.20
 -32   0   2   -2.00    2.90
  30   0  -2   25.00    4.10
 -30   0   2   24.20    3.80
  28   0  -2  183.08   14.20
 -28   0   2  185.18   14.00
  26   0  -2   53.79    5.90
 -26   0   2   59.49    5.20
  26   0  -2   60.69    5.80
 -26   0   2   59.79    5.60
 -24   0   2  152.88   11.20
  24   0  -2  156.78   11.70
  24   0  -2  148.89   11.50
 -24   0   2  152.98   11.40
 -22   0   2  244.58   17.40
 -22   0   2  244.68   17.50
  22   0  -2  255.97   17.70
  22   0  -2  234.88   17.60
 -20   0   2  159.98   11.40
  20   0  -2  151.78   11.70
 -20   0   2  162.78   11.60
  20   0  -2  161.18   11.70
 -18   0   2  174.18   12.60
  18   0  -2  177.98   12.60
  18   0  -2  171.18   12.60
 -16   0   2  298.17   20.50
  16   0  -2  288.77   20.60
  16   0  -2  293.97   20.70
  14   0  -2  759.42   52.99
 -14   0   2  763.02   52.89
  14   0  -2  779.62   52.99
  12   0  -2   15.90    1.70
 -12   0   2   15.80    1.60
  12   0  -2   15.10    1.70
  10   0  -2    9.50    1.30
 -10   0   2   10.30    1.20
  10   0  -2   11.10    1.30
   8   0  -2  851.51   59.89
  -8   0   2  865.81   59.79
   8   0  -2  892.31   59.79
  -6   0   2   70.69    4.70
   6   0  -2   63.09    4.80
   4   0  -2    5.10    0.50
   4   0  -2    4.50    0.70
  -4   0   2    4.50    0.60
  -2   0   2 2739.13  195.08
   2   0  -2 2337.07  194.88
   2   0  -2 3125.89  195.18
   2   0  -2 3151.38  194.98
   0   0  -2  330.77   26.40
   0   0  -2  390.06   26.40
   0   0   2  375.86   26.40
   0   0   2  426.36   26.40
   0   0  -2  397.56   26.50
   2   0   2  153.08   10.40
   2   0   2  157.98   10.50
  -2   0  -2  139.39   10.30
   4   0   2 1865.91  142.99
   4   0   2 2213.88  142.89
  -4   0  -2 2151.58  142.99
   6   0   2  190.18   12.90
  -6   0  -2  175.88   12.90
   6   0   2  186.98   12.90
   8   0   2    3.30    0.70
   8   0   2    4.30    0.70
  -8   0  -2    3.30    0.70
  10   0   2  425.06   28.90
 -10   0  -2  417.06   28.90
  10   0   2  410.16   28.90
 -12   0  -2 1164.48   78.19
  12   0   2 1134.89   78.09
  12   0   2 1105.29   78.19
 -14   0  -2  107.89    7.90
  14   0   2  106.19    7.80
  14   0   2  107.59    7.90
  16   0   2   63.89    4.90
 -16   0  -2   64.29    5.20
  16   0   2   63.39    5.20
 -18   0  -2  918.71   62.79
  18   0   2  893.91   62.79
  18   0   2  908.31   63.19
  20   0   2   50.79    4.90
  20   0   2   52.59    4.30
 -20   0  -2   51.79    4.70
  22   0   2    4.60    2.00
 -22   0  -2    5.60    2.00
  24   0   2  366.56   26.10
 -24   0  -2  362.96   26.10
  26   0   2   84.69    8.90
 -28   0  -2   47.50    6.10
  28   0   2   48.00    6.70
  30   0   2  120.59   10.60
 -30   0  -2  106.79   10.00
 -33  -1   2    3.50    3.20
  33  -1  -2    4.30    3.70
 -33   1   2    8.40    3.40
  33   1  -2    4.70    3.70
 -31  -1   2   29.90    5.30
  31  -1  -2   35.10    5.70
  31   1  -2   22.50    4.30
 -31   1   2   30.30    5.30
  29  -1  -2    2.60    2.80
 -29  -1   2    0.10    2.50
  29   1  -2    2.00    2.90
 -29   1   2    3.40    2.50
 -27  -1   2   11.00    2.70
  27  -1  -2   13.30    3.00
  27   1  -2   11.50    2.80
 -27   1   2    9.80    2.60
  27   1  -2   10.60    3.00
 -25  -1   2   68.29    5.80
  25  -1  -2   64.89    6.60
  25  -1  -2   66.99    6.40
 -25  -1   2   67.69    6.30
  25   1  -2   80.69    6.60
 -25   1   2   84.49    6.20
  25   1  -2   80.89    6.90
 -25   1   2   77.39    6.40
 -23   1   2    4.30    1.70
  23   1  -2    7.60    2.00
 -23   1   2    5.00    1.70
  23   1  -2    6.10    2.10
  21  -1  -2   59.99    5.20
 -21  -1   2   64.89    5.10
 -21  -1   2   69.49    4.70
  21  -1  -2   66.89    5.10
 -21   1   2   51.29    5.20
  21   1  -2   51.29    5.30
  21   1  -2   49.40    5.10
 -21   1   2   52.19    4.90
 -19  -1   2  126.09    9.40
  19  -1  -2  123.79    9.70
  19  -1  -2  122.19   10.00
 -19   1   2  137.99    9.60
 -19   1   2  138.29    9.70
  19   1  -2  131.79   10.10
  19   1  -2  135.39    9.80
  17  -1  -2   73.79    5.70
  17  -1  -2   72.39    5.70
 -17  -1   2   75.49    5.40
 -17   1   2   70.79    5.60
  17   1  -2   70.39    5.70
  17   1  -2   72.79    5.80
 -17   1   2   71.49    5.60
  15  -1  -2    9.50    1.50
  15   1  -2   13.50    1.90
 -15   1   2   13.70    1.80
  15   1  -2   12.70    1.10
  15   1  -2   12.70    1.90
  13  -1  -2  193.88   14.10
 -13  -1   2  182.78   13.90
  13  -1  -2  192.38   14.10
 -13   1   2  210.78   14.20
  13   1  -2  205.18   13.90
  13   1  -2  216.68   14.20
  13   1  -2  203.68   14.20
 -11  -1   2  504.65   36.40
 -11  -1   2  536.25   36.30
  11  -1  -2  539.15   36.50
  11  -1  -2  509.85   36.50
  11   1  -2  539.75   36.60
  11   1  -2  534.85   36.30
  11   1  -2  530.15   36.60
 -11   1   2  535.45   36.50
  11   1  -2  524.65   36.40
   9   1  -2    7.50    1.10
  -9   1   2    6.50    1.10
   9   1  -2    9.50    1.20
   7  -1  -2  460.75   29.00
  -7  -1   2  461.85   28.90
  -7  -1   2  470.15   28.90
   7  -1  -2  482.35   29.00
   7   1  -2  369.66   28.90
   7   1  -2  382.46   28.90
  -7   1   2  381.56   28.80
   7   1  -2  405.86   29.00
   7   1  -2  358.96   29.10
   5  -1  -2 2290.77  161.08
   5  -1  -2 2269.37  160.88
  -5  -1   2 2260.57  161.08
   5   1  -2 2285.47  161.08
   5   1  -2 2392.66  160.98
  -5   1   2 2407.46  161.58
  -5   1   2 2418.96  160.98
   5   1  -2 2406.56  161.08
  -3  -1   2  403.26   27.90
   3  -1  -2  426.86   27.90
   3   1  -2  437.56   28.10
  -3   1   2  387.36   28.00
  -3   1   2  387.96   27.90
   3   1  -2  392.16   27.90
   3   1  -2  403.66   27.80
  -1   1   2  256.77   18.60
   1   1  -2  279.57   18.70
  -1   1   2  270.47   18.60
  -1  -1  -2 2877.01  213.08
  -1  -1  -2 3245.18  214.28
   1  -1   2 2824.82  212.88
   1   1   2 3056.89  212.98
  -1   1  -2 3121.79  213.08
   1   1   2 3123.79  213.38
   1   1   2 3455.75  214.08
   3  -1   2 1651.33  105.19
   3  -1   2 1651.33  105.49
  -3   1  -2 1548.65  105.39
   3   1   2 1581.94  105.09
   3   1   2 1372.46  105.09
   3   1   2 1408.76  105.09
  -3   1  -2 1501.75  105.29
   5  -1   2  209.28   14.90
   5  -1   2  212.48   14.80
  -5  -1  -2  219.78   14.90
  -7  -1  -2  509.95   37.40
   7  -1   2  497.65   37.40
   7  -1   2  516.35   37.40
  -7   1  -2  575.14   37.50
   7   1   2  569.84   37.50
  -7   1  -2  559.94   37.40
   7   1   2  573.34   37.60
  -9  -1  -2  947.81   64.59
   9  -1   2 1049.00   64.79
   9  -1   2  879.41   64.49
   9   1   2  916.41   64.59
   9   1   2  924.61   64.59
  -9   1  -2  912.41   64.59
  11  -1   2  158.28   10.40
  11  -1   2  155.48   10.30
 -11  -1  -2  153.88   10.40
  11   1   2  141.39   10.40
 -11   1  -2  134.79   10.40
 -11   1  -2  141.09   10.20
  11   1   2  135.99   10.40
  13  -1   2  230.38   17.80
 -13  -1  -2  231.38   17.90
  13  -1   2  243.78   18.00
  13   1   2  260.17   18.00
  13   1   2  272.57   18.00
 -13   1  -2  270.17   18.00
 -13   1  -2  278.87   17.80
  15  -1   2  408.66   30.40
 -15  -1  -2  426.26   30.60
  15  -1   2  414.66   30.60
 -15   1  -2  466.55   30.60
  15   1   2  444.06   30.70
  15   1   2  475.15   30.60
  17  -1   2  172.98   11.30
 -17  -1  -2  170.08   11.60
  17   1   2  150.28   11.70
 -17   1  -2  151.58   11.60
  17   1   2  153.48   11.50
 -19  -1  -2  136.39    9.90
  19  -1   2  143.69    9.50
  19  -1   2  141.79   10.00
  19   1   2  125.99    9.70
  19   1   2  116.79   10.00
 -19   1  -2  127.79    9.90
 -21  -1  -2  254.77   19.60
  21  -1   2  275.77   19.70
 -21   1  -2  281.27   19.70
  21   1   2  284.87   19.50
  21   1   2  273.27   19.80
  23  -1   2  174.48   12.30
 -23  -1  -2  176.68   12.50
 -23   1  -2  147.09   12.20
  23   1   2  148.59   12.40
 -25  -1  -2   34.00    4.70
  25  -1   2   36.30    4.90
 -25   1  -2   26.80    4.80
  25   1   2   34.60    5.30
 -27  -1  -2  132.19   11.70
  27  -1   2  140.19   12.00
 -27   1  -2  158.58   12.00
  27   1   2  164.48   12.50
  29  -1   2  113.49   10.10
 -29  -1  -2  117.09   10.10
  29   1   2  116.49   10.40
 -29   1  -2  109.39   10.00
  31  -1   2   10.70    4.10
 -31  -1  -2    9.40    3.80
 -31   1  -2    7.00    3.80
  31   1   2    6.60    4.10
 -32  -2   2    2.60    3.10
  32  -2  -2    0.70    3.40
 -32   2   2    2.60    2.90
  32   2  -2   -1.40    3.80
 -30  -2   2   15.70    3.40
  30  -2  -2   16.10    3.60
 -30   2   2   12.30    3.10
  30   2  -2   12.00    3.90
  28  -2  -2   42.00    5.80
 -28  -2   2   43.00    5.50
  28   2  -2   56.99    5.90
 -28   2   2   55.69    5.80
  26  -2  -2    3.00    2.40
 -26  -2   2    3.40    2.20
  26   2  -2    2.60    2.70
 -26   2   2    3.90    1.90
  26   2  -2    3.70    2.20
 -26   2   2    3.70    2.10
 -24  -2   2   76.19    5.90
  24  -2  -2   71.79    6.10
  24   2  -2   60.89    6.30
 -24   2   2   60.49    5.70
  24   2  -2   59.39    5.90
 -24   2   2   59.39    5.60
  22  -2  -2  100.79    8.70
 -22  -2   2  105.99    8.80
  22  -2  -2  104.19    8.90
  22   2  -2  125.79    9.30
  22   2  -2  124.69    9.00
 -22   2   2  120.39    8.70
 -22   2   2  121.99    8.90
  20  -2  -2  192.48   14.40
  20  -2  -2  185.88   14.50
 -20  -2   2  192.58   14.10
 -20   2   2  207.18   14.40
  20   2  -2  208.48   14.80
 -20   2   2  209.28   14.60
  20   2  -2  210.28   14.60
  18  -2  -2  170.98   11.30
 -18  -2   2  172.28   10.90
  18  -2  -2  179.98   11.30
 -18   2   2  143.09   11.30
 -18   2   2  140.79   11.10
  18   2  -2  131.19   11.30
  18   2  -2  140.19   11.50
  16  -2  -2   47.50    4.80
  16   2  -2   60.69    5.10
 -16   2   2   65.79    5.00
  16   2  -2   63.79    5.00
 -16   2   2   65.39    5.00
  16   2  -2   63.99    4.60
  14  -2  -2  341.07   25.70
  14  -2  -2  355.36   25.70
 -14  -2   2  347.27   25.50
  14  -2  -2  349.67   25.50
  14   2  -2  396.66   25.60
  14   2  -2  381.96   25.80
  14   2  -2  382.06   25.90
 -14   2   2  394.06   25.70
  14   2  -2  376.76   25.50
  12  -2  -2  311.47   18.50
 -12  -2   2  298.87   18.40
  12  -2  -2  298.77   18.50
  12   2  -2  240.08   18.50
  12   2  -2  230.98   18.30
 -12   2   2  234.08   18.60
  12   2  -2  236.18   18.50
  10  -2  -2  248.68   18.30
  10  -2  -2  257.37   18.10
  10  -2  -2  260.47   18.20
  10   2  -2  279.17   18.30
 -10   2   2  277.47   18.10
  10   2  -2  255.87   18.20
  10   2  -2  262.57   18.20
  10   2  -2  254.07   18.30
  -8  -2   2  572.54   43.70
   8  -2  -2  579.24   43.70
   8  -2  -2  595.34   43.60
   8   2  -2  650.93   43.70
  -8   2   2  659.93   43.80
  -8   2   2  668.03   43.80
   8   2  -2  684.23   43.70
   8   2  -2  652.13   43.80
   8   2  -2  643.64   43.70
   6  -2  -2  274.57   16.40
   6  -2  -2  274.17   16.50
  -6   2   2  222.28   16.50
   6   2  -2  226.38   16.40
   6   2  -2  223.08   16.50
   6   2  -2  222.88   16.50
  -6   2   2  222.68   16.40
   6   2  -2  228.78   16.40
   4  -2  -2 1120.59   75.59
  -4  -2   2 1097.79   75.59
   4  -2  -2 1123.79   75.49
  -4   2   2 1089.09   75.59
   4   2  -2 1074.29   75.59
   4   2  -2 1114.89   75.59
  -4   2   2 1041.70   75.59
   4   2  -2 1154.38   75.49
   4   2  -2 1076.29   75.59
   2  -2  -2   92.09    7.20
  -2  -2   2   95.39    7.20
  -2   2   2  124.89    7.40
   0   2   2   76.59    5.60
   0   2  -2   73.79    5.70
   0   2  -2   80.79    5.60
   0   2   2   80.29    5.60
   2  -2   2  730.83   46.70
  -2  -2  -2  726.33   46.90
  -2  -2  -2  736.53   46.70
  -2   2  -2  593.64   46.90
  -2   2  -2  673.83   46.80
   2   2   2  634.14   46.80
   2   2   2  662.43   46.90
  -4  -2  -2  668.43   43.60
  -4  -2  -2  657.53   43.50
   4  -2   2  618.54   43.50
   4   2   2  615.74   43.50
   4   2   2  621.04   43.70
   4   2   2  611.74   43.60
   6  -2   2  742.33   56.79
  -6  -2  -2  767.62   56.79
   6  -2   2  770.92   56.79
  -6   2  -2  879.61   56.89
   6   2   2  876.51   56.69
   6   2   2  841.92   56.89
  -6   2  -2  867.41   56.89
   6   2   2  858.51   56.99
  -8   2  -2  222.58   15.30
   8   2   2  212.38   15.40
   8   2   2  222.08   15.10
  -8   2  -2  218.88   15.30
  10  -2   2  781.32   52.19
 -10  -2  -2  766.22   52.19
  10  -2   2  796.32   52.09
  10   2   2  724.33   52.29
 -10   2  -2  758.02   52.19
  10   2   2  735.33   52.29
  10   2   2  726.23   51.89
 -10   2  -2  766.92   52.19
  12  -2   2  473.05   37.50
  12  -2   2  499.85   37.60
 -12  -2  -2  483.25   37.60
  12   2   2  563.44   37.80
  12   2   2  588.04   37.80
 -12   2  -2  602.84   37.90
 -12   2  -2  599.04   37.60
 -14   2  -2   65.99    5.20
  14   2   2   64.09    5.40
  14   2   2   66.09    5.20
 -14   2  -2   65.39    5.20
  16  -2   2  351.56   25.00
 -16  -2  -2  347.47   25.00
  16  -2   2  389.26   24.90
  16   2   2  329.97   24.80
 -16   2  -2  349.27   24.70
  18  -2   2  329.67   25.30
  18  -2   2  336.87   25.60
 -18  -2  -2  322.07   25.50
  18   2   2  405.26   25.70
  18   2   2  385.76   25.80
 -18   2  -2  406.66   25.70
  20  -2   2  136.49    9.80
 -20  -2  -2  135.29    9.70
  20   2   2  117.39    9.90
  20   2   2  122.79   10.00
 -20   2  -2  124.99    9.70
  22  -2   2  250.87   16.20
 -22  -2  -2  238.58   16.10
 -22   2  -2  195.28   16.00
  22   2   2  200.48   16.30
  22   2   2  213.78   17.10
 -24  -2  -2  142.99   12.20
  24  -2   2  144.19   12.80
  24   2   2  174.38   12.80
 -24   2  -2  185.68   12.50
  26  -2   2   74.09    7.40
 -26  -2  -2   66.79    7.10
  26   2   2   77.09    7.70
 -26   2  -2   78.89    7.30
 -28   2  -2   58.29    6.80
  28   2   2   61.09    7.40
 -30  -2  -2   59.89    7.30
  30  -2   2   55.69    7.30
  30   2   2   70.49    8.50
 -30   2  -2   71.39    7.60
  31  -3  -2   25.40    4.60
 -31  -3   2   29.70    5.50
 -31   3   2   31.20    4.90
  31   3  -2   28.20    5.00
  29  -3  -2   31.30    5.40
 -29  -3   2   36.70    5.20
  29   3  -2   34.60    5.10
 -29   3   2   27.20    4.60
  29   3  -2   29.80    5.20
 -27  -3   2   23.80    3.40
  27  -3  -2   26.80    4.70
 -27   3   2   15.60    3.00
  27   3  -2   16.50    3.30
  27   3  -2   14.80    5.90
 -27   3   2   17.30    3.00
 -25  -3   2   28.20    4.30
  25  -3  -2   33.90    4.80
  25   3  -2   34.80    4.50
 -25   3   2   36.80    4.10
  25   3  -2   29.10    5.60
 -25   3   2   34.70    4.30
  23  -3  -2   16.90    2.90
 -23  -3   2   15.50    2.70
 -23  -3   2   20.70    2.50
  23   3  -2   22.10    3.50
  23   3  -2   17.50    3.50
 -23   3   2   25.10    3.30
 -23   3   2   23.30    3.70
  21  -3  -2   59.29    4.80
 -21  -3   2   58.39    4.20
  21   3  -2   38.80    5.40
 -21   3   2   43.70    4.50
  21   3  -2   51.39    4.80
 -21   3   2   44.30    4.90
  19  -3  -2   48.20    4.60
 -19  -3   2   45.60    4.00
  19   3  -2   54.39    4.70
 -19   3   2   53.69    4.90
 -19   3   2   54.39    4.40
  19   3  -2   45.90    5.30
  17   3  -2  134.19    9.40
  17   3  -2  134.99    9.60
 -17   3   2  133.59    9.60
 -17   3   2  132.49   10.00
  17   3  -2  129.39   10.00
  17   3  -2  124.99   10.10
  15  -3  -2  342.17   21.80
 -15  -3   2  344.67   21.50
 -15   3   2  299.67   21.50
  15   3  -2  290.97   21.40
 -15   3   2  298.77   21.90
  15   3  -2  299.47   21.60
  15   3  -2  294.37   21.70
  15   3  -2  300.47   21.90
  13  -3  -2  184.68   12.20
  13  -3  -2  187.28   12.10
  13   3  -2  173.18   12.30
  13   3  -2  155.38   12.20
 -13   3   2  171.18   12.00
  13   3  -2  161.48   12.10
 -13   3   2  161.58   12.40
  13   3  -2  169.18   12.10
  11  -3  -2  339.47   27.30
  11  -3  -2  335.57   27.40
  11  -3  -2  350.06   27.30
  11   3  -2  436.86   27.50
  11   3  -2  398.66   27.50
  11   3  -2  406.26   27.30
 -11   3   2  411.86   27.60
 -11   3   2  440.56   27.30
 -11   3   2  422.96   27.30
  11   3  -2  404.76   27.50
   9  -3  -2  324.67   20.10
   9  -3  -2  318.27   20.20
   9  -3  -2  323.87   20.00
  -9   3   2  279.77   20.10
   9   3  -2  287.27   20.10
   9   3  -2  270.97   20.20
  -9   3   2  281.57   20.00
  -9   3   2  269.27   20.30
   9   3  -2  267.07   20.20
   9   3  -2  265.77   20.10
  -7  -3   2  108.89    7.10
   7  -3  -2  105.79    7.10
   7   3  -2   88.99    7.00
   7   3  -2   91.39    7.00
   7   3  -2   94.39    7.00
  -7   3   2   94.89    7.00
  -7   3   2   97.29    6.80
  -7   3   2   93.39    7.10
   7   3  -2   96.39    6.90
  -5  -3   2  565.94   41.10
   5  -3  -2  542.75   41.30
  -5  -3   2  523.35   41.30
  -5   3   2  619.44   41.40
   5   3  -2  628.44   41.30
   5   3  -2  598.94   41.30
  -5   3   2  633.24   41.30
   5   3  -2  664.83   41.20
   5   3  -2  603.44   41.30
  -3  -3   2  547.85   34.90
   3  -3  -2  534.85   35.10
  -3  -3   2  513.85   35.10
  -3   3   2  492.05   35.10
   3   3  -2  482.85   35.10
   3   3  -2  482.55   35.10
  -3   3   2  498.85   35.10
  -1  -3   2  494.95   30.50
   1  -3  -2  506.75   30.50
   1   3  -2  400.86   30.40
  -1   3   2  422.96   30.40
  -1   3   2  405.56   30.50
   1   3  -2  410.36   30.40
   1   3  -2  433.16   30.40
  -1  -3  -2  207.98   15.80
   1  -3   2  198.38   15.80
   1  -3   2  205.98   15.60
  -1   3  -2  269.37   15.80
   1   3   2  248.08   15.90
  -3  -3  -2  654.13   45.40
  -3  -3  -2  662.73   45.10
   3  -3   2  594.64   45.30
   3  -3   2  669.73   45.20
   3   3   2  670.33   45.30
  -3   3  -2  676.33   45.40
  -3   3  -2  667.93   45.30
  -5  -3  -2  789.62   49.70
  -5  -3  -2  761.12   49.90
   5  -3   2  795.82   49.70
   5  -3   2  742.73   49.80
  -5   3  -2  697.33   49.80
   5   3   2  650.93   49.90
   5   3   2  679.53   49.90
  -5   3  -2  656.73   49.80
  -7   3  -2  195.38   13.60
   7   3   2  186.48   13.70
   7   3   2  195.18   13.40
  -7   3  -2  194.78   13.50
   7   3   2  189.78   13.70
  -9  -3  -2  391.96   30.30
   9  -3   2  397.96   30.40
   9  -3   2  402.46   30.40
  -9   3  -2  466.35   30.50
   9   3   2  468.25   30.60
  -9   3  -2  467.95   30.60
   9   3   2  479.95   30.30
  11  -3   2  973.10   61.69
  11  -3   2  947.31   61.59
 -11  -3  -2  916.91   61.69
 -11   3  -2  866.41   61.79
 -11   3  -2  861.21   61.69
  11   3   2  859.01   61.89
  11   3   2  860.81   61.89
  11   3   2  871.61   61.49
  13  -3   2   40.90    3.60
  13  -3   2   43.90    3.80
 -13  -3  -2   39.60    3.70
  13   3   2   52.29    4.80
 -13   3  -2   49.90    4.00
  13   3   2   51.29    4.30
 -15  -3  -2  185.78   14.20
  15  -3   2  187.28   14.10
  15  -3   2  192.88   14.30
 -15   3  -2  211.88   14.30
 -15   3  -2  207.68   14.40
  15   3   2  205.18   14.60
  15   3   2  209.28   14.60
  17  -3   2  389.66   25.70
 -17  -3  -2  382.16   25.60
  17  -3   2  363.36   25.40
  17   3   2  350.76   25.90
 -17   3  -2  347.27   25.60
  17   3   2  348.87   25.80
 -17   3  -2  367.36   25.60
  19  -3   2   63.29    5.20
  19  -3   2   66.19    5.70
 -19  -3  -2   62.39    5.50
  19   3   2   68.39    5.80
  19   3   2   68.09    6.20
 -19   3  -2   69.59    5.70
 -19   3  -2   62.09    5.70
 -21  -3  -2   84.89    7.40
  21  -3   2   79.39    7.50
 -21   3  -2   98.49    7.60
  21   3   2   99.59    7.50
  21   3   2  101.49    9.50
  23  -3   2  109.59    9.20
 -23  -3  -2  105.29    9.10
  23   3   2  127.09    9.90
 -23   3  -2  114.39    9.20
  25  -3   2  102.89    9.60
 -25  -3  -2  107.29    8.70
  25   3   2   91.79    9.40
  27  -3   2   65.29    6.70
 -27  -3  -2   58.39    6.60
 -27   3  -2   50.29    6.50
  27   3   2   51.79    7.20
 -29  -3  -2   55.89    7.00
  29  -3   2   59.09    7.20
  29   3   2   68.09    8.20
  30  -4  -2   13.40    4.00
 -30  -4   2   20.30    3.60
  30   4  -2   13.40    4.80
 -28  -4   2    9.20    3.00
  28  -4  -2    8.70    3.20
  28   4  -2    6.40    4.00
 -28   4   2   15.10    3.30
  28   4  -2   12.30    3.10
  26  -4  -2   13.90    3.30
 -26  -4   2   14.90    3.00
  26   4  -2   12.50    3.00
  24  -4  -2   42.80    5.40
 -24  -4   2   47.10    4.90
  24   4  -2   44.10    5.00
 -24   4   2   39.70    5.30
 -22  -4   2   12.60    2.30
  22  -4  -2   11.00    2.50
 -22  -4   2   12.80    2.40
 -22   4   2   20.20    3.90
  22   4  -2    8.10    3.10
  22   4  -2   21.10    3.30
  20  -4  -2    7.20    2.10
  20   4  -2    0.10    2.10
  20   4  -2    1.50    1.20
 -20   4   2    2.00    2.00
 -20   4   2    3.30    2.10
  20   4  -2    1.20    1.60
  18  -4  -2  169.08   12.70
 -18  -4   2  181.28   12.30
 -18  -4   2  184.28   12.70
  18   4  -2  165.68   12.70
  18   4  -2  172.18   12.60
 -18   4   2  167.28   13.00
  18   4  -2  169.78   12.30
  18   4  -2  169.18   13.20
 -18   4   2  177.78   12.50
 -16   4   2   44.20    4.90
  16   4  -2   48.80    4.40
  16   4  -2   50.39    4.50
  16   4  -2   58.09    5.00
 -16   4   2   51.79    4.20
  14  -4  -2    7.90    1.70
  14  -4  -2    8.70    1.50
 -14   4   2    6.10    1.90
  14   4  -2    8.60    1.70
  14   4  -2    8.20    1.60
 -14   4   2    9.20    1.60
  14   4  -2    8.60    1.70
  14   4  -2    8.40    1.60
  12  -4  -2  541.15   38.20
  12  -4  -2  561.84   38.20
  12   4  -2  535.45   38.20
  12   4  -2  532.65   38.00
  12   4  -2  581.24   38.10
  12   4  -2  540.05   38.10
  10  -4  -2   25.20    2.90
 -10  -4   2   25.30    2.90
  10  -4  -2   25.70    2.60
 -10  -4   2   30.80    2.70
 -10   4   2   30.10    2.70
 -10   4   2   31.00    3.30
  10   4  -2   33.60    2.70
  10   4  -2   32.90    2.70
  10   4  -2   30.20    2.90
  10   4  -2   28.40    2.70
   8   4  -2   15.40    1.80
  -8   4   2   16.10    1.90
  -8   4   2   13.30    2.20
   8   4  -2   15.00    2.10
   8   4  -2   16.50    1.90
   8   4  -2   13.50    1.80
   6  -4  -2  374.56   25.50
  -6  -4   2  367.16   25.60
  -6  -4   2  383.06   25.30
  -6   4   2  353.66   25.60
   6   4  -2  358.16   25.60
   6   4  -2  367.16   25.40
  -6   4   2  363.96   25.50
   6   4  -2  352.96   25.40
  -4  -4   2  223.48   15.90
   4  -4  -2  233.78   15.40
   4   4  -2  200.98   15.20
   4   4  -2  217.18   15.70
   4   4  -2  209.08   15.10
  -4   4   2  208.08   15.20
   2  -4  -2  112.49    9.60
  -2  -4   2  114.99    9.40
   2   4  -2  149.09    9.60
  -2   4   2  134.79    9.80
   2   4  -2  137.89    9.90
   2   4  -2  156.18   10.20
  -2   4   2  135.79    9.70
   0  -4   2   99.39    7.70
   0  -4  -2   97.89    7.50
   0  -4   2  104.39    7.20
   0   4   2   93.69    7.70
   0   4  -2  109.69    7.80
   0   4   2  101.89    7.50
   0   4  -2   99.39    7.70
   0   4  -2  109.49    7.40
   2  -4   2  675.33   43.30
  -2  -4  -2  620.54   43.50
   2  -4   2  614.14   43.30
   2   4   2  634.84   43.30
  -2   4  -2  620.04   43.20
  -2   4  -2  609.14   43.30
   2   4   2  602.84   43.40
   4  -4   2  268.27   18.50
  -4  -4  -2  279.97   18.30
  -4  -4  -2  254.57   18.70
   4  -4   2  252.07   18.70
   4   4   2  271.17   18.70
  -4   4  -2  268.97   18.50
  -4   4  -2  264.67   18.70
   6   4   2    8.60    1.60
  -6   4  -2    8.50    1.20
   6   4   2    6.90    1.40
  -6   4  -2    6.90    1.40
   6   4   2    6.80    1.40
   8  -4   2  442.56   29.20
  -8  -4  -2  436.66   29.10
  -8  -4  -2  415.76   29.40
   8  -4   2  424.36   29.30
  -8   4  -2  410.56   29.20
   8   4   2  423.56   29.20
   8   4   2  406.46   29.50
   8   4   2  413.16   29.40
  -8   4  -2  412.66   29.40
 -10  -4  -2  281.07   19.50
  10  -4   2  287.97   19.10
  10  -4   2  276.47   19.10
 -10  -4  -2  283.57   19.10
  10   4   2  275.27   19.00
 -10   4  -2  259.77   19.10
  10   4   2  253.97   19.50
 -10   4  -2  269.27   19.30
  10   4   2  264.57   19.60
  12   4   2   49.60    4.60
 -12   4  -2   47.30    4.10
  12   4   2   45.30    4.50
 -12   4  -2   46.10    4.40
 -14  -4  -2  361.36   25.20
  14  -4   2  357.46   25.40
  14  -4   2  353.76   25.50
  14   4   2  368.26   25.70
 -14   4  -2  368.06   25.40
  14   4   2  355.76   25.60
 -16  -4  -2  231.08   16.60
  16  -4   2  243.28   16.70
  16  -4   2  260.67   16.50
 -16   4  -2  228.68   16.80
  16   4   2  224.68   17.10
 -16   4  -2  224.18   16.80
  16   4   2  219.28   17.00
  18   4   2   57.89    6.00
  18   4   2   58.39    5.60
 -18   4  -2   57.49    5.30
 -18   4  -2   62.49    5.40
 -20  -4  -2  134.69    9.40
  20  -4   2  131.39    9.50
 -20   4  -2  116.19    9.40
  20   4   2  118.09   10.30
  20   4   2  111.89    9.50
 -20   4  -2  116.59    9.50
 -22  -4  -2  154.78   10.80
  22  -4   2  158.18   11.10
  22   4   2  126.49   11.90
 -22   4  -2  134.19   11.10
  22   4   2  132.79   10.90
 -24  -4  -2   10.90    3.20
  24  -4   2   18.40    3.20
  26  -4   2   65.99    6.80
 -26  -4  -2   62.99    6.50
 -26   4  -2   65.19    6.70
  26   4   2   56.59    8.10
 -28  -4  -2  150.38   11.70
  28  -4   2  148.29   11.80
  28   4   2  135.19   13.10
 -28   4  -2  130.79   11.70
  29  -5  -2   13.00    5.40
 -29  -5   2   17.70    3.70
  27  -5  -2   38.00    6.00
 -27  -5   2   39.10    5.10
 -27   5   2   30.70    5.80
 -25  -5   2   20.90    3.30
  25  -5  -2   21.00    3.70
  25   5  -2   26.50    4.40
 -25   5   2   32.50    5.60
  23  -5  -2    7.40    2.80
 -23  -5   2    3.70    2.50
  23   5  -2   -0.80    3.10
  23   5  -2    6.40    2.30
 -21  -5   2  184.98   12.40
  21  -5  -2  185.48   12.80
 -21   5   2  157.78   13.10
  21   5  -2  167.58   12.50
  21   5  -2  136.39   13.00
 -19  -5   2    5.40    1.60
 -19  -5   2    6.50    1.80
  19  -5  -2    6.50    2.10
 -19  -5   2    8.00    2.00
  19   5  -2   10.70    1.90
  19   5  -2   10.40    2.10
  19   5  -2   10.00    1.90
 -19   5   2    8.60    2.70
  17   5  -2    9.10    1.90
  17   5  -2    9.30    1.90
 -17   5   2    9.10    2.50
  17   5  -2   13.50    2.30
  17   5  -2    9.30    1.60
  15  -5  -2  125.49    9.50
 -15  -5   2  123.09    9.60
 -15  -5   2  121.99    9.60
 -15   5   2  124.09   10.00
  15   5  -2  130.29    9.70
  15   5  -2  127.49    9.50
  15   5  -2  132.59    9.20
  15   5  -2  123.79    9.60
  13  -5  -2   90.09    7.30
 -13  -5   2   91.79    7.50
  13  -5  -2   91.39    7.10
 -13  -5   2   92.39    7.30
 -13   5   2   90.19    7.70
  13   5  -2   98.59    7.30
  13   5  -2  105.69    7.40
  13   5  -2   94.69    7.50
  13   5  -2   96.29    7.10
  11   5  -2   26.00    2.80
 -11   5   2   29.60    3.60
  11   5  -2   26.80    2.80
 -11   5   2   29.80    3.10
  11   5  -2   26.90    2.80
  11   5  -2   25.10    3.20
   9  -5  -2  120.19    8.70
   9  -5  -2  116.09    8.70
  -9  -5   2  115.29    8.80
  -9  -5   2  116.89    8.40
   9   5  -2  115.49    8.60
  -9   5   2  117.79    8.70
  -9   5   2  109.19    9.80
   9   5  -2  114.69    8.80
   9   5  -2  114.59    8.40
  -7  -5   2  491.65   32.50
  -7  -5   2  480.75   33.40
   7   5  -2  477.35   32.50
  -7   5   2  468.65   32.70
  -7   5   2  440.46   32.80
   7   5  -2  451.35   33.70
  -5  -5   2    8.80    1.50
   5  -5  -2    7.90    1.60
  -3  -5   2  119.79    8.50
  -3  -5   2  114.49    9.80
   3  -5  -2  119.09    8.80
  -3   5   2  117.89    9.00
  -3   5   2  119.09    9.00
   3   5  -2  115.19    9.70
   3   5  -2  124.69    8.60
  -1  -5   2  502.85   32.50
   1  -5  -2  487.95   32.70
  -1  -5   2  473.75   33.60
   1   5  -2  399.26   33.00
   1   5  -2  467.45   33.30
  -1   5   2  469.05   32.80
   1   5  -2  482.65   32.50
   1  -5   2   54.49    5.00
  -1   5  -2   74.79    5.10
   1   5   2   76.99    5.60
   1   5   2   67.89    6.00
  -3  -5  -2  147.49   11.10
   3  -5   2  157.08   10.70
   3   5   2  157.18   11.10
  -3   5  -2  147.99   12.30
  -3   5  -2  148.09   10.80
   5  -5   2  605.64   40.10
   5  -5   2  560.64   40.40
   5   5   2  585.64   40.30
  -5   5  -2  576.64   40.10
  -5   5  -2  571.54   40.40
   7   5   2    9.30    2.10
  -7   5  -2   13.80    2.70
  -7   5  -2   14.10    1.80
   7   5   2   12.30    2.00
  -9  -5  -2   63.29    5.30
   9  -5   2   64.19    4.90
   9  -5   2   67.99    4.70
  -9   5  -2   50.69    4.60
   9   5   2   52.29    5.30
   9   5   2   55.79    4.60
  -9   5  -2   55.79    5.20
  11  -5   2  347.07   24.90
 -11  -5  -2  350.26   25.20
  11  -5   2  362.76   24.90
 -11   5  -2  351.16   25.20
 -11   5  -2  372.86   24.90
  11   5   2  356.56   25.20
  11   5   2  345.77   25.30
  13  -5   2   92.99    6.90
 -13  -5  -2   90.39    7.40
  13  -5   2   92.99    6.70
  13   5   2   84.49    7.50
 -13   5  -2   88.79    7.30
  13   5   2   82.59    7.40
 -13   5  -2   83.89    7.20
  15  -5   2    1.30    1.40
 -15  -5  -2    0.50    2.10
  15   5   2   10.00    2.60
  15   5   2    8.90    2.30
 -15   5  -2    8.20    2.20
  17  -5   2  157.98   11.30
  17  -5   2  153.28   11.60
 -17  -5  -2  148.79   12.20
  17   5   2  154.48   12.10
  17   5   2  163.18   12.40
 -17   5  -2  160.08   11.90
 -19  -5  -2  208.78   15.80
  19  -5   2  223.28   15.10
  19   5   2  192.38   15.50
 -19   5  -2  204.98   15.20
  19   5   2  199.98   16.00
 -21  -5  -2   15.00    3.80
  21  -5   2   18.30    2.80
  21   5   2    8.90    3.80
  21   5   2   12.20    2.80
 -23  -5  -2   51.99    6.90
  23  -5   2   56.19    5.80
  23   5   2   39.80    7.20
 -25  -5  -2   94.39    9.80
  25  -5   2  104.29    8.90
  25   5   2  104.59   10.60
  26  -6  -2    9.70    3.60
 -26   6   2    1.10    3.60
  24  -6  -2   60.59    6.90
 -24   6   2   65.29    7.60
  22  -6  -2    8.80    2.90
 -22   6   2    4.60    3.40
  20  -6  -2   36.50    5.80
 -20   6   2   30.50    5.90
 -18  -6   2  127.59   10.30
  18  -6  -2  117.29   10.20
  18   6  -2  137.59    9.70
 -18   6   2  135.59   11.10
  18   6  -2  136.19   10.30
  16   6  -2   14.90    2.60
 -16   6   2   13.30    3.20
  16   6  -2   16.60    3.40
  14   6  -2    9.40    1.80
 -14   6   2    8.40    2.70
  14   6  -2    9.50    2.20
 -12  -6   2  130.49   10.50
  12  -6  -2  131.49   10.10
  12  -6  -2  131.19   10.30
 -12   6   2  135.49   11.00
  12   6  -2  143.79   10.10
  12   6  -2  145.39   10.60
 -10  -6   2   20.90    3.40
  10  -6  -2   23.50    3.10
  10  -6  -2   25.00    3.10
  10   6  -2   22.10    3.00
 -10   6   2   20.80    3.00
 -10   6   2   22.80    3.70
  10   6  -2   19.10    3.40
   8   6  -2   10.00    2.10
  -8   6   2    6.00    1.80
  -8   6   2    8.50    2.20
   8   6  -2   13.00    2.50
   6  -6  -2  207.88   16.20
  -6  -6   2  218.08   16.30
   6  -6  -2  209.58   16.00
   6   6  -2  239.88   16.40
  -6   6   2  232.68   16.30
   6   6  -2  236.88   16.20
  -6   6   2  224.08   16.40
   4  -6  -2  170.18   13.00
  -4  -6   2  175.18   13.30
   4   6  -2  189.48   13.30
   4   6  -2  185.38   13.10
  -4   6   2  176.98   13.30
  -4   6   2  180.78   13.30
  -2   6   2   52.39    5.00
  -2   6   2   54.39    5.10
   2   6  -2   59.59    5.10
   2   6  -2   56.69    5.00
   0  -6  -2   53.39    5.20
   0  -6   2   56.99    5.30
   0   6  -2   67.79    5.50
   0   6   2   64.59    5.40
   0   6   2   66.19    5.60
   2  -6   2  201.38   15.00
  -2  -6  -2  198.18   14.90
   2   6   2  214.18   15.00
   2   6   2  204.48   15.30
  -2   6  -2  216.28   15.10
   4   6   2   57.19    5.00
   4   6   2   57.19    5.40
  -4   6  -2   55.49    5.30
   6  -6   2   44.80    4.70
  -6  -6  -2   46.80    4.90
   6   6   2   61.69    4.90
   6   6   2   62.09    5.40
  -6   6  -2   61.59    5.30
  -8  -6  -2  186.58   14.80
   8  -6   2  188.68   14.60
   8   6   2  208.38   15.10
  -8   6  -2  212.08   15.00
   8   6   2  213.48   14.50
  10  -6   2  112.29    8.40
 -10  -6  -2  115.59    8.90
 -10   6  -2  105.29    8.80
  10   6   2  105.39    9.10
 -12  -6  -2   46.70    5.30
  12  -6   2   48.50    4.50
 -14  -6  -2   66.69    7.10
  14  -6   2   69.79    6.00
 -14   6  -2   79.49    6.90
  14   6   2   76.59    7.10
 -16  -6  -2   95.19    8.70
  16  -6   2   92.19    7.10
  16   6   2   94.89    8.60
  16   6   2   84.49    8.30
 -16   6  -2   90.59    8.00
  18   6   2   26.40    4.60
 -18   6  -2   23.10    4.30
  18   6   2   23.40    4.30
 -20  -6  -2   86.99   10.00
  20   6   2  111.49    9.70
 -20   6  -2  121.49    9.40
  20   6   2  113.09   10.60
 -22  -6  -2   83.69    9.30
  22   6   2   82.89    7.90
  22   6   2   81.79    9.90
 -24  -6  -2   21.30    5.30
  24   6   2    9.20    5.60
  23  -7  -2    5.30    3.40
 -23   7   2    3.70    4.30
  21  -7  -2   22.40    3.70
 -21   7   2   18.90    4.40
 -19  -7   2    8.70    2.80
  19  -7  -2    8.70    2.90
 -19   7   2    5.80    3.60
  19   7  -2    8.20    2.50
  17  -7  -2    6.30    3.20
 -17  -7   2    4.50    2.70
  17   7  -2   -0.20    2.20
  17   7  -2    2.00    2.40
 -17   7   2    2.50    3.30
  15  -7  -2   46.50    6.90
  15   7  -2   49.90    4.70
 -15   7   2   45.10    6.50
 -13  -7   2   42.60    5.30
  13  -7  -2   41.30    4.50
  13  -7  -2   43.00    4.80
  13   7  -2   44.10    5.30
  13   7  -2   43.70    4.40
  11  -7  -2   48.80    4.60
  11  -7  -2   43.10    4.20
 -11  -7   2   43.40    4.90
 -11   7   2   37.50    5.50
  11   7  -2   30.90    4.20
  11   7  -2   32.80    5.00
   9  -7  -2   35.70    4.30
  -9  -7   2   35.30    4.90
   9  -7  -2   38.30    4.30
   9   7  -2   39.30    4.40
   9   7  -2   41.20    5.00
  -9   7   2   38.00    4.40
  -9   7   2   43.50    5.30
   7   7  -2   98.59    8.50
  -7   7   2   98.19    8.20
   7   7  -2  101.79    8.10
  -7   7   2  100.49    8.60
  -5  -7   2   92.99    7.10
   5  -7  -2   91.99    6.80
   5  -7  -2   88.09    7.00
  -5   7   2   72.59    7.20
   5   7  -2   72.89    7.10
   5   7  -2   74.79    6.90
  -5   7   2   69.99    6.90
   3  -7  -2   45.00    4.90
   3  -7  -2   47.10    4.50
  -3  -7   2   46.50    4.90
   3   7  -2   45.50    4.80
  -3   7   2   43.30    4.90
  -3   7   2   36.90    4.90
  -1  -7   2   96.79    9.40
  -1   7   2  129.39    9.80
   1   7  -2  136.59   10.00
  -1   7   2  124.39    9.60
  -1  -7  -2  153.58   10.80
   1  -7   2  160.28   11.10
  -1   7  -2  133.09   11.00
   1   7   2  128.69   10.80
   1   7   2  136.99   11.20
  -3  -7  -2   57.89    5.00
   3  -7   2   55.69    5.10
  -3   7  -2   43.30    5.20
   3   7   2   45.10    4.80
   3   7   2   42.20    5.30
   5  -7   2  101.79    9.40
  -5  -7  -2  105.09    9.50
   5   7   2  136.89   10.30
   5   7   2  135.99    9.50
  -5   7  -2  133.69   10.00
   7  -7   2   25.40    3.60
   7   7   2   19.30    3.80
   7   7   2   18.20    3.00
  -7   7  -2   21.00    4.30
   9   7   2   19.90    4.70
  -9   7  -2   20.10    3.40
 -11  -7  -2  106.99    9.60
  11  -7   2  118.09    9.10
 -11   7  -2  123.89   12.10
 -13  -7  -2   45.40    7.10
  13  -7   2   39.20    4.70
 -13   7  -2   44.00    7.20
  13   7   2   39.30    6.10
  15  -7   2   75.19    6.10
 -15  -7  -2   76.99    7.80
 -15   7  -2   55.29    7.30
 -17  -7  -2   57.69    7.10
  17   7   2   46.90    6.60
 -17   7  -2   48.80    6.40
 -19   7  -2   53.89    6.60
  19   7   2   46.70    6.60
 -21  -7  -2   23.00    5.50
  21   7   2   15.40    4.00
 -18  -8   2   29.40    5.70
  18  -8  -2   32.70    5.60
 -18   8   2   39.60    6.20
 -16  -8   2   16.90    3.50
  16  -8  -2   17.60    3.30
 -16   8   2   18.10    4.60
  16   8  -2   13.00    3.40
 -14   8   2   14.30    4.30
  14   8  -2   19.50    3.60
  14   8  -2   18.80    3.70
  12  -8  -2   83.99    8.10
 -12  -8   2   83.09    8.70
  12   8  -2  103.69    8.10
  12   8  -2  106.39    9.00
 -12   8   2  107.59    9.60
 -10  -8   2   29.90    4.90
  10  -8  -2   30.80    4.40
  10  -8  -2   29.30    4.10
 -10   8   2   23.70    4.40
  10   8  -2   21.50    3.90
  10   8  -2   21.70    4.20
  -8  -8   2   62.29    6.30
   8  -8  -2   55.69    5.50
   8  -8  -2   57.49    5.80
  -8   8   2   38.30    6.60
   6  -8  -2   22.60    4.50
  -6  -8   2   21.80    4.80
   6   8  -2   36.70    4.70
  -6   8   2   32.10    4.80
  -6   8   2   36.70    5.40
  -4  -8   2   45.80    5.60
   4  -8  -2   38.00    5.20
   4  -8  -2   42.30    4.70
  -4   8   2   41.50    5.60
   4   8  -2   42.00    5.20
  -4   8   2   41.00    5.50
  -2  -8   2   38.20    5.00
   2  -8  -2   36.90    4.40
   2  -8  -2   37.40    5.00
  -2   8   2   29.00    5.10
  -2   8   2   25.80    5.10
   2   8  -2   28.90    4.90
   0  -8  -2   10.10    2.60
   0  -8   2   11.50    2.80
   0  -8  -2    9.30    2.90
   2  -8   2   72.09    7.00
  -2  -8  -2   67.59    7.40
  -2  -8  -2   74.49    6.90
   2   8   2   76.19    8.70
  -2   8  -2   83.09    7.50
   2   8   2   88.29    7.90
   4  -8   2   64.29    6.00
   4   8   2   51.79    6.40
   4   8   2   50.39    6.60
  -4   8  -2   53.99    6.40
   6   8   2   22.10    4.70
  -6   8  -2   31.10    5.20
   6   8   2   33.50    5.80
  -8  -8  -2   28.60    5.20
   8  -8   2   30.70    4.70
  -8   8  -2   44.20    5.80
 -10  -8  -2   54.79    6.40
  10  -8   2   51.29    5.40
  10   8   2   48.00    6.90
 -10   8  -2   44.70    6.40
 -12  -8  -2   56.29    6.60
  12  -8   2   53.29    5.50
 -12   8  -2   48.50    6.60
  12   8   2   46.40    7.20
 -14  -8  -2   41.30    6.70
 -14   8  -2   49.00    6.80
  14   8   2   47.60    7.10
 -16  -8  -2   24.70    4.90
  16   8   2   24.30    4.90
 -16   8  -2   24.00    4.60
   9  -9  -2   -1.10    2.30
  -9  -9   2   -2.00    3.10
  -9   9   2    3.10    3.80
   9   9  -2    1.70    2.80
  -7  -9   2    4.50    3.10
   7  -9  -2    6.00    2.80
  -7   9   2    4.90    3.60
   7   9  -2    5.40    2.80
  -5  -9   2   92.49    8.60
   5  -9  -2   89.89    8.30
  -5   9   2   86.79    9.00
   5   9  -2   93.39    8.40
  -3  -9   2    4.90    2.90
   3  -9  -2    2.10    2.80
   3   9  -2    5.70    3.00
  -3   9   2    5.10    3.10
  -3   9   2    4.10    3.10
  -1  -9   2    7.00    2.90
  -1   9   2    8.10    3.40
   1   9  -2   11.40    3.30
  -1   9   2    8.50    3.20
  -1  -9  -2   36.00    5.90
   1  -9   2   37.70    5.60
   1   9   2   38.70    6.50
   1   9   2   39.70    5.50
  -1   9  -2   35.90    6.60
   3  -9   2   40.20    5.50
  -3  -9  -2   38.10    6.10
   3   9   2   33.10    5.00
   3   9   2   44.40    6.70
  -3   9  -2   39.10    6.20
   5  -9   2    1.90    2.70
  -5  -9  -2    2.60    3.20
  -5   9  -2    3.50    3.40
   5   9   2    4.40    3.60
  -7  -9  -2   43.00    6.90
   7  -9   2   46.70    6.00
  -7   9  -2   49.50    7.00
   7   9   2   50.69    7.70
  34   0  -3  229.08   17.60
 -34   0   3  217.18   17.30
  32   0  -3  123.79   10.60
 -32   0   3  117.29   10.30
  30   0  -3   78.59    7.70
 -30   0   3   84.89    7.70
  30   0  -3   80.59    7.90
  28   0  -3  432.86   30.30
 -28   0   3  422.96   29.80
 -28   0   3  420.86   30.10
  28   0  -3  416.96   30.20
 -26   0   3  251.87   18.40
  26   0  -3  252.67   18.50
  26   0  -3  256.47   18.60
 -26   0   3  254.57   18.20
  24   0  -3  136.59   10.80
  24   0  -3  146.09   10.80
 -24   0   3  140.99   10.40
 -24   0   3  142.39   10.70
  22   0  -3  528.55   36.10
  22   0  -3  503.15   36.00
 -22   0   3  512.35   35.80
 -20   0   3  796.72   54.39
  20   0  -3  796.52   54.69
  20   0  -3  768.22   54.59
 -18   0   3  573.84   39.50
  18   0  -3  566.94   39.70
  18   0  -3  569.94   39.70
 -16   0   3 1026.80   69.79
  16   0  -3 1007.90   69.89
  16   0  -3 1002.40   69.89
  14   0  -3 1571.84  107.79
  14   0  -3 1567.14  107.79
 -14   0   3 1561.04  107.69
  12   0  -3  440.46   31.10
 -12   0   3  444.86   31.00
  12   0  -3  460.05   31.10
 -10   0   3 1348.57   92.39
  10   0  -3 1335.17   92.39
  10   0  -3 1350.36   92.49
  -8   0   3 2866.61  188.58
   8   0  -3 2648.83  188.68
  -8   0   3 2653.73  189.28
   8   0  -3 2809.62  189.18
   6   0  -3  853.41   54.89
   6   0  -3  789.72   55.09
  -6   0   3  750.12   54.89
  -4   0   3 2236.98  160.88
  -4   0   3 2335.07  161.18
   4   0  -3 2434.36  161.18
   4   0  -3 2351.96  160.88
  -2   0   3 2739.83  213.88
   2   0  -3 3462.75  213.88
   2   0  -3 2775.72  213.78
  -2   0   3 3226.28  213.98
   2   0  -3 3352.86  214.08
   0   0  -3 3665.43  287.37
   0   0   3 4105.49  287.57
   0   0   3 4479.85  287.77
   0   0  -3 4446.06  287.67
   0   0  -3 4241.48  288.07
  -2   0  -3  521.55   37.40
   2   0   3  469.75   37.70
   2   0   3  591.44   37.40
   2   0   3  594.74   37.50
   4   0   3  515.45   34.50
  -4   0  -3  511.15   34.50
   4   0   3  520.85   34.30
  -4   0  -3  453.05   34.30
  -6   0  -3 5154.78  344.27
   6   0   3 4995.30  343.87
   6   0   3 4853.21  344.07
   8   0   3  659.83   46.50
  -8   0  -3  699.13   46.50
   8   0   3  662.23   46.50
  10   0   3  431.66   30.50
 -10   0  -3  445.26   30.60
  10   0   3  443.86   30.50
  12   0   3 2636.94  188.68
 -12   0  -3 2704.83  188.48
  12   0   3 2890.21  188.98
  14   0   3  593.94   41.50
  14   0   3  582.54   41.60
 -14   0  -3  621.84   41.60
  16   0   3  197.98   16.40
  16   0   3  230.38   15.40
 -16   0  -3  221.28   15.60
  18   0   3  825.72   55.99
  18   0   3  781.42   56.19
 -18   0  -3  822.62   56.19
  20   0   3  433.16   30.10
 -20   0  -3  436.76   30.40
  20   0   3  424.06   30.40
  22   0   3  178.58   13.40
 -22   0  -3  177.08   13.40
  24   0   3  392.76   28.10
 -24   0  -3  389.56   27.90
 -26   0  -3  374.76   27.40
  26   0   3  388.26   27.60
  28   0   3   64.69    7.60
 -28   0  -3   71.39    7.40
  30   0   3   98.89   10.00
 -30   0  -3  104.19    9.70
 -33  -1   3   67.69    7.30
  33  -1  -3   72.29    7.70
 -33   1   3   59.19    7.00
  33   1  -3   51.79    7.60
  31  -1  -3  196.78   16.00
 -31  -1   3  196.88   15.80
  31   1  -3  214.98   16.00
  31   1  -3  224.18   16.20
 -31   1   3  211.38   15.80
  29  -1  -3  253.87   19.20
 -29  -1   3  249.58   18.90
  29   1  -3  252.37   19.20
 -29   1   3  261.87   18.90
 -29   1   3  262.87   19.80
  29   1  -3  267.67   19.10
  27  -1  -3  112.99    8.50
 -27  -1   3  113.39    7.80
 -27  -1   3  104.89    8.30
  27  -1  -3  111.39    8.70
 -27   1   3   87.69    8.30
 -27   1   3   92.99    8.00
  27   1  -3   92.39    8.70
  27   1  -3   86.29    8.40
 -25  -1   3  376.26   25.50
 -25  -1   3  373.76   25.20
  25  -1  -3  363.66   25.70
  25  -1  -3  372.06   25.60
 -25   1   3  347.37   25.40
 -25   1   3  340.17   25.40
  25   1  -3  358.46   25.80
  25   1  -3  342.87   25.60
  23  -1  -3  800.62   56.79
  23  -1  -3  786.52   56.79
 -23  -1   3  801.72   56.49
 -23   1   3  828.62   56.69
 -23   1   3  826.72   56.69
  23   1  -3  851.51   56.99
  23   1  -3  830.82   56.89
 -21  -1   3  168.28   13.20
  21  -1  -3  183.58   13.10
  21  -1  -3  185.88   13.20
  21   1  -3  180.48   13.30
 -21   1   3  180.18   13.10
  21   1  -3  176.28   13.20
 -21   1   3  182.88   13.00
  19  -1  -3  470.45   30.10
 -19  -1   3  460.55   29.80
 -19   1   3  410.56   30.00
  19   1  -3  382.96   30.10
  19   1  -3  422.36   30.20
  17  -1  -3 1826.72  134.29
 -17  -1   3 1800.02  134.09
  17  -1  -3 1891.91  134.29
  17   1  -3 2130.49  134.49
  17   1  -3 2010.20  134.39
 -17   1   3 2055.39  134.29
 -15  -1   3  503.05   37.70
  15  -1  -3  543.35   37.80
  15  -1  -3  548.75   37.90
  15   1  -3  559.84   37.90
 -15   1   3  567.04   37.90
  15   1  -3  552.94   37.90
 -13  -1   3  510.65   36.90
 -13  -1   3  541.45   36.70
  13  -1  -3  549.54   37.00
  13  -1  -3  536.65   37.00
  11  -1  -3 2903.81  221.98
  11  -1  -3 3240.38  222.68
 -11  -1   3 3089.69  222.68
 -11  -1   3 3227.38  222.08
  11   1  -3 3273.27  222.68
 -11   1   3 3534.75  223.38
  11   1  -3 3462.95  222.68
  11   1  -3 3149.28  222.28
  -9  -1   3 2098.99  144.69
   9  -1  -3 2074.69  144.49
  -9  -1   3 2141.29  144.59
   9  -1  -3 2188.88  144.89
   9   1  -3 1928.61  144.59
   9   1  -3 2265.57  144.79
   9   1  -3 2023.60  144.79
  -9   1   3 2099.79  144.39
  -9   1   3 2118.09  145.09
   7  -1  -3  465.15   32.20
  -7  -1   3  467.45   32.10
   7  -1  -3  472.05   32.10
  -7  -1   3  456.95   32.10
   5  -1  -3 3257.67  227.78
  -5  -1   3 3130.79  227.58
   5  -1  -3 3199.58  227.48
   5   1  -3 3399.86  227.68
   5   1  -3 3407.66  228.08
   5   1  -3 3338.67  227.38
  -5   1   3 3439.16  227.68
   3  -1  -3 3308.87  219.08
  -3  -1   3 3113.79  218.78
   3  -1  -3 3257.37  218.88
  -3   1   3 3124.19  218.98
   3   1  -3 2943.81  219.08
   3   1  -3 3187.68  218.78
  -3   1   3 3328.47  218.88
  -1  -1   3  806.32   54.89
   1  -1  -3  806.12   54.99
   1  -1  -3  812.62   54.99
   1   1  -3  781.62   54.99
  -1   1   3  806.62   54.99
   1   1  -3  779.82   54.89
  -1  -1  -3 2971.20  196.58
   1  -1   3 2829.52  197.18
   1  -1   3 3135.09  196.48
  -1  -1  -3 2944.61  196.88
   1   1   3 2816.82  196.48
  -1   1  -3 2804.02  196.68
  -1   1  -3 2493.85  197.18
   1   1   3 2884.91  196.68
   3  -1   3 1975.20  140.29
  -3  -1  -3 2021.60  140.49
  -3  -1  -3 2049.29  140.69
   3  -1   3 1982.00  140.19
   3   1   3 2146.19  140.59
   3   1   3 2076.49  140.19
   5  -1   3 1117.19   73.99
   5  -1   3 1106.99   74.09
  -5  -1  -3 1134.49   74.09
   5   1   3 1012.70   74.09
  -5   1  -3 1052.69   74.09
  -5   1  -3 1037.10   74.09
  -7  -1  -3 1844.02  119.39
   7  -1   3 1860.31  119.39
   7  -1   3 1562.84  119.39
   7   1   3 1713.73  119.39
   7   1   3 1708.23  119.49
   9  -1   3 1474.15  104.09
  -9  -1  -3 1432.16  104.09
   9  -1   3 1370.96  104.09
   9   1   3 1577.84  104.19
   9   1   3 1629.64  104.29
  -9   1  -3 1604.14  104.19
  11  -1   3  689.13   47.70
  11  -1   3  670.83   47.60
 -11  -1  -3  682.53   47.70
 -11   1  -3  706.13   47.80
  11   1   3  704.13   47.80
  13  -1   3  748.13   50.39
 -13  -1  -3  734.13   50.39
  13  -1   3  743.03   50.29
 -13   1  -3  727.93   50.39
  13   1   3  690.73   50.39
  13   1   3  723.13   50.39
 -13   1  -3  730.03   50.09
  15  -1   3 1017.70   69.69
  15  -1   3  976.70   69.49
 -15  -1  -3  949.90   70.29
  15   1   3 1092.19   69.79
  17  -1   3  588.74   40.90
  17  -1   3  599.74   41.20
 -17  -1  -3  598.34   41.20
  17   1   3  605.94   41.10
 -17   1  -3  580.24   41.20
  17   1   3  574.14   41.20
 -19  -1  -3  289.27   19.10
  19  -1   3  291.37   19.00
  19  -1   3  290.37   19.10
  19   1   3  243.08   18.90
  19   1   3  244.68   19.10
 -19   1  -3  236.08   19.00
  21  -1   3  491.65   33.70
  21  -1   3  483.35   33.30
 -21  -1  -3  486.25   33.60
 -21   1  -3  473.85   33.70
  21   1   3  468.05   33.50
  21   1   3  465.45   33.70
 -23  -1  -3  407.86   30.90
  23  -1   3  397.46   30.90
 -23   1  -3  474.15   31.00
  23   1   3  467.75   31.10
  25  -1   3  118.79   10.40
 -25  -1  -3  118.49   10.10
  25   1   3  100.69   10.40
 -25   1  -3  107.49    9.80
  27  -1   3  165.48   12.80
 -27  -1  -3  166.48   12.80
  27   1   3  153.08   13.00
 -27   1  -3  155.28   12.80
  29  -1   3  227.28   17.80
 -29  -1  -3  216.88   17.50
 -29   1  -3  230.88   17.70
  29   1   3  247.68   18.00
 -32  -2   3  118.99   10.40
  32  -2  -3  115.99   10.80
 -32   2   3  123.39   10.30
  32   2  -3  129.09   11.10
  30   2  -3  104.09    9.20
  30   2  -3   94.99    8.70
 -30   2   3   92.99    8.40
 -28  -2   3  180.88   15.60
 -28   2   3  220.18   15.70
  28   2  -3  220.88   16.90
  28   2  -3  211.28   15.90
 -28   2   3  224.48   16.10
 -26  -2   3  378.26   27.80
  26  -2  -3  368.66   28.30
 -26  -2   3  381.26   28.20
  26   2  -3  428.36   28.70
  26   2  -3  407.36   28.40
 -26   2   3  413.66   28.10
 -26   2   3  406.76   28.20
  24  -2  -3  420.36   26.50
 -24  -2   3  418.56   26.00
  24  -2  -3  412.96   26.30
 -24   2   3  336.27   26.10
  24   2  -3  347.67   26.60
  24   2  -3  327.07   26.30
 -24   2   3  331.77   26.30
  22  -2  -3  425.06   32.60
  22  -2  -3  418.56   32.50
 -22  -2   3  418.46   32.20
  22   2  -3  487.45   32.70
  22   2  -3  510.05   32.90
 -22   2   3  491.95   32.50
 -22   2   3  500.05   32.70
  20  -2  -3  456.75   34.70
  20  -2  -3  437.76   34.70
  20   2  -3  527.25   35.10
 -20   2   3  519.45   34.70
  20   2  -3  508.75   34.90
 -20   2   3  536.85   34.90
  18  -2  -3  681.53   43.90
 -18  -2   3  668.63   43.60
  18  -2  -3  708.93   43.90
 -18   2   3  597.04   43.70
  18   2  -3  566.94   43.90
  18   2  -3  565.74   44.00
  16  -2  -3  752.42   51.49
 -16  -2   3  699.83   51.29
  16  -2  -3  723.93   51.49
  16   2  -3  756.12   51.59
 -16   2   3  789.52   51.69
 -14  -2   3  554.44   43.10
  14  -2  -3  578.24   43.20
  14  -2  -3  567.54   43.20
  14   2  -3  716.03   43.40
  14   2  -3  670.13   43.40
  14   2  -3  584.14   43.40
 -14   2   3  702.13   43.50
  12  -2  -3 1432.66   93.39
 -12  -2   3 1370.06   93.29
 -12  -2   3 1218.48   93.39
  12  -2  -3 1364.16   93.39
  12  -2  -3 1493.75   93.19
  12   2  -3 1330.87   93.29
  12   2  -3 1342.07   93.49
  12   2  -3 1305.27   93.49
 -12   2   3 1356.96   93.59
  10  -2  -3 1446.86   98.19
  10  -2  -3 1462.65   98.19
 -10  -2   3 1432.36   98.19
  10   2  -3 1409.36   98.29
 -10   2   3 1405.66   98.39
 -10   2   3 1347.27   98.09
  10   2  -3 1464.55   98.09
  10   2  -3 1456.85   98.39
   8  -2  -3 1227.38   87.59
   8  -2  -3 1206.28   87.69
  -8  -2   3 1191.98   87.59
   8   2  -3 1306.57   87.59
  -8   2   3 1329.27   87.59
  -8   2   3 1332.37   87.79
   8   2  -3 1328.27   87.79
   6  -2  -3 2002.80  133.19
  -6  -2   3 1782.62  132.99
   6  -2  -3 1859.51  132.99
  -6   2   3 1893.31  133.09
   6   2  -3 1837.52  133.09
  -6   2   3 2000.20  133.49
   6   2  -3 2036.10  133.59
   6   2  -3 2083.49  133.09
   4  -2  -3  940.41   56.19
  -4  -2   3  932.31   56.19
   4   2  -3  802.32   56.19
   4   2  -3  719.73   56.09
  -4   2   3  738.43   56.09
  -4   2   3  760.12   56.19
   2  -2  -3 1578.94  112.59
   2  -2  -3 1543.25  112.69
  -2  -2   3 1635.64  113.19
  -2   2   3 1728.23  113.19
   2   2  -3 1656.43  112.79
   2   2  -3 1702.33  112.89
   0  -2  -3 2827.62  195.88
   0  -2  -3 2665.13  195.58
   0  -2   3 2793.22  196.08
   0   2   3 2871.61  195.98
   0   2  -3 2965.60  196.28
   0   2  -3 2895.81  195.88
   0   2   3 2933.61  196.08
  -2  -2  -3 1458.05   87.29
   2  -2   3 1373.06   87.19
  -2  -2  -3 1456.25   87.19
   2   2   3 1184.78   87.29
   2   2   3 1204.28   87.19
  -2   2  -3 1163.38   87.19
   2   2   3 1160.98   87.29
  -2   2  -3 1151.58   87.29
  -4  -2  -3 1391.86   98.89
   4  -2   3 1386.86   98.79
  -4  -2  -3 1449.85   98.79
   4   2   3 1488.35   98.79
  -4   2  -3 1422.46   98.79
   4   2   3 1441.06   98.89
   4   2   3 1450.15   99.09
  -4   2  -3 1477.65   98.99
   6  -2   3 1970.40  142.69
  -6  -2  -3 1984.40  142.79
   6  -2   3 2030.00  143.09
   6   2   3 2127.79  142.89
  -6   2  -3 2112.39  142.89
   6   2   3 2246.68  142.69
   6   2   3 2105.99  142.99
  -6   2  -3 2058.39  142.99
  -8  -2  -3 1477.95   97.19
   8  -2   3 1519.65   97.09
   8  -2   3 1493.55   97.09
  -8   2  -3 1356.46   97.19
   8   2   3 1337.87   97.29
  -8   2  -3 1348.37   97.09
   8   2   3 1357.36   97.39
 -10  -2  -3  444.46   29.00
  10  -2   3  455.75   29.00
  10  -2   3  452.65   29.00
  10   2   3  363.56   29.10
 -10   2  -3  371.46   28.90
  12  -2   3  827.52   62.99
 -12  -2  -3  795.92   62.99
 -12   2  -3  962.70   62.99
 -12   2  -3  960.70   63.19
  12   2   3  958.70   63.29
  12   2   3  979.50   63.29
  14  -2   3 1275.27   82.79
 -14  -2  -3 1246.38   82.79
  14  -2   3 1166.18   82.69
 -14   2  -3 1164.58   82.89
  14   2   3 1241.78   82.99
 -14   2  -3 1203.78   82.59
  14   2   3 1106.49   82.89
  16  -2   3  406.46   25.50
 -16  -2  -3  402.56   25.80
  16   2   3  324.17   25.80
 -16   2  -3  330.17   25.70
 -18  -2  -3  550.14   43.10
  18  -2   3  579.74   43.20
 -18   2  -3  663.53   43.30
  18   2   3  643.04   43.40
  18   2   3  668.03   43.40
 -20  -2  -3  601.94   42.20
  20  -2   3  599.54   41.90
  20  -2   3  632.64   42.50
  20   2   3  599.24   42.20
 -20   2  -3  605.94   42.30
  20   2   3  589.44   42.40
  22   2   3  177.88   14.00
  22   2   3  184.28   13.60
 -22   2  -3  189.48   14.20
 -24  -2  -3  173.68   14.00
  24  -2   3  170.28   13.90
 -24   2  -3  209.28   14.30
  26  -2   3  185.48   14.00
 -26  -2  -3  181.08   14.00
 -26   2  -3  183.18   14.10
  26   2   3  174.48   14.40
  28  -2   3  157.58   11.90
 -28  -2  -3  151.48   11.90
 -28   2  -3  131.89   12.00
  28   2   3  131.59   12.30
 -30  -2  -3   92.09   10.30
  30  -2   3  109.99   10.20
  30   2   3  116.89   13.50
 -30   2  -3  105.89   10.60
  31  -3  -3  128.59   10.90
 -31  -3   3  129.69   10.60
  31   3  -3  126.89   11.30
  31   3  -3  119.99   10.80
 -31   3   3  118.59   10.20
 -29  -3   3   90.89    8.80
  29  -3  -3   95.49    9.10
 -29   3   3  106.19    8.50
  29   3  -3  100.69    8.90
  29   3  -3  103.09    9.70
 -29   3   3  106.19    8.80
  27  -3  -3  247.08   16.90
 -27  -3   3  244.68   16.60
 -27   3   3  204.68   16.20
 -27   3   3  212.58   16.60
  27   3  -3  206.58   16.60
  27   3  -3  220.58   17.30
  25  -3  -3  264.97   20.30
 -25  -3   3  270.17   19.60
 -25  -3   3  267.67   20.10
  25   3  -3  281.57   20.90
 -25   3   3  285.77   19.90
  25   3  -3  291.27   20.30
 -25   3   3  287.87   20.30
 -23  -3   3  189.98   16.40
  23   3  -3  252.57   17.20
  23   3  -3  219.58   17.50
 -23   3   3  253.47   17.20
 -23   3   3  254.77   16.80
 -21  -3   3  408.76   27.00
  21  -3  -3  420.96   27.40
  21   3  -3  367.56   27.40
 -21   3   3  373.06   27.10
 -21   3   3  365.56   27.50
 -19  -3   3  569.84   39.50
  19  -3  -3  586.34   39.90
  19  -3  -3  576.14   39.70
 -19   3   3  571.54   40.10
 -19   3   3  572.54   39.70
  19   3  -3  552.54   39.90
  17  -3  -3  533.95   39.40
  17  -3  -3  540.95   39.30
 -17  -3   3  568.84   39.20
 -17  -3   3  498.55   39.50
 -17   3   3  622.24   39.30
  17   3  -3  601.34   39.20
  17   3  -3  553.24   39.30
  17   3  -3  527.85   39.60
  17   3  -3  593.14   39.50
 -17   3   3  622.14   39.70
  15  -3  -3  600.54   43.20
  15  -3  -3  649.74   43.00
 -15  -3   3  659.83   43.00
 -15  -3   3  643.34   42.90
  15   3  -3  602.44   42.90
  15   3  -3  617.94   43.20
 -15   3   3  611.04   42.90
  15   3  -3  586.74   43.10
  15   3  -3  617.04   43.00
  13  -3  -3  859.21   58.79
 -13  -3   3  876.31   58.89
  13  -3  -3  917.21   58.69
  13  -3  -3  865.11   58.89
 -13   3   3  837.62   58.69
  13   3  -3  837.02   58.69
  13   3  -3  804.72   58.89
  13   3  -3  812.22   58.79
  13   3  -3  879.31   58.89
 -13   3   3  834.62   59.09
  11  -3  -3  821.72   60.39
 -11  -3   3  822.12   60.49
  11  -3  -3  798.92   60.39
  11  -3  -3  783.02   60.59
  11   3  -3  888.81   60.59
 -11   3   3  975.50   60.49
  11   3  -3  889.51   60.69
  11   3  -3  930.11   60.49
  11   3  -3  947.21   60.49
 -11   3   3  923.11   60.79
   9  -3  -3  827.72   59.59
  -9  -3   3  803.72   59.29
   9  -3  -3  815.02   59.19
   9   3  -3  938.71   59.19
  -9   3   3  913.61   59.29
   9   3  -3  835.02   59.29
   9   3  -3  865.11   59.39
   9   3  -3  885.31   59.39
   7  -3  -3 1727.13  110.99
  -7  -3   3 1713.93  111.19
   7  -3  -3 1707.73  111.29
  -7   3   3 1535.35  111.29
   7   3  -3 1496.85  111.09
   7   3  -3 1515.65  111.19
  -7   3   3 1623.84  111.49
  -5  -3   3  792.92   59.39
  -5  -3   3  881.61   59.19
   5  -3  -3  795.62   59.19
   5  -3  -3  861.51   59.49
  -5   3   3  876.11   59.49
  -5   3   3  869.61   59.49
   5   3  -3  886.81   59.39
   5   3  -3  934.11   59.49
   3  -3  -3  982.30   66.29
  -3  -3   3  918.11   66.29
   3   3  -3 1020.00   66.29
   3   3  -3  947.91   66.29
  -3   3   3  959.20   66.29
  -3   3   3  943.51   66.29
   1  -3  -3 2591.64  166.68
  -1  -3   3 2596.74  167.28
   1   3  -3 2274.57  166.28
  -1   3   3 2381.76  166.78
  -1   3   3 2389.36  166.68
   1   3  -3 2292.67  166.58
   1  -3   3  990.50   67.69
  -1  -3  -3  949.01   67.69
  -1  -3  -3  933.81   67.99
   1  -3   3  880.01   67.89
  -1   3  -3 1068.29   67.99
   1   3   3 1044.40   67.89
  -1   3  -3  995.00   67.99
   1   3   3 1030.20   68.09
  -3  -3  -3  706.63   49.40
   3  -3   3  637.94   49.50
   3  -3   3  683.33   49.40
  -3  -3  -3  679.03   49.60
  -3   3  -3  735.33   49.60
   3   3   3  794.42   49.50
   3   3   3  763.02   49.80
  -3   3  -3  745.13   49.60
  -5  -3  -3 1097.59   76.59
   5  -3   3 1116.19   76.39
   5  -3   3 1210.68   76.29
  -5   3  -3 1103.59   76.49
   5   3   3 1072.49   76.69
  -5   3  -3 1081.79   76.49
   5   3   3 1070.99   76.59
   5   3   3 1126.59   76.29
   7  -3   3 1230.78   87.89
  -7  -3  -3 1287.47   87.89
   7  -3   3 1342.77   87.69
  -7  -3  -3 1295.37   87.69
   7   3   3 1240.38   87.89
   7   3   3 1319.27   87.69
  -7   3  -3 1277.27   87.79
  -7   3  -3 1222.78   87.89
   7   3   3 1267.17   88.09
   9  -3   3  731.73   50.99
  -9  -3  -3  752.92   51.19
   9  -3   3  754.92   50.99
  -9  -3  -3  744.73   50.99
   9   3   3  733.33   51.39
   9   3   3  716.53   51.29
  -9   3  -3  738.33   51.09
  11  -3   3  481.45   32.90
  11  -3   3  494.55   32.90
 -11   3  -3  469.75   33.00
 -11   3  -3  459.75   32.90
  11   3   3  465.65   33.30
  11   3   3  473.35   33.30
 -13  -3  -3 1123.49   76.79
  13  -3   3 1177.68   76.69
  13  -3   3 1138.79   76.79
  13   3   3 1041.70   76.99
 -13   3  -3 1083.19   76.89
 -15  -3  -3  480.95   36.90
  15  -3   3  515.35   37.00
 -15   3  -3  535.95   37.10
  15   3   3  557.74   37.30
  15   3   3  538.55   37.30
 -15   3  -3  559.64   36.90
 -17  -3  -3  174.28   15.10
  17  -3   3  184.98   15.20
 -17   3  -3  245.78   15.50
  17   3   3  245.88   15.70
  19  -3   3  562.04   37.00
 -19  -3  -3  571.84   37.20
  19  -3   3  587.04   37.30
  19   3   3  475.05   37.40
  19   3   3  498.25   37.40
 -19   3  -3  497.45   37.30
  21  -3   3  303.87   22.00
 -21  -3  -3  290.97   21.90
  21   3   3  310.17   22.40
  21   3   3  316.17   22.10
 -21   3  -3  312.87   22.10
 -23  -3  -3  140.59   12.10
  23  -3   3  146.59   12.20
  23   3   3  169.68   13.10
  23   3   3  158.28   13.20
 -23   3  -3  179.18   12.50
 -25  -3  -3  325.47   21.20
  25  -3   3  326.47   21.20
  25   3   3  250.67   21.40
 -25   3  -3  249.97   21.20
  27  -3   3  161.98   12.20
 -27  -3  -3  142.39   12.00
 -27   3  -3  149.09   12.50
  27   3   3  150.58   12.90
  29  -3   3   65.49    7.80
 -29  -3  -3   64.49    7.70
  30  -4  -3  281.67   20.00
 -30  -4   3  275.07   19.60
 -30   4   3  241.98   19.60
  30   4  -3  256.37   19.80
 -28  -4   3   56.89    6.50
  28  -4  -3   60.79    7.00
  28   4  -3   51.29    7.70
  28   4  -3   65.49    6.60
 -28   4   3   71.99    7.00
 -26  -4   3   56.59    6.10
  26  -4  -3   59.69    6.60
 -26   4   3   76.69    7.00
  26   4  -3   49.00    7.40
 -24  -4   3  532.15   35.10
 -24  -4   3  528.75   35.50
  24  -4  -3  489.25   36.30
  24   4  -3  485.05   35.60
 -24   4   3  485.25   35.90
 -22  -4   3  141.39    9.60
  22  -4  -3  143.69   10.30
  22   4  -3  117.29   10.10
 -22   4   3  115.89   10.50
 -20   4   3  188.88   13.60
  20   4  -3  149.39   13.40
  20   4  -3  192.88   13.20
 -18  -4   3  896.81   60.79
 -18  -4   3  931.41   60.99
  18  -4  -3  881.51   61.19
  18   4  -3  879.71   60.79
  18   4  -3  916.31   60.99
 -18   4   3  885.91   61.49
  18   4  -3  791.62   61.79
  18   4  -3  868.61   61.19
 -16  -4   3  573.64   38.90
  16  -4  -3  575.64   39.20
 -16  -4   3  604.74   39.10
  16   4  -3  539.45   39.20
  16   4  -3  543.55   38.90
  16   4  -3  544.75   39.10
  16   4  -3  584.54   39.30
 -16   4   3  529.95   39.50
  14   4  -3  349.47   25.60
  14   4  -3  355.76   25.50
  14   4  -3  366.36   25.40
 -14   4   3  352.36   25.90
  14   4  -3  396.56   25.60
  12  -4  -3  590.84   39.00
  12  -4  -3  554.54   39.10
 -12  -4   3  585.14   39.10
 -12   4   3  589.14   39.10
  12   4  -3  541.65   39.10
  12   4  -3  531.55   39.10
  12   4  -3  533.15   39.00
  12   4  -3  603.44   39.00
 -12   4   3  533.05   39.40
 -10  -4   3 1153.58   74.89
 -10  -4   3 1122.09   75.09
  10  -4  -3 1175.78   75.09
  10   4  -3 1032.90   75.09
 -10   4   3 1050.79   75.29
  10   4  -3 1064.59   75.09
 -10   4   3 1103.89   74.99
  10   4  -3 1086.79   74.89
  10   4  -3 1003.40   74.89
   8  -4  -3  473.35   36.30
  -8  -4   3  470.95   36.30
   8   4  -3  542.55   36.30
  -8   4   3  559.94   36.40
   8   4  -3  529.55   36.30
   8   4  -3  551.14   36.40
  -8   4   3  535.45   36.60
   6  -4  -3  394.66   28.60
  -6  -4   3  387.06   28.60
  -6  -4   3  408.46   28.30
   6   4  -3  405.96   28.50
  -6   4   3  422.86   28.60
   6   4  -3  426.86   28.60
  -6   4   3  416.26   28.70
   6   4  -3  415.76   28.50
   4  -4  -3 1709.23  116.89
  -4  -4   3 1677.23  116.99
   4   4  -3 1673.23  116.89
  -4   4   3 1676.43  116.99
   4   4  -3 1751.02  116.89
  -4   4   3 1709.43  116.99
   2  -4  -3  882.31   59.29
  -2  -4   3  883.11   58.99
  -2  -4   3  832.72   59.29
  -2   4   3  847.42   59.29
   2   4  -3  839.32   59.29
   2   4  -3  893.11   59.29
  -2   4   3  831.62   59.39
   0  -4  -3  407.96   32.00
   0  -4   3  409.06   32.00
   0   4   3  474.15   32.20
   0   4   3  493.35   32.10
   0   4  -3  500.85   32.00
   0   4  -3  481.55   32.10
  -2  -4  -3 1309.87   89.39
   2  -4   3 1283.67   89.29
   2  -4   3 1415.26   89.09
  -2   4  -3 1257.17   89.39
   2   4   3 1234.98   89.49
   2   4   3 1294.37   89.29
  -2   4  -3 1282.77   89.29
   4  -4   3  592.34   38.50
  -4  -4  -3  605.94   38.70
   4  -4   3  631.24   38.40
   4   4   3  496.35   38.70
   4   4   3  536.95   38.50
  -4   4  -3  509.45   38.50
  -4   4  -3  516.25   38.50
   6  -4   3  412.86   31.60
  -6  -4  -3  423.86   31.70
   6  -4   3  406.56   31.80
  -6  -4  -3  419.06   32.00
  -6   4  -3  507.55   32.00
   6   4   3  481.25   32.00
   6   4   3  514.85   31.80
   6   4   3  477.15   32.20
  -6   4  -3  481.75   31.90
   8  -4   3 1114.99   77.69
   8  -4   3 1176.58   77.59
  -8  -4  -3 1164.88   77.59
   8   4   3 1125.89   77.59
  -8   4  -3 1070.49   77.79
  -8   4  -3 1115.29   77.89
 -10  -4  -3  752.92   49.30
  10  -4   3  779.92   49.40
 -10  -4  -3  710.03   49.60
  10   4   3  677.43   49.60
 -10   4  -3  692.13   49.50
 -10   4  -3  709.93   49.50
  10   4   3  674.03   49.80
  12  -4   3  258.57   20.20
  12  -4   3  253.57   20.20
 -12  -4  -3  255.17   20.50
 -12  -4  -3  254.57   20.20
 -12   4  -3  320.17   20.50
  12   4   3  320.17   20.90
  12   4   3  326.07   20.70
 -12   4  -3  323.97   20.50
  14  -4   3  630.34   41.30
 -14  -4  -3  597.84   41.80
 -14  -4  -3  602.94   41.40
  14  -4   3  598.04   41.70
 -14   4  -3  583.54   41.50
 -14   4  -3  584.44   41.60
  14   4   3  588.94   41.80
  14   4   3  584.04   41.90
 -16  -4  -3  566.64   38.90
  16  -4   3  570.44   38.40
  16  -4   3  577.64   38.50
 -16  -4  -3  583.74   38.60
  16   4   3  519.75   38.90
  16   4   3  528.35   38.90
 -16   4  -3  540.45   38.70
 -16   4  -3  532.15   38.50
  18  -4   3   60.39    5.30
 -18  -4  -3   65.39    5.40
  18  -4   3   67.79    5.50
 -18   4  -3   64.29    5.80
  18   4   3   56.39    6.30
  18   4   3   59.39    6.00
 -20  -4  -3  217.28   16.60
  20  -4   3  229.18   16.60
  20   4   3  228.68   17.00
 -20   4  -3  227.98   16.80
  20   4   3  238.98   17.40
 -22  -4  -3  356.66   25.90
  22  -4   3  384.36   26.10
  22   4   3  362.06   26.70
  22   4   3  359.36   26.20
 -22   4  -3  358.46   26.20
 -24  -4  -3   94.79    8.30
  24  -4   3  102.09    8.40
  24   4   3   91.99    9.40
 -24   4  -3   82.39    8.50
  26  -4   3  123.69   10.60
 -26  -4  -3  118.29   10.50
 -26   4  -3  139.79   11.00
  26   4   3  135.49   12.10
 -29  -5   3   95.69    8.20
  29   5  -3   73.39    8.20
 -29   5   3   76.39    9.00
 -27  -5   3  139.39   11.40
  27  -5  -3  144.49   12.10
 -27   5   3  140.89   12.30
  27   5  -3  153.98   11.60
 -25  -5   3  137.19   10.90
  25  -5  -3  136.49   12.00
 -25   5   3  135.39   11.70
  25   5  -3  145.69   11.10
 -23  -5   3  162.18   11.20
  23  -5  -3  150.78   11.60
 -23  -5   3  154.88   11.20
  23   5  -3  127.59   11.20
 -23   5   3  125.99   11.90
 -21  -5   3  258.37   18.80
  21  -5  -3  258.37   19.50
  21   5  -3  271.97   19.40
 -21   5   3  268.47   20.00
  21   5  -3  278.47   18.90
  19  -5  -3  284.87   21.90
 -19  -5   3  306.17   21.50
  19   5  -3  318.07   21.90
  19   5  -3  307.37   21.50
 -19   5   3  314.27   22.50
  17  -5  -3   79.39    6.70
 -17  -5   3   83.49    6.50
  17   5  -3   83.89    6.20
  17   5  -3   78.79    6.40
  17   5  -3   71.79    6.40
 -17   5   3   76.09    7.30
  15  -5  -3  447.46   33.30
 -15  -5   3  466.05   33.30
 -15   5   3  484.25   33.80
  15   5  -3  490.45   33.30
  15   5  -3  488.25   33.10
  15   5  -3  477.55   33.30
 -13  -5   3  617.64   43.70
  13  -5  -3  613.44   43.70
  13  -5  -3  629.34   43.50
 -13   5   3  618.04   44.10
  13   5  -3  608.64   43.50
  13   5  -3  623.14   43.70
 -13   5   3  683.73   43.60
 -11   5   3  111.09    8.20
 -11   5   3  105.89    8.70
  11   5  -3  105.39    8.10
  11   5  -3  110.89    8.30
  11   5  -3  111.59    8.40
   9  -5  -3  836.62   58.49
  -9  -5   3  841.12   58.59
   9   5  -3  816.92   58.39
  -9   5   3  815.12   58.79
   9   5  -3  853.31   58.59
  -9   5   3  887.41   59.09
   9   5  -3  865.91   58.49
   7  -5  -3  893.31   63.69
  -7  -5   3  879.91   63.69
  -7   5   3  944.71   63.79
   7   5  -3 1000.60   63.89
   7   5  -3  898.71   63.59
   7   5  -3  943.21   63.79
  -7   5   3  887.61   63.89
   5   5  -3   87.39    6.40
  -5   5   3   79.59    7.00
   5   5  -3   86.09    6.50
  -5   5   3   84.49    6.70
  -3  -5   3  501.35   34.90
   3  -5  -3  479.85   34.90
   3   5  -3  529.05   34.80
  -3   5   3  491.35   35.00
  -3   5   3  503.55   35.10
   3   5  -3  497.95   34.90
   1  -5  -3 1078.09   78.29
  -1  -5   3 1076.59   78.19
  -1   5   3 1171.98   78.29
   1   5  -3 1135.19   78.19
   1   5  -3 1201.58   78.09
  -1  -5  -3  452.35   28.40
   1  -5   3  437.76   28.40
   1   5   3  377.36   28.50
   1   5   3  389.46   28.30
  -1   5  -3  391.46   28.20
  -1   5  -3  378.76   28.30
  -3  -5  -3  232.58   17.00
   3  -5   3  230.48   16.90
   3   5   3  233.18   17.20
  -3   5  -3  239.78   17.00
  -3   5  -3  243.58   16.80
   3   5   3  247.98   16.90
   5  -5   3 1001.70   73.29
  -5  -5  -3 1092.29   73.49
   5   5   3 1020.40   73.59
   5   5   3 1114.99   73.29
  -5   5  -3 1055.19   73.39
  -5   5  -3 1084.39   73.19
  -7  -5  -3  658.83   43.70
   7  -5   3  657.83   43.50
   7   5   3  590.94   43.80
  -7   5  -3  605.24   43.60
   7   5   3  640.54   43.30
  -7   5  -3  600.64   43.40
  -9  -5  -3   65.69    6.50
   9  -5   3   68.59    6.20
  -9   5  -3   88.19    6.60
  -9   5  -3   86.79    6.30
   9   5   3   88.09    6.90
 -11  -5  -3  445.16   31.50
  11  -5   3  439.86   31.10
  11   5   3  441.06   31.70
  11   5   3  445.46   31.50
 -11   5  -3  438.96   31.40
 -11   5  -3  462.25   31.40
  13  -5   3  506.65   34.80
 -13  -5  -3  505.45   35.30
  13   5   3  487.55   35.30
  13   5   3  485.55   35.50
 -13   5  -3  508.65   35.10
 -13   5  -3  506.85   35.10
 -15  -5  -3  135.19   11.30
  15  -5   3  151.28   10.50
 -15   5  -3  143.39   10.90
  15   5   3  138.59   11.50
 -15   5  -3  143.19   10.90
  15   5   3  145.99   11.50
 -17  -5  -3  216.38   16.00
  17  -5   3  228.28   15.30
  17   5   3  206.38   16.20
 -17   5  -3  196.58   15.60
 -17   5  -3  216.28   16.60
  17   5   3  205.18   16.00
 -19  -5  -3  332.27   25.30
  19   5   3  347.37   25.50
  19   5   3  342.37   25.20
 -19   5  -3  365.76   26.40
 -21  -5  -3  116.19   10.30
  21   5   3  116.89   10.10
  21   5   3  110.99   10.50
 -23  -5  -3   38.00    6.70
  23   5   3   49.20    7.40
 -25  -5  -3  159.98   13.80
  25   5   3  167.58   14.50
  26  -6  -3   47.60    6.90
 -26   6   3   51.79    8.00
  24  -6  -3  217.18   16.80
 -24   6   3  228.38   17.60
  22  -6  -3  130.69   10.80
 -22   6   3  132.39   11.70
 -20   6   3   36.10    6.20
  20   6  -3   36.90    3.90
 -18  -6   3  260.87   18.40
 -18  -6   3  262.37   18.70
  18  -6  -3  250.57   19.10
  18   6  -3  259.57   18.80
  18   6  -3  259.77   18.40
  16  -6  -3  309.37   22.70
 -16  -6   3  310.97   22.70
  16   6  -3  323.27   22.40
  16   6  -3  327.07   22.80
 -16   6   3  316.67   23.40
 -14   6   3   59.59    6.40
  14   6  -3   60.09    5.20
  14   6  -3   60.79    5.60
  12  -6  -3  288.87   21.60
 -12  -6   3  294.07   21.70
  12  -6  -3  292.77   21.50
 -12   6   3  322.47   21.60
 -12   6   3  304.47   22.10
  12   6  -3  312.47   21.80
  12   6  -3  305.07   21.40
 -10  -6   3  623.74   45.20
  10  -6  -3  622.54   45.10
  10  -6  -3  614.34   45.10
 -10   6   3  648.54   45.50
  10   6  -3  683.73   45.30
 -10   6   3  679.63   45.20
  10   6  -3  664.43   45.10
   8  -6  -3  221.48   16.10
   8  -6  -3  224.08   16.10
  -8  -6   3  226.58   16.20
  -8   6   3  224.88   16.40
  -8   6   3  218.48   16.10
   8   6  -3  221.88   16.00
   6  -6  -3  212.68   14.30
  -6  -6   3  215.18   14.40
  -6   6   3  177.48   14.40
  -6   6   3  185.38   14.30
   6   6  -3  185.18   14.10
  -4  -6   3  470.75   32.10
   4  -6  -3  458.55   32.00
  -4   6   3  450.75   32.10
  -4   6   3  441.96   32.10
   4   6  -3  457.45   32.00
  -2  -6   3  395.96   28.70
   2  -6  -3  389.86   28.60
  -2   6   3  411.16   28.80
  -2   6   3  406.56   28.70
   2   6  -3  430.26   28.70
   0   6  -3  179.38   12.90
   0   6   3  172.98   13.10
   0   6   3  173.78   12.90
   2  -6   3  416.46   30.80
  -2  -6  -3  430.16   30.90
  -2   6  -3  454.85   31.00
   2   6   3  454.65   30.90
   2   6   3  440.46   31.20
   4  -6   3  572.04   44.40
  -4  -6  -3  578.04   44.50
   4   6   3  687.43   44.50
   4   6   3  671.03   44.90
  -4   6  -3  687.33   44.70
  -6   6  -3  191.98   14.00
   6   6   3  192.48   13.60
   6   6   3  179.98   14.30
  -8  -6  -3  327.97   23.50
   8  -6   3  325.97   23.20
  -8   6  -3  334.37   23.50
   8   6   3  326.17   23.90
 -10  -6  -3  338.27   25.80
  10  -6   3  344.37   25.40
 -10   6  -3  380.66   25.80
  10   6   3  380.36   26.20
 -12   6  -3  103.09    8.40
  12   6   3   98.09    9.10
 -14  -6  -3  214.98   16.80
  14  -6   3  222.68   16.00
 -14   6  -3  232.58   16.50
  14   6   3  219.98   17.00
  16  -6   3  291.97   21.10
 -16  -6  -3  282.57   22.10
  16   6   3  290.67   22.50
 -16   6  -3  326.67   22.00
 -18  -6  -3   99.39    9.20
  18   6   3   93.49    9.20
 -18   6  -3   93.39    8.40
  18   6   3   89.89    8.90
 -20  -6  -3  103.39    9.60
  20   6   3   93.99    9.00
  20   6   3   90.29    9.90
 -22  -6  -3  132.39   12.00
  22   6   3  118.39   12.30
  22   6   3  137.69   11.20
 -23   7   3   27.00    6.50
  21  -7  -3  104.69    9.80
 -21   7   3  125.19   11.40
  19  -7  -3   97.09    8.90
 -19  -7   3  103.79    8.20
 -19   7   3  107.79   10.40
  19   7  -3  102.39    8.10
  17  -7  -3  252.77   17.00
 -17  -7   3  256.77   17.00
 -17   7   3  194.98   17.70
  17   7  -3  206.48   16.40
 -15  -7   3  136.09   14.60
  15  -7  -3  153.88   13.20
  15   7  -3  185.38   12.70
 -15   7   3  193.88   14.10
 -13  -7   3  127.49   11.20
  13  -7  -3  119.39   11.80
  13   7  -3  162.28   10.90
 -13   7   3  158.88   12.10
  11  -7  -3  277.57   18.30
  11  -7  -3  288.77   18.30
 -11  -7   3  285.67   18.60
 -11   7   3  226.78   18.10
  11   7  -3  217.38   18.00
 -11   7   3  212.48   18.80
   9  -7  -3  110.59   10.20
   9  -7  -3  112.29   10.20
  -9  -7   3  110.09   10.40
  -9   7   3  156.78   11.10
  -9   7   3  155.68   10.40
   9   7  -3  153.48   10.30
  -7  -7   3  288.07   22.30
   7  -7  -3  271.67   22.20
   7  -7  -3  277.67   22.10
  -7   7   3  337.97   22.70
  -7   7   3  334.77   22.40
   7   7  -3  349.96   22.20
   5  -7  -3  351.96   23.00
   5  -7  -3  359.96   22.80
  -5  -7   3  370.36   23.10
   5   7  -3  283.67   22.70
  -5   7   3  271.67   22.90
  -5   7   3  273.37   22.80
  -3  -7   3  174.38   13.00
   3  -7  -3  167.78   12.90
  -3   7   3  172.68   13.20
   3   7  -3  177.08   13.00
  -3   7   3  169.58   13.10
  -1  -7   3  415.36   31.70
   1  -7  -3  413.06   31.70
  -1   7   3  473.25   32.10
   1   7  -3  479.85   32.40
  -1   7   3  466.65   31.80
   1   7   3  174.88   13.40
  -1   7  -3  174.28   13.10
   1   7   3  168.48   12.90
  -3  -7  -3  112.69    8.60
   3  -7   3  111.49    8.50
   3   7   3   98.39    9.00
   3   7   3   92.59    8.20
  -3   7  -3  103.89    8.60
   5   7   3  294.97   21.70
  -5   7  -3  311.07   22.00
   5   7   3  303.57   22.40
   7  -7   3  245.18   17.00
  -7  -7  -3  239.18   17.30
  -7   7  -3  226.28   17.30
   7   7   3  223.58   17.80
  -9  -7  -3  228.58   15.70
   9  -7   3  232.38   15.10
  -9   7  -3  180.08   15.80
   9   7   3  167.78   18.40
 -11  -7  -3  118.39   12.00
  11   7   3  150.88   12.00
 -11   7  -3  145.39   13.40
  13  -7   3  237.98   16.90
 -13  -7  -3  218.78   17.70
  13   7   3  235.28   18.20
 -13   7  -3  241.78   18.00
  15  -7   3  150.08   10.20
 -15  -7  -3  149.49   11.70
 -15   7  -3  117.39   11.00
  15   7   3  113.89   11.80
 -17  -7  -3   39.30    6.80
 -17   7  -3   37.80    5.60
  17   7   3   33.50    6.60
 -19  -7  -3   80.89   10.30
  19   7   3  107.99   10.10
 -18  -8   3   66.99    8.20
  18  -8  -3   67.79    7.40
 -18  -8   3   55.49    8.40
 -18   8   3   91.49   13.20
  16  -8  -3   66.79    7.10
 -16  -8   3   64.89    7.10
  16   8  -3   69.29    6.30
 -16   8   3   72.99    9.00
 -14  -8   3  107.29    9.70
  14  -8  -3  111.59    9.50
 -14   8   3  116.39   10.90
  14   8  -3  112.99    9.00
 -12  -8   3   84.69    7.90
  12  -8  -3   88.89    7.80
  12   8  -3   83.09    7.40
 -12   8   3   83.49    9.00
  10  -8  -3   68.09    6.60
 -10  -8   3   74.79    7.20
  10  -8  -3   67.49    7.00
 -10   8   3   79.59    8.20
  10   8  -3   78.09    6.90
   8  -8  -3  137.99   11.00
   8  -8  -3  137.89   10.90
  -8  -8   3  143.09   11.20
  -8   8   3  134.19   11.60
  -8   8   3  133.89   11.10
   8   8  -3  140.69   10.90
   6  -8  -3  172.78   12.00
  -6  -8   3  169.08   12.20
   6  -8  -3  162.38   12.10
  -6   8   3  135.09   12.00
   6   8  -3  145.99   11.90
  -6   8   3  136.59   12.30
   4  -8  -3   91.79    7.80
  -4  -8   3   91.09    7.90
   4  -8  -3   83.49    8.10
   2  -8  -3  139.99   11.30
   2  -8  -3  125.39   11.50
  -2  -8   3  137.99   11.40
  -2   8   3  151.78   11.70
   2   8  -3  159.88   11.50
  -2   8   3  146.09   11.40
   0  -8  -3  249.68   17.10
   0  -8   3  254.27   17.20
   0   8  -3  228.38   17.40
   0   8   3  214.08   17.50
   0   8   3  203.88   17.20
  -2  -8  -3   53.49    6.50
   2  -8   3   54.39    6.30
  -2   8  -3   77.39    6.90
   2   8   3   77.69    7.40
   4  -8   3   73.19    6.70
  -4  -8  -3   59.69    7.00
   4   8   3   79.49    8.00
  -4   8  -3   68.89    7.20
   6  -8   3  255.57   17.90
  -6  -8  -3  251.47   18.20
  -6   8  -3  243.18   19.00
   6   8   3  220.78   18.60
   8  -8   3   75.39    7.10
  -8  -8  -3   79.49    7.90
   8   8   3   83.39    8.70
  -8   8  -3   71.49    7.90
  10  -8   3   50.09    5.50
 -10  -8  -3   54.19    6.80
 -12  -8  -3  170.38   13.40
  12  -8   3  165.68   12.30
  12   8   3  160.98   14.10
 -12   8  -3  153.68   13.10
 -14  -8  -3   84.99    8.80
  14  -8   3   83.49    6.90
  14   8   3   71.19    9.30
 -14   8  -3   63.89    8.20
   9  -9  -3   93.49    8.90
   9  -9  -3   97.39    8.80
  -9  -9   3   92.69    9.40
   9   9  -3   97.49    8.70
  -9   9   3  100.39   10.30
  -7   9   3   38.30    6.60
   7   9  -3   24.70    4.00
  -5  -9   3  106.89    9.20
   5  -9  -3   99.29    9.20
   5  -9  -3  103.69    8.90
  -5   9   3   97.29    9.30
  -5   9   3   92.29    9.60
   5   9  -3  107.59    9.10
   3  -9  -3   81.79    8.40
   3  -9  -3   86.09    7.80
  -3  -9   3   93.79    8.10
  -3   9   3   75.69    8.40
   3   9  -3   84.29    8.30
  -3   9   3   78.79    8.20
   1   9  -3   29.90    5.70
  -1   9   3   25.10    5.00
  -1   9   3   21.20    4.30
  -1  -9  -3  129.69   10.60
   1  -9   3  127.79   10.70
  -1  -9  -3  124.79   11.20
  -1   9  -3  138.59   11.20
   1   9   3  120.69   10.50
   1   9   3  130.69   11.60
  -3  -9  -3  108.59    9.30
  -3  -9  -3  106.59   10.10
   3  -9   3  113.29    9.40
   3   9   3   96.79   10.40
  -3   9  -3   97.09    9.80
  -5  -9  -3   32.80    6.60
   5  -9   3   36.50    5.50
  -5  -9  -3   37.80    6.00
   5   9   3   42.60    7.60
  -5   9  -3   44.20    6.80
 -34   0   4   88.49   10.50
  32   0  -4  225.58   17.20
  32   0  -4  224.28   17.20
 -32   0   4  222.28   16.90
  30   0  -4   36.70    5.20
 -30   0   4   31.70    5.10
  30   0  -4   32.70    5.40
  28   0  -4   78.19    7.30
 -28   0   4   76.69    6.60
 -28   0   4   71.69    8.40
  26   0  -4  413.96   29.80
 -26   0   4  427.46   29.60
 -26   0   4  414.16   29.50
  26   0  -4  419.16   29.80
 -24   0   4   87.69    7.20
  24   0  -4   90.49    7.60
  24   0  -4   95.99    7.50
  22   0  -4  194.98   14.10
  22   0  -4  188.98   14.10
 -22   0   4  192.48   13.80
  20   0  -4  865.91   59.79
 -20   0   4  867.91   59.59
  20   0  -4  853.21   59.79
  18   0  -4  328.37   23.70
 -18   0   4  345.37   23.60
 -16   0   4  126.89    9.30
  16   0  -4  127.79    9.40
  16   0  -4  130.09    9.50
  14   0  -4  619.94   44.00
  14   0  -4  651.63   44.10
 -14   0   4  636.74   44.00
 -12   0   4 1111.19   76.39
  12   0  -4 1111.49   76.49
  12   0  -4 1106.19   76.39
 -10   0   4   46.50    3.70
  10   0  -4   48.70    3.80
  10   0  -4   43.40    3.60
 -10   0   4   50.09    3.40
  -8   0   4  377.46   25.70
   8   0  -4  364.96   25.80
   6   0  -4 4338.37  309.97
  -6   0   4 4343.57  310.47
  -6   0   4 4844.92  310.17
   6   0  -4 4515.85  310.67
  -4   0   4   73.99    5.30
   4   0  -4   69.99    5.20
  -4   0   4   77.29    5.40
  -2   0   4   34.30    2.60
   0   0   4 2593.14  189.68
   0   0   4 2918.81  189.78
   0   0  -4 2793.62  189.68
   0   0  -4 2734.23  190.08
   2   0   4  143.39   10.00
  -2   0  -4  141.79   10.10
  -2   0  -4  141.09    9.90
  -4   0  -4  226.48   17.20
   4   0   4  280.87   17.00
   4   0   4  228.28   17.10
  -6   0  -4  924.51   62.69
   6   0   4  902.01   62.59
   6   0   4  899.61   62.69
   8   0   4  407.56   28.90
   8   0   4  418.66   29.00
  -8   0  -4  424.56   29.00
 -10   0  -4  213.38   15.20
  10   0   4  214.98   15.20
  10   0   4  214.68   15.10
 -12   0  -4  213.98   15.70
  12   0   4  228.98   15.60
  12   0   4  217.28   15.60
  14   0   4  184.68   13.50
 -14   0  -4  185.78   13.50
  14   0   4  190.08   13.40
  16   0   4   36.90    3.60
 -16   0  -4   37.80    4.00
  16   0   4   37.90    3.90
 -18   0  -4  123.29    9.30
  18   0   4  117.79    8.90
  18   0   4  116.59    9.20
 -20   0  -4  169.08   12.60
  20   0   4  168.48   12.60
  20   0   4  165.38   12.30
 -22   0  -4   41.80    5.30
  22   0   4   46.70    5.40
  22   0   4   52.69    5.60
 -24   0  -4   37.70    5.40
 -26   0  -4   30.60    5.50
  26   0   4   30.80    5.60
  28   0   4   19.20    4.10
 -28   0  -4   16.30    4.10
  33  -1  -4   37.90    6.40
 -33  -1   4   36.80    6.00
 -33   1   4   38.60    6.00
  33   1  -4   45.10    6.60
  33   1  -4   40.80    6.50
  31  -1  -4  109.39    9.20
 -31  -1   4  117.09    9.30
 -31   1   4  104.19    9.10
  31   1  -4  102.09    9.30
  31   1  -4   91.59    9.30
  29  -1  -4  249.48   19.10
 -29  -1   4  246.68   19.00
 -29  -1   4  249.08   18.60
  29  -1  -4  243.28   19.10
  29   1  -4  284.37   20.30
 -29   1   4  265.57   18.90
  29   1  -4  269.97   19.30
 -29   1   4  264.17   19.00
  27  -1  -4  144.39   10.40
 -27  -1   4  150.48   10.40
 -27  -1   4  148.29   10.40
  27   1  -4  110.69   10.30
 -27   1   4  109.69   10.00
  27   1  -4  107.29   10.20
 -25  -1   4  138.09    9.30
  25  -1  -4  138.89    9.80
  25  -1  -4  137.19    9.70
  25   1  -4  107.59    9.60
  25   1  -4  112.49    9.70
 -25   1   4  112.29    9.40
 -25   1   4  106.89    9.40
  23  -1  -4  540.85   41.40
  23  -1  -4  537.05   41.40
 -23  -1   4  551.64   41.20
  23   1  -4  670.53   41.60
 -23   1   4  628.64   41.40
  23   1  -4  629.54   41.60
  21  -1  -4  305.57   20.60
  21  -1  -4  299.67   20.50
 -21  -1   4  297.87   20.20
  21   1  -4  272.27   20.60
  21   1  -4  286.17   20.60
 -21   1   4  265.27   20.40
  19  -1  -4  115.39    8.20
 -19  -1   4  109.79    7.90
  19  -1  -4  118.59    8.30
 -19   1   4   99.19    8.20
  19   1  -4   97.39    8.20
  19   1  -4  105.09    8.30
  17  -1  -4  663.93   49.99
 -17  -1   4  660.43   49.50
  17  -1  -4  694.53   49.70
  17   1  -4  790.92   49.90
 -17   1   4  781.02   49.90
 -15  -1   4  603.24   43.20
  15  -1  -4  672.23   43.40
  15  -1  -4  634.94   43.30
  15   1  -4  609.04   43.40
  15   1  -4  648.34   43.40
 -15   1   4  585.34   43.40
 -13  -1   4  381.96   25.70
  13  -1  -4  381.16   25.80
 -13  -1   4  420.26   25.40
  13  -1  -4  377.46   25.70
  13   1  -4  334.57   25.70
 -13   1   4  317.07   25.80
  11  -1  -4  769.82   53.09
  11  -1  -4  720.23   52.99
 -11  -1   4  721.83   52.89
  11   1  -4  795.02   53.19
 -11   1   4  767.02   53.19
  11   1  -4  821.12   53.09
  11   1  -4  788.52   52.99
  -9  -1   4  626.34   45.90
   9  -1  -4  656.03   46.10
  -9  -1   4  657.73   45.90
   9  -1  -4  623.54   46.00
  -9   1   4  698.33   45.90
   9   1  -4  705.43   46.20
   9   1  -4  702.53   46.00
  -9   1   4  608.34   46.20
   9   1  -4  727.13   46.00
  -7  -1   4  584.84   38.00
   7  -1  -4  587.64   38.20
   7  -1  -4  600.04   38.20
  -7  -1   4  566.94   38.10
   7   1  -4  505.55   38.10
  -7   1   4  525.75   38.10
   7   1  -4  497.65   38.10
   5  -1  -4  978.60   68.59
  -5  -1   4  901.41   68.49
   5  -1  -4  951.10   68.59
   5   1  -4 1042.70   68.49
   5   1  -4 1040.90   68.79
  -5   1   4 1044.30   68.59
   5   1  -4 1022.80   68.59
   3  -1  -4  777.32   54.59
  -3  -1   4  755.82   54.49
   3  -1  -4  755.32   54.59
   3   1  -4  861.21   54.49
   3   1  -4  839.52   54.39
  -3   1   4  832.42   54.69
  -3   1   4  728.33   54.59
   1  -1  -4  820.82   52.69
   1  -1  -4  859.81   52.69
  -1  -1   4  869.91   52.59
   1   1  -4  725.93   52.49
  -1   1   4  714.53   52.59
   1   1  -4  695.53   52.69
   1   1  -4  665.53   52.49
  -1  -1  -4  440.06   30.90
   1  -1   4  445.26   30.90
  -1  -1  -4  445.96   30.90
   1  -1   4  481.15   30.80
  -1   1  -4  442.26   31.00
  -1   1  -4  442.76   30.70
  -1   1  -4  430.96   30.80
   3  -1   4 1039.30   77.39
  -3  -1  -4 1074.69   77.49
  -3  -1  -4 1110.69   77.39
   3   1   4 1150.68   77.29
   3   1   4 1179.78   77.49
  -3   1  -4 1133.29   77.29
  -3   1  -4 1189.58   77.49
  -5  -1  -4  465.75   30.50
   5  -1   4  485.35   30.30
   5  -1   4  424.96   30.40
  -5   1  -4  415.36   30.20
  -5   1  -4  412.26   30.50
   5   1   4  431.96   30.50
   7  -1   4   20.80    2.20
  -7  -1  -4   21.20    2.30
   7  -1   4   21.80    2.30
  -7   1  -4   27.20    1.90
  -7   1  -4   30.30    2.50
   7   1   4   25.00    2.30
   9  -1   4  685.23   48.30
  -9  -1  -4  668.33   48.60
   9  -1   4  650.23   48.60
  -9   1  -4  742.73   48.50
   9   1   4  718.03   48.50
   9   1   4  736.73   48.60
 -11  -1  -4  554.84   39.20
  11  -1   4  540.15   39.10
  11  -1   4  549.35   39.10
  11   1   4  598.34   39.30
  11   1   4  568.14   39.20
 -11   1  -4  575.74   39.20
  13  -1   4  127.69    9.50
 -13  -1  -4  132.19    9.60
  13  -1   4  130.09    9.40
 -15  -1  -4  187.58   12.60
 -15   1  -4  176.48   12.60
  15   1   4  161.68   12.80
  15   1   4  163.88   12.60
  17  -1   4  437.56   32.40
  17  -1   4  443.36   32.60
 -17  -1  -4  451.25   32.60
  17   1   4  470.05   32.70
 -17   1  -4  490.25   32.70
  17   1   4  501.15   32.70
  19   1   4   35.90    4.30
 -19   1  -4   35.20    4.40
  19   1   4   36.00    3.90
  21  -1   4   20.20    3.80
  21  -1   4   21.80    3.00
 -21  -1  -4   20.50    3.20
  21   1   4   31.20    4.20
 -21   1  -4   32.80    4.30
 -23  -1  -4  223.28   18.10
  23  -1   4  238.18   18.20
  23   1   4  277.67   19.10
 -23   1  -4  251.67   18.30
  23   1   4  241.68   18.30
  25   1   4   21.80    4.00
 -25   1  -4   23.90    3.90
 -27  -1  -4    8.70    3.40
  27  -1   4   11.00    3.40
 -27   1  -4    2.60    3.30
  27   1   4    7.90    3.60
 -29  -1  -4   78.69    8.50
  29  -1   4   68.29    8.50
 -29   1  -4   74.29    8.60
  29   1   4   76.89    9.00
 -32  -2   4   87.89    8.90
  32  -2  -4   81.69    9.10
 -32   2   4  103.89    8.60
  32   2  -4   99.19    9.10
  32   2  -4  108.69    9.40
  30  -2  -4  110.39    8.60
  30   2  -4   91.79    8.70
 -30   2   4   82.39    8.00
 -30   2   4   86.39    8.20
  30   2  -4   88.69    8.50
 -28  -2   4  219.78   15.50
  28  -2  -4  203.88   17.70
  28  -2  -4  206.58   16.10
 -28  -2   4  209.88   16.00
 -28   2   4  213.48   16.10
  28   2  -4  218.08   16.20
 -28   2   4  208.18   16.50
  28   2  -4  226.28   16.50
  26  -2  -4  199.28   16.30
  26  -2  -4  198.78   16.00
 -26  -2   4  206.88   15.70
  26   2  -4  232.78   16.40
  26   2  -4  247.78   16.60
 -26   2   4  227.68   16.00
 -26   2   4  219.98   16.20
  24  -2  -4  151.88   11.00
  24  -2  -4  150.88   11.20
 -24  -2   4  152.08   10.60
  24   2  -4  136.39   11.20
  24   2  -4  147.89   11.40
 -24   2   4  137.99   10.80
 -24   2   4  138.69   11.20
  22  -2  -4  222.28   14.70
 -22  -2   4  219.18   14.40
  22  -2  -4  213.38   14.80
 -22   2   4  184.88   14.50
  22   2  -4  187.78   15.00
  22   2  -4  192.78   14.80
 -22   2   4  189.08   14.90
  20  -2  -4  348.87   24.90
  20  -2  -4  346.37   25.00
 -20  -2   4  328.47   24.70
 -20   2   4  392.96   25.20
  20   2  -4  359.16   25.10
  20   2  -4  349.07   25.60
  18  -2  -4  228.08   17.30
 -18  -2   4  223.88   17.10
  18  -2  -4  233.68   17.30
  18   2  -4  255.77   17.50
  18   2  -4  247.98   17.70
 -18   2   4  274.97   17.70
  16  -2  -4  315.87   22.70
  16  -2  -4  328.17   22.50
 -16  -2   4  315.67   22.20
 -14  -2   4 1104.79   76.59
 -14  -2   4 1048.40   76.69
  14  -2  -4 1112.29   76.79
  14  -2  -4 1121.69   76.79
  14   2  -4 1122.39   76.69
 -14   2   4 1164.48   77.09
  14   2  -4 1128.49   76.99
  12  -2  -4  653.13   46.40
  12  -2  -4  635.04   46.40
 -12  -2   4  631.44   46.20
 -12  -2   4  595.14   46.30
  12   2  -4  724.43   46.60
 -12   2   4  711.33   46.70
  12   2  -4  619.44   46.40
 -12   2   4  761.82   46.20
  12   2  -4  711.83   46.30
 -10   2   4  161.48   12.80
  10   2  -4  174.78   12.60
 -10   2   4  185.88   12.40
  10   2  -4  185.98   12.40
  10   2  -4  174.18   12.80
  -8  -2   4  874.11   60.39
   8  -2  -4  923.61   60.49
   8  -2  -4  892.01   60.59
  -8   2   4  843.22   60.69
   8   2  -4  860.31   60.49
  -8   2   4  859.21   60.39
   8   2  -4  845.12   60.59
   8   2  -4  928.41   60.39
   6  -2  -4  757.42   55.19
  -6  -2   4  709.03   55.19
   6  -2  -4  772.82   55.29
  -6   2   4  850.21   55.49
   6   2  -4  843.62   55.19
   6   2  -4  835.72   55.39
  -6   2   4  846.22   55.29
   4  -2  -4  387.06   24.40
   4  -2  -4  394.56   24.30
  -4  -2   4  380.06   24.30
  -4   2   4  319.37   24.30
   4   2  -4  317.67   24.30
   4   2  -4  324.77   24.40
  -4   2   4  331.37   24.40
   2  -2  -4  635.24   41.20
  -2  -2   4  635.94   41.10
   2  -2  -4  664.43   41.10
  -2   2   4  570.04   41.20
   2   2  -4  560.74   41.20
   2   2  -4  536.05   41.10
  -2   2   4  570.14   41.20
   0  -2   4 1086.69   80.89
   0  -2  -4 1133.69   80.79
   0  -2  -4 1101.29   80.89
   0   2   4 1272.27   81.09
   0   2  -4 1248.98   80.99
   0   2  -4 1214.78   80.89
   2  -2   4  691.73   50.49
   2  -2   4  792.82   50.29
  -2  -2  -4  760.92   50.49
  -2  -2  -4  723.73   50.59
   2   2   4  737.33   50.79
  -2   2  -4  739.13   50.59
  -2   2  -4  690.73   50.49
   2   2   4  726.83   50.39
   4   2   4  352.56   23.50
  -4   2  -4  333.37   23.50
   4   2   4  328.27   23.90
  -4   2  -4  344.67   23.70
   4   2   4  335.97   23.70
   6  -2   4  504.95   36.00
   6  -2   4  483.65   36.10
  -6  -2  -4  488.65   36.10
  -6  -2  -4  504.85   36.20
  -6   2  -4  558.34   36.30
  -6   2  -4  557.94   36.00
   6   2   4  555.94   36.20
   8  -2   4  176.48   13.10
  -8  -2  -4  178.68   13.10
   8  -2   4  179.78   13.00
   8   2   4  186.38   13.50
  -8   2  -4  191.68   13.00
  -8   2  -4  194.88   13.30
   8   2   4  190.58   13.30
  10  -2   4  263.47   17.50
 -10   2  -4  245.08   17.70
 -10   2  -4  246.78   17.40
  10   2   4  240.28   17.70
  10   2   4  248.78   17.90
  12  -2   4  401.26   30.00
 -12  -2  -4  422.96   30.10
  12  -2   4  405.16   30.10
  12   2   4  469.15   30.50
 -12   2  -4  457.35   29.80
  14  -2   4   91.59    8.40
  14  -2   4   96.39    7.90
 -14  -2  -4   97.69    7.90
  14   2   4  113.89    8.10
 -14   2  -4  120.19    8.10
  16  -2   4  167.28   11.50
 -16  -2  -4  167.88   11.80
  16  -2   4  172.18   11.70
 -16   2  -4  152.98   11.90
  16   2   4  151.28   12.00
  16   2   4  145.49   11.90
  18  -2   4  150.48   10.90
 -18  -2  -4  149.88   11.00
  18  -2   4  142.59   10.60
  18   2   4  151.38   11.20
  18   2   4  140.59   11.20
 -18   2  -4  142.09   11.10
  20  -2   4   22.80    3.90
  20  -2   4   28.70    3.50
 -20  -2  -4   27.80    4.10
  20   2   4   39.90    4.80
 -20   2  -4   38.90    4.60
  20   2   4   39.60    4.20
  22  -2   4   33.20    4.40
 -22  -2  -4   37.80    4.80
 -22   2  -4   28.90    5.10
  22   2   4   30.90    4.10
  22   2   4   27.30    4.20
  24  -2   4   43.60    6.10
 -24  -2  -4   53.99    5.70
  24   2   4   32.50    5.90
 -24   2  -4   38.10    5.90
 -26  -2  -4   53.89    6.70
  26  -2   4   61.39    7.00
  26   2   4   56.99    7.20
 -26   2  -4   63.69    7.30
  28  -2   4   27.40    4.50
 -28  -2  -4   20.20    4.30
  28   2   4   28.40    5.00
 -28   2  -4   28.70    4.80
 -31  -3   4   75.09    7.50
  31  -3  -4   78.19    7.90
  31   3  -4   71.29    7.70
 -31   3   4   64.79    7.40
  29   3  -4  110.99    9.60
  29   3  -4  119.19   10.10
 -29   3   4  109.59    9.60
 -29   3   4  105.19    8.90
  27  -3  -4  175.98   13.50
 -27  -3   4  185.68   12.70
 -27  -3   4  183.18   13.30
  27   3  -4  169.38   13.90
 -27   3   4  167.58   13.90
 -27   3   4  162.88   12.90
  27   3  -4  160.08   13.30
 -25  -3   4  185.38   11.60
 -25   3   4  146.79   11.50
 -25   3   4  145.19   12.20
  25   3  -4  140.19   12.40
  25   3  -4  152.58   12.10
  23  -3  -4  105.09    8.60
 -23  -3   4  101.29    8.10
  23  -3  -4  103.79    8.30
  23   3  -4  121.59    9.30
 -21  -3   4  361.36   25.70
  21  -3  -4  373.66   26.10
  21  -3  -4  368.16   25.90
  21   3  -4  356.36   26.20
 -21   3   4  370.76   25.80
 -21   3   4  378.96   26.40
  19  -3  -4  600.34   40.00
 -19  -3   4  600.84   39.40
  19  -3  -4  612.74   39.70
  19   3  -4  513.65   39.70
 -19   3   4  533.55   39.50
 -19   3   4  553.04   40.00
  17   3  -4  192.98   14.40
 -17   3   4  199.88   14.80
  17   3  -4  200.98   14.00
 -17   3   4  199.48   14.10
 -15  -3   4  407.16   29.20
 -15  -3   4  365.86   29.30
  15  -3  -4  406.66   29.30
  15  -3  -4  408.66   29.40
 -15   3   4  464.35   29.90
  15   3  -4  429.36   29.70
  15   3  -4  465.45   29.50
  15   3  -4  423.66   29.70
  13  -3  -4 1000.90   67.29
 -13  -3   4  943.21   67.29
  13  -3  -4 1009.10   67.49
 -13  -3   4  988.90   67.29
  13   3  -4 1032.30   67.39
  13   3  -4  930.31   67.29
  13   3  -4  933.41   67.49
 -11   3   4  220.88   15.70
 -11   3   4  218.38   15.20
  11   3  -4  217.58   15.20
  11   3  -4  209.48   15.50
  -9  -3   4  365.46   26.10
   9  -3  -4  368.36   26.20
   9   3  -4  378.16   26.40
  -9   3   4  387.36   26.40
   9   3  -4  374.16   26.10
  -9   3   4  379.36   26.10
   7  -3  -4 1293.87   85.69
   7  -3  -4 1307.97   85.89
  -7  -3   4 1281.17   85.79
  -7   3   4 1179.88   85.79
   7   3  -4 1186.78   85.79
   7   3  -4 1229.18   85.89
  -5  -3   4  280.37   20.80
   5   3  -4  305.17   20.90
  -5   3   4  304.07   20.90
  -5   3   4  302.17   20.80
   3  -3  -4  235.88   17.70
  -3  -3   4  234.88   17.60
  -3   3   4  255.27   17.70
   3   3  -4  258.57   17.60
   3   3  -4  269.67   17.80
  -3   3   4  257.57   17.70
   1  -3  -4  450.05   32.80
  -1  -3   4  441.86   32.70
   1  -3  -4  524.15   32.70
   1   3  -4  470.35   32.80
  -1   3   4  475.95   32.80
   1   3  -4  471.45   32.80
  -1   3   4  475.25   32.90
  -1  -3  -4  569.14   35.90
   1  -3   4  511.55   36.30
   1   3   4  513.25   36.30
  -1   3  -4  521.75   36.10
  -1   3  -4  500.85   36.00
   1   3   4  504.05   36.00
  -3  -3  -4  222.78   17.80
   3  -3   4  221.78   17.70
  -3  -3  -4  239.58   17.60
   3  -3   4  233.88   17.40
   3   3   4  282.17   17.70
  -3   3  -4  277.87   17.90
  -3   3  -4  267.67   17.70
   3   3   4  280.87   18.10
   5  -3   4  324.07   22.60
  -5  -3  -4  316.17   22.80
  -5  -3  -4  322.07   22.60
   5  -3   4  324.67   22.40
   5   3   4  347.27   22.50
   5   3   4  316.27   22.80
  -5   3  -4  322.67   22.70
  -7  -3  -4  680.13   44.90
   7  -3   4  692.83   44.60
   7  -3   4  683.83   44.70
  -7  -3  -4  699.93   44.80
  -7   3  -4  584.54   44.70
   7   3   4  583.64   44.90
  -7   3  -4  601.64   44.80
  -9  -3  -4  118.19    9.50
   9  -3   4  122.39    9.50
   9  -3   4  120.59    9.40
  -9   3  -4  146.19    9.80
  -9   3  -4  149.49    9.60
   9   3   4  137.39   10.90
  11  -3   4  232.68   17.00
 -11  -3  -4  233.98   17.40
 -11  -3  -4  225.28   17.10
  11   3   4  267.27   17.70
 -11   3  -4  251.07   17.10
  11   3   4  243.48   17.40
 -13  -3  -4  239.48   16.70
  13  -3   4  228.28   16.30
  13  -3   4  261.27   16.30
 -13   3  -4  218.98   16.40
  13   3   4  216.68   16.60
 -13   3  -4  214.68   16.50
  13   3   4  224.88   16.80
  15  -3   4   23.70    3.60
  15  -3   4   26.70    3.20
 -15  -3  -4   24.00    3.10
 -17  -3  -4  110.99    9.10
  17  -3   4  107.29    8.90
  17  -3   4  115.39    9.10
  17   3   4  126.79    9.70
  17   3   4  133.09    9.70
 -17   3  -4  129.59    9.50
  19  -3   4  164.88   11.40
 -19  -3  -4  165.08   11.80
  19  -3   4  172.98   11.70
  19   3   4  138.59   12.10
 -19   3  -4  139.39   12.00
  19   3   4  154.38   12.10
 -21  -3  -4   40.60    4.90
  21  -3   4   47.50    4.50
  21   3   4   31.50    6.10
 -21   3  -4   32.90    5.20
  21   3   4   33.90    4.80
  23  -3   4   29.10    5.30
 -23  -3  -4   26.80    4.00
 -23   3  -4   34.80    5.70
  23   3   4   32.30    5.90
  23   3   4   36.70    5.00
 -25  -3  -4   61.89    6.60
  25  -3   4   67.19    6.60
 -25   3  -4   58.79    7.10
  25   3   4   51.39    7.70
 -27  -3  -4   17.60    3.80
  27  -3   4   17.80    3.70
 -27   3  -4   14.10    4.30
  27   3   4   12.50    4.50
 -30  -4   4  166.08   12.40
  30  -4  -4  167.98   13.00
  30   4  -4  151.98   12.70
 -30   4   4  132.09   12.70
 -28  -4   4   49.70    5.90
  28  -4  -4   49.90    6.50
  28   4  -4   49.30    6.20
 -28   4   4   51.19    6.60
 -26  -4   4   55.59    5.50
  26  -4  -4   49.50    6.20
 -26  -4   4   48.80    5.80
 -26   4   4   50.79    6.60
  26   4  -4   55.59    6.10
 -24  -4   4  195.68   13.10
  24  -4  -4  186.28   14.20
 -24   4   4  167.58   14.40
  24   4  -4  170.58   13.80
  22  -4  -4  280.47   20.00
 -22  -4   4  257.07   19.30
 -22   4   4  284.17   20.40
  22   4  -4  278.77   20.00
 -20  -4   4  145.99   11.90
  20  -4  -4  140.29   12.30
  20   4  -4  175.68   12.50
  20   4  -4  182.98   12.00
 -20   4   4  186.98   13.20
  18  -4  -4  129.49    9.40
 -18  -4   4  133.59    9.00
  18   4  -4  116.49    9.00
  18   4  -4  111.99    9.40
 -18   4   4  119.99   10.00
  16  -4  -4  450.85   31.40
 -16  -4   4  444.56   31.10
 -16  -4   4  453.05   31.20
  16   4  -4  445.26   31.10
 -16   4   4  452.55   31.90
  16   4  -4  442.66   31.50
  14  -4  -4  171.18   12.30
 -14  -4   4  169.38   12.10
 -14   4   4  167.68   12.80
  14   4  -4  168.58   12.00
  14   4  -4  163.68   12.40
  12  -4  -4   85.69    7.20
 -12  -4   4   88.59    7.10
  12   4  -4   97.99    7.10
 -12   4   4   92.59    7.70
  12   4  -4   97.89    7.40
 -12   4   4  102.39    7.10
 -10  -4   4  590.54   40.40
  10  -4  -4  587.54   40.50
 -10   4   4  596.54   40.80
  10   4  -4  587.04   40.50
  10   4  -4  531.45   40.30
 -10   4   4  602.64   40.40
   8  -4  -4  344.87   24.50
  -8  -4   4  343.87   24.00
  -8   4   4  354.26   24.40
   8   4  -4  322.17   24.10
   8   4  -4  346.67   24.10
  -8   4   4  348.97   24.10
  -6   4   4  319.67   22.50
   6   4  -4  322.67   22.40
   6   4  -4  314.27   22.30
  -6   4   4  316.97   22.40
  -4  -4   4  644.94   43.10
   4   4  -4  616.44   43.10
   4   4  -4  618.44   43.20
  -4   4   4  620.14   43.20
  -4   4   4  611.64   43.20
   2  -4  -4  379.06   24.50
  -2  -4   4  362.96   24.40
   2   4  -4  353.16   24.40
  -2   4   4  328.17   24.50
  -2   4   4  334.47   24.50
   2   4  -4  333.17   24.30
   0   4  -4   98.89    7.30
   0   4   4   98.49    7.20
   0   4   4   97.29    7.50
   0   4  -4   93.79    7.20
  -2  -4  -4  447.16   29.70
   2  -4   4  440.36   29.60
   2   4   4  418.66   29.80
  -2   4  -4  399.46   29.50
   2   4   4  414.96   29.50
   4   4   4  643.84   42.60
  -4   4  -4  605.64   42.70
  -4   4  -4  596.34   42.70
  -6   4  -4   58.59    4.90
   6   4   4   62.69    5.50
   6   4   4   62.09    4.60
  -6   4  -4   56.09    4.90
  -8  -4  -4  241.88   17.30
  -8  -4  -4  240.18   17.70
   8  -4   4  237.68   17.30
  -8   4  -4  254.17   17.50
   8   4   4  255.97   18.00
  -8   4  -4  250.67   17.50
   8   4   4  241.78   17.60
 -10  -4  -4  631.24   40.90
 -10  -4  -4  599.64   41.20
  10  -4   4  611.44   40.90
  10   4   4  577.24   41.50
 -10   4  -4  576.54   41.00
 -10   4  -4  552.34   41.10
  10   4   4  578.74   41.20
 -12  -4  -4    6.80    2.00
  12  -4   4    7.10    1.60
 -12  -4  -4    5.80    1.60
  12   4   4    4.90    2.00
 -12   4  -4    6.30    2.00
  12   4   4    3.30    2.10
  14  -4   4   31.20    3.90
 -14  -4  -4   30.80    4.50
  14   4   4   45.30    4.80
  14   4   4   47.60    5.00
 -14   4  -4   45.30    4.10
 -14   4  -4   47.10    4.50
  16  -4   4  205.38   14.80
 -16  -4  -4  223.68   14.80
 -16  -4  -4  219.38   15.40
 -16   4  -4  186.48   15.10
  16   4   4  198.58   15.40
  16   4   4  194.28   15.50
 -18  -4  -4   50.49    5.10
  18  -4   4   57.79    4.90
 -18  -4  -4   51.59    5.90
  18   4   4   50.49    6.10
 -18   4  -4   44.90    5.60
  18   4   4   51.89    5.90
  20  -4   4   31.00    3.80
 -20  -4  -4   27.80    4.00
 -20  -4  -4   23.90    4.10
 -20   4  -4   42.00    5.20
 -22  -4  -4   63.49    5.90
 -22  -4  -4   61.39    6.90
 -22   4  -4   59.59    6.90
  22   4   4   54.39    6.50
  22   4   4   52.99    7.10
 -24  -4  -4   75.59    6.90
 -24  -4  -4   66.19    7.70
  24   4   4   66.19    8.00
 -24   4  -4   65.49    7.50
 -26  -4  -4    3.50    3.90
 -26  -4  -4    5.50    3.10
 -26   4  -4    8.40    3.90
  26   4   4    9.10    4.60
  27  -5  -4  125.69   11.50
 -27  -5   4  135.99   10.80
  27   5  -4  130.79   11.00
 -27   5   4  142.39   12.00
 -25  -5   4  212.58   15.60
  25  -5  -4  204.98   15.80
  25   5  -4  203.48   15.70
 -25   5   4  210.88   16.40
  23  -5  -4    8.20    2.90
 -23  -5   4    5.70    2.20
  23   5  -4    3.20    2.80
 -23   5   4    1.10    3.20
 -21  -5   4  151.48   11.60
 -21   5   4  155.28   14.20
  21   5  -4  161.98   12.20
  21   5  -4  167.38   11.70
  19  -5  -4  284.87   21.50
 -19  -5   4  300.27   21.10
  19   5  -4  301.47   21.50
  19   5  -4  300.57   21.10
 -19   5   4  311.27   22.30
  17  -5  -4   35.20    4.20
 -17  -5   4   34.60    3.60
 -17  -5   4   32.60    3.60
  15  -5  -4  187.18   13.40
 -15  -5   4  185.28   13.20
 -15   5   4  175.78   14.10
  15   5  -4  180.08   13.40
  15   5  -4  182.38   13.10
 -13  -5   4  582.04   41.50
  13  -5  -4  582.64   41.50
  13   5  -4  599.84   41.60
 -13   5   4  615.14   42.10
  13   5  -4  600.24   41.40
  11  -5  -4  135.89    9.40
 -11  -5   4  141.09    9.30
 -11   5   4  115.99    9.70
  11   5  -4  113.29    9.10
  11   5  -4  114.09    9.20
 -11   5   4  118.89    9.20
   9  -5  -4   22.30    3.30
   9   5  -4   30.70    3.10
  -9   5   4   31.70    3.50
  -9   5   4   35.90    3.90
   9   5  -4   35.00    3.50
  -7  -5   4  495.85   35.40
   7  -5  -4  491.25   35.40
   7   5  -4  512.55   35.30
  -7   5   4  490.65   35.70
   7   5  -4  529.65   35.40
  -7   5   4  522.75   35.70
  -5  -5   4  266.07   18.70
   5  -5  -4  258.77   18.80
  -5   5   4  259.67   18.90
   5   5  -4  278.97   18.70
   5   5  -4  253.97   18.70
   3  -5  -4   16.30    2.70
  -3  -5   4   16.00    2.40
   3   5  -4   17.60    2.60
  -3   5   4   13.40    2.70
   3   5  -4   17.40    2.40
  -1  -5   4  380.56   26.50
   1  -5  -4  397.66   26.60
  -1   5   4  370.16   26.70
   1   5  -4  365.06   26.50
  -1   5   4  373.16   26.50
   1   5  -4  376.26   26.40
  -1  -5  -4  412.56   29.30
   1  -5   4  405.56   29.20
   1   5   4  413.06   29.50
  -1   5  -4  413.06   29.20
   1   5   4  431.36   29.20
  -1   5  -4  425.76   29.20
  -3  -5  -4   89.59    6.80
   3  -5   4   87.09    6.40
  -3   5  -4   78.09    6.50
   3   5   4   78.99    6.90
   3   5   4   82.09    6.40
  -3   5  -4   78.69    6.40
   5  -5   4   83.69    5.80
  -5  -5  -4   82.69    6.30
   5   5   4   68.59    5.70
   5   5   4   68.59    6.40
  -5   5  -4   65.29    6.00
  -5   5  -4   65.99    5.90
   7  -5   4  195.98   15.40
  -7  -5  -4  193.08   15.70
  -7   5  -4  233.98   16.10
  -7   5  -4  224.18   15.50
   7   5   4  232.78   16.20
  -9  -5  -4  111.79    9.00
   9  -5   4  117.39    8.50
   9   5   4  119.29    9.50
  -9   5  -4  105.59    8.70
  -9   5  -4  112.29    8.80
  11   5   4   16.90    3.20
 -11   5  -4   20.20    3.00
 -11   5  -4   18.90    3.10
  13  -5   4  196.08   14.10
 -13  -5  -4  188.88   14.70
 -13   5  -4  191.98   14.30
  13   5   4  187.58   14.70
 -13   5  -4  206.48   14.30
  13   5   4  199.48   15.10
  15  -5   4  119.69    8.50
 -15  -5  -4  110.89    9.40
 -15   5  -4  105.79    8.50
 -15   5  -4  104.09    8.70
  15   5   4  101.49    9.30
  15   5   4  105.99    9.60
 -17  -5  -4    4.20    4.00
  17   5   4    1.50    3.80
 -17   5  -4    0.90    2.50
  17   5   4    3.30    2.90
  19  -5   4   82.09    8.60
 -19  -5  -4   85.89    8.70
  19   5   4   97.79    9.10
 -19   5  -4   94.29    9.00
  19   5   4  100.89    8.90
 -21  -5  -4   33.10    5.90
  21   5   4   20.10    4.50
  21   5   4   23.10    4.10
 -23  -5  -4    6.30    3.80
  23   5   4   -2.00    4.10
  23   5   4    1.30    2.80
 -26   6   4   30.30    6.20
  24  -6  -4  107.09   10.20
 -24   6   4  131.19   11.50
  22  -6  -4   90.29    8.40
 -22  -6   4   92.09    7.30
 -22   6   4   89.69    9.50
  22   6  -4   86.09    7.20
 -20  -6   4   99.79    7.80
  20  -6  -4   96.39    8.60
 -18  -6   4   94.29    8.40
 -18  -6   4   93.89    7.70
  18  -6  -4   89.89    8.30
 -18   6   4  102.69    9.70
  18   6  -4  105.89    7.70
 -16  -6   4  171.08   13.60
  16  -6  -4  167.48   13.90
  16   6  -4  208.98   14.80
 -16   6   4  193.78   15.00
  16   6  -4  192.58   13.50
  14  -6  -4  135.09   10.50
 -14  -6   4  137.89   10.40
 -14   6   4  133.69   11.30
  14   6  -4  130.79   10.10
  14   6  -4  140.79   11.30
  12  -6  -4  101.39    7.80
  12  -6  -4   97.29    7.90
 -12  -6   4   96.89    7.80
 -12   6   4   93.19    7.50
  12   6  -4   91.49    7.50
 -12   6   4   97.09    8.60
 -10  -6   4  204.38   16.50
  10  -6  -4  207.28   16.40
  10  -6  -4  205.98   16.50
 -10   6   4  253.37   16.60
  10   6  -4  247.58   16.40
 -10   6   4  252.37   17.20
  -8  -6   4  146.29   10.40
   8  -6  -4  147.59   10.40
   8   6  -4  128.29   10.10
  -8   6   4  124.59   10.60
  -8   6   4  129.79   10.20
   6   6  -4  110.09    8.40
  -6   6   4  107.59    9.30
  -6   6   4  107.89    8.80
  -4  -6   4  299.07   23.10
   4  -6  -4  296.37   23.10
  -4   6   4  335.27   23.30
  -4   6   4  341.37   23.30
   4   6  -4  356.96   23.20
  -2  -6   4  164.28   12.10
   2  -6  -4  164.68   12.20
  -2   6   4  162.58   12.20
   2   6  -4  167.28   12.10
  -2   6   4  157.88   12.30
   0   6  -4   72.89    6.20
   0   6   4   77.79    6.60
   0   6   4   68.09    6.00
  -2  -6  -4  349.37   26.90
   2  -6   4  331.17   26.70
  -2   6  -4  408.26   26.90
   2   6   4  404.06   26.80
   2   6   4  404.06   27.30
  -4  -6  -4  198.68   14.30
   4  -6   4  193.68   14.00
  -4   6  -4  194.58   14.20
   4   6   4  185.18   14.70
   4   6   4  190.78   14.00
  -6  -6  -4  122.79    9.70
   6  -6   4  120.29    9.30
  -8  -6  -4   65.39    6.80
   8  -6   4   67.69    6.20
  -8   6  -4   90.59    6.70
 -10  -6  -4  184.58   14.40
  10  -6   4  188.58   13.70
  10   6   4  189.38   14.90
 -10   6  -4  191.38   14.10
 -12  -6  -4   51.59    6.30
  12  -6   4   53.49    5.00
 -14  -6  -4   11.40    3.50
  14  -6   4    9.50    2.30
  14   6   4   16.60    3.90
  16  -6   4  134.99   10.60
 -16  -6  -4  130.59   11.80
  16   6   4  155.78   12.20
 -18  -6  -4   54.49    7.20
  18  -6   4   55.59    5.30
 -20  -6  -4   15.30    4.50
  21  -7  -4   70.69    7.50
 -21  -7   4   68.49    6.20
 -21   7   4   67.59    9.60
  21   7  -4   66.99    6.00
  19  -7  -4   84.19    8.70
 -19  -7   4   91.29    7.90
 -19   7   4  102.59   10.80
  19   7  -4  104.49    7.80
  17  -7  -4   78.29    7.10
 -17  -7   4   77.79    6.80
 -17   7   4   56.09    8.80
 -15  -7   4   62.19    6.20
  15  -7  -4   63.19    6.20
  15   7  -4   50.69    5.50
 -15   7   4   55.39    7.60
  13  -7  -4  113.59   10.70
  13   7  -4  146.39   10.40
 -13   7   4  147.29   11.90
 -11  -7   4   39.40    4.80
  11  -7  -4   35.50    4.10
 -11   7   4   33.70    4.60
   9  -7  -4  129.19    9.40
  -9  -7   4  128.79    9.50
   9  -7  -4  126.79    9.60
  -9   7   4  106.69   10.10
  -9   7   4  105.59    9.20
   9   7  -4  107.89    9.20
  -7  -7   4  150.48   12.10
   7  -7  -4  148.69   12.10
  -7   7   4  160.58   12.20
   7   7  -4  167.28   12.00
  -7   7   4  166.68   12.70
  -5  -7   4  105.39    8.80
   5  -7  -4   99.19    8.80
   5   7  -4  113.19    8.80
  -5   7   4  113.69    9.00
  -5   7   4  107.29    9.10
  -3  -7   4  117.49    8.40
   3  -7  -4  114.29    8.40
   3   7  -4   96.89    8.30
  -3   7   4   87.09    8.50
  -3   7   4   84.49    8.20
   1  -7  -4   29.50    4.50
  -1  -7   4   31.70    4.10
  -1   7   4   31.70    4.80
   1   7  -4   32.50    4.40
  -1   7   4   28.50    4.00
  -1  -7  -4  102.89    9.90
   1  -7   4  107.69    9.70
  -1   7  -4  146.69   10.10
   1   7   4  136.09   10.50
   1   7   4  129.69    9.70
  -3  -7  -4   80.79    6.90
   3  -7   4   77.59    6.40
   3   7   4   67.09    7.40
   3   7   4   60.69    6.20
  -3   7  -4   67.79    6.70
  -5  -7  -4   69.69    6.70
   5  -7   4   70.79    6.00
   5   7   4   58.49    8.20
  -5   7  -4   49.80    6.20
   7  -7   4  116.09   11.60
   7   7   4  148.79   11.80
  -9  -7  -4   49.90    6.40
   9  -7   4   50.39    5.20
   9   7   4   58.29    7.40
  -9   7  -4   50.09    5.90
  11  -7   4   96.19    7.20
 -11  -7  -4   92.59    8.30
 -11   7  -4   67.29    7.60
  11   7   4   76.09    9.00
 -13  -7  -4   22.30    4.30
  13  -7   4   22.70    3.80
  15  -7   4   10.50    2.70
 -15  -7  -4   11.30    4.10
 -15   7  -4   17.80    3.40
  15   7   4   16.60    4.50
  17  -7   4   76.09    7.80
 -17  -7  -4   68.39    8.50
  17   7   4   51.19    8.80
  16  -8  -4   25.40    4.10
 -16  -8   4   23.30    3.80
  14  -8  -4  121.29    9.50
 -14  -8   4  113.19    9.40
  14   8  -4   93.39    8.80
 -14   8   4  112.59   11.20
 -12  -8   4   73.59    7.20
  12  -8  -4   90.19    7.50
  12   8  -4   60.89    6.70
 -12   8   4   70.09    8.80
  10   8  -4   45.50    5.40
 -10   8   4   53.89    7.20
 -10   8   4   46.40    6.80
  -8  -8   4   78.69    7.30
   8  -8  -4   77.09    7.30
   8  -8  -4   77.89    7.00
  -8   8   4   74.59    7.20
  -8   8   4   69.49    7.90
   8   8  -4   77.99    7.10
   6  -8  -4  135.39   10.70
   6  -8  -4  123.89   10.80
  -6  -8   4  137.69   10.70
  -6   8   4  128.39   11.10
   6   8  -4  136.49   10.60
  -6   8   4  125.59   10.80
   4  -8  -4    9.30    2.90
   4  -8  -4    9.50    3.00
  -4  -8   4   12.40    2.90
   2  -8  -4   34.50    5.10
  -2  -8   4   35.70    4.90
  -2   8   4   31.40    4.80
   2   8  -4   34.20    5.20
  -2   8   4   31.80    5.50
   0  -8  -4  175.18   12.80
   0  -8   4  175.08   12.60
   0   8   4  144.79   12.40
   0   8  -4  160.08   12.80
   0   8   4  158.88   13.30
  -2  -8  -4    8.50    3.00
   2  -8   4   10.10    2.70
   2   8   4    7.60    3.40
  -2   8  -4   10.80    3.20
   4  -8   4   25.10    4.50
  -4  -8  -4   24.40    4.00
  -4   8  -4   36.60    5.30
   6  -8   4  130.39    9.80
  -6  -8  -4  114.79   10.20
   6   8   4  114.09   11.30
  -6   8  -4  111.19   10.20
  -8  -8  -4    8.60    3.70
   8  -8   4    7.40    2.60
   8   8   4   14.10    4.60
 -10  -8  -4   21.10    4.60
  10  -8   4   21.70    4.20
 -12  -8  -4   87.89    9.20
  12  -8   4   84.29    7.30
  12   8   4   81.49   10.30
 -12   8  -4   65.39    8.20
   5  -9  -4   37.00    6.10
   5  -9  -4   38.50    6.10
  -5  -9   4   39.00    6.30
  -5   9   4   36.50    6.30
  -5   9   4   42.40    6.60
   5   9  -4   44.50    6.50
  -3  -9   4   50.19    6.10
   3  -9  -4   48.60    6.20
   3  -9  -4   41.90    6.30
  -3   9   4   31.70    6.70
  -3   9   4   35.30    6.10
   3   9  -4   36.50    6.30
   1  -9  -4   22.50    4.30
  -1  -9   4   21.30    3.80
   1  -9  -4   19.10    3.90
  -1   9   4   22.60    3.70
   1   9  -4   25.50    4.30
  -1   9   4   19.20    4.50
  -1  -9  -4   21.30    4.10
  -1  -9  -4   18.50    4.70
   1  -9   4   20.90    4.30
   1   9   4   23.40    5.10
  -1   9  -4   23.00    4.70
  32   0  -5    2.90    3.20
 -32   0   5    3.30    3.00
  32   0  -5    3.60    3.00
  30   0  -5   28.40    4.20
  30   0  -5   25.30    4.00
 -30   0   5   26.90    4.20
 -30   0   5   28.00    4.00
 -28   0   5    6.30    2.70
  28   0  -5   11.10    3.00
  28   0  -5    8.40    3.00
 -28   0   5    9.10    2.60
  26   0  -5   11.10    2.70
 -26   0   5    9.40    2.30
  26   0  -5   11.60    2.60
  24   0  -5    8.00    2.20
  24   0  -5   11.60    2.30
 -24   0   5    8.70    2.00
  22   0  -5  102.99    8.00
  22   0  -5   95.19    7.80
 -22   0   5   99.19    7.70
 -20   0   5   14.30    2.10
  20   0  -5    9.60    2.00
  20   0  -5   11.00    2.10
 -18   0   5   72.39    5.80
  18   0  -5   71.69    6.00
  18   0  -5   73.89    5.90
 -16   0   5  417.56   30.70
  16   0  -5  451.05   30.60
  16   0  -5  442.56   30.40
  14   0  -5  153.38   10.80
 -14   0   5  149.79   10.90
  14   0  -5  150.38   11.00
 -12   0   5  239.58   16.20
  12   0  -5  233.68   16.60
 -12   0   5  235.38   16.50
  12   0  -5  228.18   16.40
 -10   0   5  248.88   16.40
  10   0  -5  226.78   16.50
  10   0  -5  230.18   16.70
 -10   0   5  240.08   16.60
   8   0  -5  239.18   18.00
   8   0  -5  252.77   18.20
  -8   0   5  280.47   18.10
  -8   0   5  262.77   18.10
  -6   0   5    7.30    1.30
   6   0  -5    6.50    1.20
  -6   0   5    8.10    1.30
   6   0  -5    7.00    1.00
  -4   0   5  229.28   15.50
   4   0  -5  210.98   15.60
  -4   0   5  233.28   15.50
   4   0  -5  213.08   15.40
   2   0  -5  570.54   37.90
   2   0  -5  536.95   38.10
  -2   0   5  541.15   38.00
  -2   0   5  550.04   37.90
   0   0  -5   40.10    3.20
   0   0   5   38.80    3.30
   0   0  -5   39.30    3.00
   0   0   5   37.60    3.10
  -2   0  -5   19.70    2.20
   2   0   5   22.20    2.00
   2   0   5   24.10    1.90
  -2   0  -5   21.10    1.90
   2   0   5   20.20    2.30
   4   0   5  616.84   41.70
  -4   0  -5  585.84   41.70
   4   0   5  601.14   41.60
  -4   0  -5  605.94   41.60
  -6   0  -5   19.80    2.30
   6   0   5   16.80    2.30
   6   0   5   19.90    2.00
   8   0   5    5.70    1.10
  -8   0  -5    5.40    1.40
  10   0   5  769.92   52.99
  10   0   5  777.72   52.99
 -10   0  -5  749.23   52.99
  12   0   5  134.99   10.10
  12   0   5  141.59   10.20
 -12   0  -5  134.39   10.20
  14   0   5    0.90    1.40
 -14   0  -5    2.10    1.60
  14   0   5    0.50    1.50
  16   0   5  170.58   12.30
  16   0   5  164.68   12.40
 -16   0  -5  168.68   12.50
  18   0   5  193.08   13.90
 -18   0  -5  191.38   14.10
  18   0   5  185.68   14.00
  20   0   5    1.60    2.10
  20   0   5    1.60    1.80
 -20   0  -5    2.40    2.30
 -22   0  -5   33.60    5.90
  22   0   5   27.10    5.00
  22   0   5   32.40    4.00
 -24   0  -5  288.47   21.60
  24   0   5  297.57   21.60
 -26   0  -5    6.10    3.60
  26   0   5    9.50    3.50
  28   0   5    0.10    4.00
 -28   0  -5   -0.80    4.40
  33  -1  -5    7.50    3.70
 -33  -1   5    7.00    3.60
  33   1  -5    3.20    3.50
  33   1  -5    6.30    3.60
 -33   1   5    4.90    3.20
  31  -1  -5   39.30    5.80
  31  -1  -5   40.50    5.70
 -31  -1   5   46.20    5.80
 -31  -1   5   39.90    5.70
 -31   1   5   40.00    5.40
  31   1  -5   36.60    5.90
  31   1  -5   35.20    5.70
 -31   1   5   38.40    5.30
  29  -1  -5   23.50    3.80
  29  -1  -5   27.30    4.80
 -29  -1   5   32.00    4.90
  29   1  -5   27.50    5.10
 -29   1   5   27.70    4.50
  29   1  -5   23.70    4.00
 -29   1   5   25.90    4.70
  27  -1  -5   -0.90    2.30
  27  -1  -5   -0.20    2.40
 -27  -1   5    3.00    2.00
 -27   1   5    3.00    2.30
 -27   1   5    1.80    2.20
  27   1  -5   -1.70    2.30
  25  -1  -5   80.99    6.70
  25  -1  -5   74.99    6.80
 -25  -1   5   81.39    6.40
  25   1  -5   74.19    6.80
  25   1  -5   75.69    6.80
 -25   1   5   68.99    6.70
  23  -1  -5   17.90    2.60
  23  -1  -5   18.20    3.10
 -23  -1   5   17.20    2.90
 -23   1   5   13.90    2.50
  23   1  -5   16.70    2.70
  23   1  -5   15.20    2.70
  21  -1  -5   18.80    2.80
  21  -1  -5   17.20    2.90
 -21  -1   5   16.40    2.40
 -21   1   5   11.00    2.20
  21   1  -5   13.70    2.50
  21   1  -5   13.00    2.30
  19  -1  -5  152.18   11.50
 -19  -1   5  152.18   11.20
  19  -1  -5  148.09   11.40
  19   1  -5  166.78   11.60
  19   1  -5  152.48   11.60
 -19   1   5  161.38   11.50
 -17  -1   5    9.50    1.90
  17  -1  -5   10.10    1.80
  17  -1  -5   12.60    2.00
  17   1  -5   15.90    2.40
  15  -1  -5   25.10    2.70
  15  -1  -5   25.30    2.50
 -15  -1   5   23.40    2.30
  15   1  -5   19.70    2.50
  15   1  -5   16.40    2.80
 -13  -1   5  296.77   18.70
 -13  -1   5  261.97   18.80
  13  -1  -5  255.77   19.10
  13  -1  -5  260.67   19.00
  13   1  -5  269.37   19.10
 -13   1   5  269.27   19.20
  13   1  -5  274.37   19.00
 -11  -1   5   31.10    2.40
  11  -1  -5   27.40    2.60
 -11  -1   5   30.80    2.50
  11  -1  -5   26.30    2.70
   9   1  -5   23.80    2.20
   9   1  -5   23.70    2.20
   9   1  -5   21.40    2.50
  -9   1   5   26.30    2.10
   7  -1  -5  333.17   23.00
   7  -1  -5  334.37   23.10
  -7  -1   5  324.97   22.90
  -7  -1   5  333.87   22.90
  -7   1   5  340.07   23.00
   7   1  -5  319.87   22.90
   5  -1  -5  366.26   25.30
  -5  -1   5  349.37   25.10
  -5  -1   5  351.16   25.10
   5  -1  -5  365.56   25.20
   5   1  -5  365.26   25.40
   5   1  -5  368.66   25.10
   5   1  -5  368.76   25.00
  -5   1   5  368.66   25.20
   3  -1  -5   54.39    4.30
  -3  -1   5   50.19    4.30
  -3  -1   5   51.39    4.20
   3  -1  -5   50.49    4.30
  -3   1   5   68.49    4.50
   3   1  -5   71.19    4.60
  -3   1   5   56.69    4.40
  -1  -1   5  144.39    9.10
   1  -1  -5  143.39    9.20
   1  -1  -5  143.59    9.30
  -1  -1   5  134.09    9.20
   1   1  -5  118.29    9.00
  -1   1   5  126.79    9.20
   1   1  -5  112.39    9.10
   1   1  -5  113.19    9.30
  -1  -1  -5  729.93   50.09
  -1  -1  -5  721.73   50.09
   1  -1   5  637.64   50.09
  -1   1  -5  740.53   50.19
   1   1   5  787.22   49.99
  -1   1  -5  738.63   49.90
   3  -1   5   48.00    3.60
  -3  -1  -5   45.50    3.80
  -3  -1  -5   42.90    3.70
   3  -1   5   52.09    3.90
  -3   1  -5   48.90    3.50
  -3   1  -5   47.50    3.50
   3   1   5   49.99    3.80
  -5  -1  -5  206.48   14.10
   5  -1   5  218.58   14.10
  -5  -1  -5  213.78   14.10
  -5   1  -5  157.08   14.10
   7  -1   5  481.65   33.40
   7  -1   5  457.65   33.50
  -7  -1  -5  464.85   33.50
   7   1   5  525.65   33.80
   7   1   5  462.15   33.70
  -7   1  -5  488.05   33.60
  -7   1  -5  496.65   33.20
   9  -1   5  172.78   12.50
  -9  -1  -5  176.18   12.70
   9  -1   5  176.08   12.70
   9   1   5  186.18   12.70
   9   1   5  171.98   13.00
  -9   1  -5  178.68   12.90
  11   1   5   20.00    2.80
  11   1   5   19.90    3.80
 -11   1  -5   23.40    2.90
  13  -1   5  203.88   15.00
  13  -1   5  194.08   14.90
 -13  -1  -5  185.48   15.00
  13   1   5  219.08   15.10
 -13   1  -5  221.38   15.20
  13   1   5  233.18   15.30
 -15  -1  -5  144.89   10.70
  15  -1   5  143.29   10.50
  15  -1   5  150.88   10.60
  15   1   5  138.59   10.70
 -15   1  -5  138.19   10.80
  15   1   5  142.39   10.80
  17  -1   5   54.59    4.50
 -17  -1  -5   56.19    5.00
  17  -1   5   60.19    4.80
  17   1   5   40.20    4.80
  17   1   5   42.20    4.90
 -17   1  -5   40.30    5.00
  19  -1   5  105.09    8.60
 -19  -1  -5   99.39    8.00
  19  -1   5   95.89    7.50
  19   1   5   95.09    7.80
 -19   1  -5   90.79    8.10
  19   1   5   91.99    8.10
  21  -1   5   66.29    6.30
  21  -1   5   69.99    5.80
 -21  -1  -5   59.39    6.60
 -21   1  -5   73.89    6.90
  21   1   5   67.19    6.30
  21   1   5   66.59    6.70
  23  -1   5   31.10    5.40
 -23  -1  -5   32.00    5.40
 -23   1  -5   36.90    5.60
  23   1   5   39.00    4.50
  23   1   5   36.90    5.60
 -25  -1  -5   50.19    6.10
  25  -1   5   39.90    6.00
 -25   1  -5   44.40    6.50
  25   1   5   46.90    6.30
  27  -1   5   34.40    6.10
 -27  -1  -5   31.40    5.10
  27   1   5   34.50    5.20
 -27   1  -5   42.70    6.80
  32  -2  -5   11.20    3.80
 -32  -2   5    9.90    3.40
 -32   2   5   12.00    3.00
 -32   2   5    9.60    3.40
  32   2  -5    7.60    3.60
  30  -2  -5    4.30    2.60
 -30  -2   5    8.90    2.40
  30  -2  -5    4.50    3.10
 -30  -2   5    4.90    3.00
 -30   2   5    3.70    3.40
 -30   2   5    7.00    2.60
  30   2  -5    4.40    2.90
  30   2  -5    4.60    3.00
  28  -2  -5   28.70    5.20
  28  -2  -5   30.00    4.60
  28   2  -5   35.50    5.40
  28   2  -5   36.00    5.10
 -28   2   5   39.10    4.90
 -28   2   5   29.20    5.30
  26  -2  -5   19.00    2.90
  26  -2  -5   21.80    3.30
  26   2  -5   12.70    3.20
  26   2  -5   15.70    3.20
 -26   2   5   16.00    2.70
 -26   2   5   14.60    3.20
 -24  -2   5    6.40    1.80
  24  -2  -5    6.70    2.40
  24  -2  -5    7.50    2.00
 -24   2   5    4.10    1.80
  24   2  -5    4.00    2.20
 -24   2   5    1.70    2.50
  24   2  -5    6.60    2.30
  22  -2  -5  135.29   10.70
 -22  -2   5  131.49   10.30
  22  -2  -5  137.09   10.60
 -22   2   5  144.39   11.00
  22   2  -5  149.79   11.00
  22   2  -5  153.68   11.10
  20  -2  -5   20.80    3.00
  20  -2  -5   19.20    2.80
 -20  -2   5   16.30    2.40
  20   2  -5   12.50    2.30
 -20   2   5   10.30    2.50
  18  -2  -5   59.29    4.70
 -18  -2   5   58.99    4.30
  18   2  -5   40.40    4.90
  18   2  -5   49.10    4.80
 -18   2   5   48.70    5.00
 -16  -2   5  128.19    9.00
  16  -2  -5  128.89    9.20
  16  -2  -5  128.29    9.20
  16   2  -5  109.69    9.30
 -14  -2   5  161.38   11.50
  14  -2  -5  158.88   11.30
 -14  -2   5  161.18   10.90
  14  -2  -5  157.48   11.30
  14   2  -5  147.69   12.50
  14   2  -5  148.79   11.30
  12  -2  -5  217.48   14.70
 -12  -2   5  216.98   14.50
 -12  -2   5  221.58   14.40
  12  -2  -5  222.38   14.70
  12   2  -5  191.58   14.50
 -12   2   5  195.38   14.40
  12   2  -5  184.58   14.90
  10  -2  -5  151.88   12.10
 -10  -2   5  146.49   12.00
  10  -2  -5  151.28   12.50
 -10  -2   5  149.59   11.90
  10   2  -5  188.18   12.40
  10   2  -5  190.58   12.10
  10   2  -5  194.48   12.10
 -10   2   5  194.68   12.10
  -8  -2   5  498.65   37.70
   8  -2  -5  544.95   37.80
  -8  -2   5  532.45   37.70
   8  -2  -5  543.55   37.80
   8   2  -5  573.64   37.70
  -8   2   5  553.04   37.70
   8   2  -5  563.84   38.00
  -8   2   5  559.94   39.00
  -6  -2   5  431.16   27.60
   6  -2  -5  434.76   27.70
   6  -2  -5  444.56   27.70
  -6   2   5  357.06   27.80
  -6   2   5  373.56   27.70
   6   2  -5  366.36   27.60
   6   2  -5  382.46   27.90
   4   2  -5  104.39    7.90
   4   2  -5  106.29    7.70
  -4   2   5  111.09    7.90
  -2  -2   5  251.27   19.60
   2  -2  -5  254.37   19.70
   2  -2  -5  264.07   19.70
   2   2  -5  293.87   19.90
   2   2  -5  301.67   19.70
  -2   2   5  306.67   19.80
  -2   2   5  306.47   19.90
   0  -2  -5  342.67   21.70
   0  -2  -5  347.27   21.60
   0  -2   5  340.47   21.60
   0   2  -5  281.77   21.50
   0   2   5  293.07   21.50
   0   2  -5  286.97   21.70
   0   2   5  277.27   21.80
  -2  -2  -5  237.38   17.00
   2  -2   5  240.18   17.00
  -2  -2  -5  234.18   17.10
  -2   2  -5  250.67   17.00
   2   2   5  255.47   16.90
  -2   2  -5  252.07   17.40
   2   2   5  232.98   17.70
   4  -2   5  226.18   17.80
  -4  -2  -5  241.68   17.90
  -4  -2  -5  233.78   17.90
  -4   2  -5  277.27   17.70
   4   2   5  277.17   18.00
  -4   2  -5  271.07   18.00
  -6  -2  -5  192.08   12.70
   6  -2   5  200.48   12.50
  -6  -2  -5  191.68   12.80
   6  -2   5  171.08   12.70
  -6   2  -5  164.28   12.80
   6   2   5  163.38   12.70
  -6   2  -5  163.18   12.50
  -8  -2  -5  131.59    9.00
   8  -2   5  114.89    8.80
   8  -2   5  137.59    8.60
  -8  -2  -5  133.59    8.80
   8   2   5   99.89    9.30
   8   2   5  114.19    8.90
  -8   2  -5  113.59    8.50
  -8   2  -5  111.99    9.00
  10  -2   5   85.39    7.10
 -10  -2  -5   79.89    7.30
 -10   2  -5  102.59    7.60
  10   2   5  102.69    7.90
  10   2   5  103.49    8.00
 -10   2  -5  106.89    7.00
  12  -2   5  129.69    9.90
 -12  -2  -5  128.09   10.10
  12  -2   5  140.39    9.90
 -12   2  -5  139.79   10.30
  12   2   5  141.19   10.60
  12   2   5  139.69   10.30
  14  -2   5   83.19    6.60
  14  -2   5   81.59    6.40
 -16  -2  -5  102.39    8.80
  16  -2   5  107.59    8.60
  16  -2   5  113.59    9.00
  16   2   5  120.29    9.10
  16   2   5  125.09    9.30
 -16   2  -5  116.69    9.10
  18  -2   5  230.48   16.50
  18  -2   5  212.88   16.20
 -18  -2  -5  211.88   16.50
  18   2   5  233.18   16.80
  18   2   5  240.88   16.80
 -18   2  -5  236.48   16.90
 -20  -2  -5   62.99    6.10
  20  -2   5   61.19    5.30
 -22  -2  -5   42.20    5.40
  22  -2   5   45.80    5.30
  22  -2   5   48.20    4.80
  22   2   5   37.80    5.00
  22   2   5   40.40    6.00
 -22   2  -5   35.80    5.90
  24  -2   5   67.39    7.40
 -24  -2  -5   69.09    7.70
 -24   2  -5   92.99    8.30
  24   2   5   83.49    8.20
 -26  -2  -5   35.80    5.80
  26   2   5   20.10    4.70
 -26   2  -5   20.90    4.50
 -31  -3   5   15.00    3.70
  31  -3  -5   10.70    3.90
 -31   3   5   15.50    3.80
  31   3  -5   12.00    3.80
 -29  -3   5   36.40    5.60
  29  -3  -5   37.10    5.80
 -29  -3   5   42.70    4.80
 -29   3   5   25.70    5.50
  29   3  -5   32.50    5.70
  27  -3  -5    5.90    2.40
  27  -3  -5    6.00    3.00
 -27   3   5    7.30    3.30
  27   3  -5    6.00    3.00
 -25  -3   5   85.69    7.00
  25  -3  -5   79.19    7.50
 -25   3   5   91.19    7.10
 -25   3   5   95.89    8.40
  25   3  -5   84.69    9.00
  23  -3  -5   34.90    4.40
  23  -3  -5   29.00    3.50
 -23  -3   5   32.30    3.40
 -23   3   5   23.10    3.60
  23   3  -5   24.80    4.20
 -23   3   5   26.30    4.90
  21  -3  -5   14.50    2.50
  21  -3  -5   11.50    3.00
 -21  -3   5   14.30    2.00
 -21   3   5   13.50    2.00
  21   3  -5   13.10    2.60
 -21   3   5   14.50    3.10
  19  -3  -5   53.59    4.90
  19  -3  -5   51.59    5.10
 -19  -3   5   55.09    4.70
 -19   3   5   60.79    6.00
  19   3  -5   64.79    5.40
  17  -3  -5   30.40    3.30
  17  -3  -5   32.20    3.50
 -17  -3   5   31.00    3.00
  15  -3  -5   71.39    5.40
 -15  -3   5   67.69    4.90
  15  -3  -5   69.89    5.20
 -15  -3   5   70.09    5.10
 -15   3   5   56.49    6.00
  15   3  -5   55.69    5.50
  15   3  -5   58.89    5.10
  13  -3  -5  116.49    8.70
 -13  -3   5  114.69    8.40
 -13  -3   5  116.49    8.30
  13  -3  -5  116.39    8.40
 -13   3   5  110.29    9.20
  13   3  -5  118.59    8.80
  13   3  -5  117.49    8.40
  11  -3  -5   76.89    6.50
 -11  -3   5   72.69    6.30
  11  -3  -5   75.29    6.20
  11   3  -5  103.09    6.80
 -11   3   5  101.59    7.60
  -9  -3   5   61.39    4.40
   9  -3  -5   64.09    4.60
   9  -3  -5   59.09    4.20
  -9   3   5   50.79    4.90
   9   3  -5   50.29    4.30
  -9   3   5   46.10    4.20
   9   3  -5   45.70    4.60
  -7  -3   5  223.18   15.50
   7  -3  -5  228.38   15.30
   7  -3  -5  217.68   15.50
   7   3  -5  217.68   15.60
  -7   3   5  207.18   15.40
   7   3  -5  210.18   15.40
  -7   3   5  226.98   15.80
  -5  -3   5  170.98   13.70
   5  -3  -5  171.58   13.70
  -5   3   5  204.38   13.90
   5   3  -5  216.18   13.80
   5   3  -5  214.98   14.10
   3  -3  -5  232.78   14.10
  -3  -3   5  232.98   14.00
  -3   3   5  180.78   14.00
   3   3  -5  180.28   13.90
   3   3  -5  176.08   14.10
  -3   3   5  177.18   14.90
   1  -3  -5  190.78   11.80
   1  -3  -5  173.88   11.90
  -1  -3   5  180.28   11.80
  -1   3   5  153.98   12.10
  -1   3   5  146.49   11.80
   1   3  -5  151.18   11.80
  -1  -3  -5  340.77   26.10
   1  -3   5  343.67   26.00
  -1  -3  -5  345.47   25.90
  -1   3  -5  402.36   26.30
   1   3   5  394.86   26.00
   1   3   5  401.16   26.50
  -1   3  -5  391.26   26.00
  -3  -3  -5   95.19    6.30
   3  -3   5   90.59    6.30
  -3  -3  -5   89.99    6.50
   3   3   5   73.89    6.80
  -3   3  -5   78.09    6.50
  -3   3  -5   81.59    6.60
   3   3   5   79.69    6.10
   5  -3   5  109.79    7.70
  -5  -3  -5  115.99    8.00
  -5  -3  -5  115.39    7.90
  -5   3  -5   87.49    7.90
  -5   3  -5   94.39    7.90
  -7  -3  -5  182.58   14.50
  -7  -3  -5  183.58   14.40
   7  -3   5  179.68   14.30
  -7   3  -5  229.28   14.60
  -7   3  -5  217.18   14.80
   7   3   5  219.68   14.70
   7   3   5  208.98   15.10
  -9  -3  -5  106.49    8.20
   9  -3   5  104.29    8.20
  -9  -3  -5  107.99    8.40
   9   3   5  106.99    9.00
   9   3   5  113.09    8.50
  -9   3  -5  115.69    8.60
  -9   3  -5  115.09    8.20
  11  -3   5  310.67   22.10
 -11  -3  -5  353.66   22.40
 -11  -3  -5  352.56   22.20
  11   3   5  283.17   22.20
 -11   3  -5  292.17   21.90
 -11   3  -5  290.37   22.30
  13  -3   5   51.29    5.00
 -13  -3  -5   53.29    5.00
 -13  -3  -5   57.49    5.40
  13  -3   5   59.39    5.10
 -13   3  -5   70.89    5.60
  15  -3   5   80.49    6.40
  15  -3   5   81.19    6.40
 -15  -3  -5   75.69    6.90
 -15  -3  -5   76.89    6.40
  17  -3   5  208.48   13.60
 -17  -3  -5  202.18   13.80
  17  -3   5  211.58   13.80
  17   3   5  158.98   14.00
  17   3   5  172.58   14.30
 -17   3  -5  156.88   14.00
  19  -3   5   30.00    3.60
 -19  -3  -5   27.80    4.10
  21  -3   5   50.69    5.30
  21   3   5   72.99    7.10
 -21   3  -5   68.09    6.90
 -23  -3  -5  110.49    8.50
  23   3   5   86.69    8.20
 -23   3  -5   87.19    8.80
  23   3   5   82.29    9.00
 -25  -3  -5   30.10    5.50
 -25   3  -5   31.00    4.90
  25   3   5   23.80    5.40
  30  -4  -5    7.30    4.00
 -30  -4   5    7.60    3.50
  30   4  -5    7.50    3.60
 -30   4   5    2.60    3.90
  28  -4  -5   16.80    3.90
 -28  -4   5   19.60    3.80
  28   4  -5   22.10    3.90
 -28   4   5   23.70    4.50
  26  -4  -5   12.50    3.20
 -26   4   5    7.40    3.60
  26   4  -5    5.90    2.90
 -24  -4   5    9.30    2.30
  24  -4  -5    8.60    3.00
  24   4  -5    6.30    2.70
 -24   4   5    0.90    3.30
 -22  -4   5   34.40    3.80
  22  -4  -5   28.80    4.80
 -22   4   5   43.60    6.00
  22   4  -5   41.30    4.80
  20  -4  -5   44.80    4.90
 -20  -4   5   48.00    4.20
 -20   4   5   44.60    6.00
  20   4  -5   42.20    4.90
  20   4  -5   45.50    4.30
  18  -4  -5   71.79    6.00
 -18  -4   5   73.89    5.50
 -18   4   5   69.19    7.10
  18   4  -5   61.79    6.00
  18   4  -5   62.49    5.50
 -16  -4   5   53.39    4.90
  16  -4  -5   51.89    5.20
 -16  -4   5   52.19    4.90
  16   4  -5   64.89    5.50
  16   4  -5   69.19    5.00
 -16   4   5   71.99    6.40
 -14  -4   5   46.30    4.10
  14  -4  -5   43.10    4.40
 -14  -4   5   41.10    4.00
  14   4  -5   46.80    4.50
 -14   4   5   53.59    5.30
  14   4  -5   51.69    4.10
  12  -4  -5  184.78   12.30
 -12  -4   5  180.58   12.10
  12   4  -5  157.98   12.40
 -12   4   5  158.78   12.80
 -12   4   5  164.98   12.10
  12   4  -5  160.48   12.00
  10   4  -5   56.49    5.90
 -10   4   5   67.09    5.40
 -10   4   5   67.09    5.90
  10   4  -5   60.49    5.00
  -8   4   5   18.70    2.80
   8   4  -5   15.70    2.20
  -8   4   5   13.40    2.30
   8   4  -5   13.40    2.10
  -6  -4   5  532.55   36.40
   6  -4  -5  531.25   36.50
   6   4  -5  536.65   36.60
  -6   4   5  530.15   36.70
   6   4  -5  501.25   36.30
  -6   4   5  511.45   36.50
  -4  -4   5   16.10    3.20
   4   4  -5   22.60    2.60
  -4   4   5   23.60    2.80
  -4   4   5   21.50    2.70
   4   4  -5   22.50    2.90
  -2   4   5   41.50    4.00
  -2   4   5   40.30    3.70
   2   4  -5   41.90    3.90
   0  -4   5  464.35   31.90
   0  -4  -5  456.65   32.00
   0   4  -5  458.85   32.10
   0   4  -5  453.25   32.50
  -2  -4  -5   39.60    3.60
   2   4   5   35.00    3.90
  -2   4  -5   30.50    3.50
   2   4   5   29.20    2.90
  -2   4  -5   30.20    3.40
   4   4   5   15.20    2.00
  -4   4  -5   18.20    2.80
  -4   4  -5   13.90    2.80
   4   4   5   17.10    3.40
  -6  -4  -5  105.39    8.10
   6  -4   5  104.99    7.70
   6   4   5  104.39    8.60
  -6   4  -5  100.19    8.00
   8  -4   5  132.29    9.60
  -8  -4  -5  136.59   10.10
  -8   4  -5  124.19    9.90
   8   4   5  130.49   10.60
  10  -4   5   79.59    6.40
 -10  -4  -5   74.29    7.60
 -10  -4  -5   80.09    7.00
  10   4   5   81.19    6.90
  10   4   5   86.79    7.60
 -10   4  -5   82.19    6.40
 -10   4  -5   84.89    6.80
  12  -4   5   38.30    4.00
 -12  -4  -5   36.10    3.80
 -12  -4  -5   35.60    4.50
 -12   4  -5   35.30    3.70
  12   4   5   38.90    4.50
 -12   4  -5   33.60    4.30
  12   4   5   37.50    5.10
 -14  -4  -5  118.19    9.70
  14  -4   5  102.59    9.10
 -14  -4  -5  117.89    9.10
 -14   4  -5  123.69    9.70
  14   4   5  128.79    9.80
  14   4   5  134.59   10.40
  16  -4   5   45.80    4.70
 -16  -4  -5   50.59    5.60
 -16  -4  -5   53.69    4.60
 -16   4  -5   44.70    5.50
  16   4   5   41.20    6.00
  16   4   5   35.40    5.60
 -18  -4  -5    2.30    2.90
  18  -4   5    5.80    2.20
 -18  -4  -5    4.90    2.20
  18   4   5    0.60    2.90
 -18   4  -5    3.90    3.00
  18   4   5    4.80    3.00
  20  -4   5   64.19    6.60
 -20  -4  -5   61.59    7.20
 -20   4  -5   70.59    7.50
  20   4   5   74.39    7.50
  20   4   5   75.29    7.60
 -22  -4  -5   44.00    6.20
 -22   4  -5   30.40    4.90
  22   4   5   34.60    5.50
  22   4   5   39.00    6.40
 -24  -4  -5   12.20    4.20
  24   4   5   20.90    4.80
 -24   4  -5   16.90    4.30
 -27  -5   5    2.50    3.10
  27  -5  -5    3.90    3.40
  27   5  -5    2.80    3.10
 -27   5   5    5.10    4.10
  25  -5  -5    7.90    3.30
 -25  -5   5    8.60    2.20
 -25   5   5   12.10    4.20
  25   5  -5   13.80    3.20
 -23  -5   5   76.09    6.20
  23  -5  -5   75.59    7.20
 -23   5   5   63.49    8.30
  23   5  -5   66.99    7.00
  21  -5  -5   26.50    4.60
 -21  -5   5   32.00    4.10
 -21   5   5   17.00    4.50
  21   5  -5   25.80    4.40
  21   5  -5   23.70    3.90
 -19  -5   5   48.30    5.00
  19  -5  -5   48.80    5.70
 -19   5   5   57.49    7.20
  19   5  -5   59.09    5.60
  19   5  -5   62.29    5.00
  17  -5  -5   44.80    4.80
 -17  -5   5   36.00    4.20
 -17  -5   5   40.60    4.70
 -17   5   5   42.60    6.20
  17   5  -5   46.10    4.20
  17   5  -5   49.60    4.70
  15  -5  -5  111.79    8.50
 -15  -5   5  109.99    8.10
  15   5  -5   98.49    8.40
  15   5  -5  105.39    8.10
 -15   5   5  104.39    9.40
 -13   5   5   27.30    4.40
  13   5  -5   21.60    3.00
  13   5  -5   21.60    3.30
 -11  -5   5   13.80    2.40
  11  -5  -5   12.60    2.20
 -11   5   5   14.40    2.90
  11   5  -5   14.00    2.30
  11   5  -5   13.10    2.40
 -11   5   5   11.50    2.60
  -9  -5   5  165.08   11.80
   9  -5  -5  177.68   12.10
   9   5  -5  154.48   12.00
  -9   5   5  154.78   11.90
   9   5  -5  158.88   11.70
  -9   5   5  162.48   12.40
  -7  -5   5   20.40    2.70
   7  -5  -5   18.80    2.90
  -7   5   5   16.90    2.90
   7   5  -5   19.00    2.70
  -7   5   5   23.30    3.30
   7   5  -5   19.10    3.00
   5   5  -5   13.00    2.50
  -5   5   5   13.60    2.80
  -5   5   5   15.80    2.90
  -3  -5   5   93.59    7.60
   3  -5  -5   88.39    7.70
  -3   5   5  106.99    7.90
  -3   5   5  102.99    7.90
   3   5  -5  105.39    7.70
  -1  -5   5  112.69    8.10
   1  -5  -5  110.89    8.40
  -1   5   5  102.19    8.50
   1   5  -5  101.09    8.10
  -1   5  -5   15.40    2.70
   1   5   5   17.20    2.70
   1   5   5   16.90    3.30
   3  -5   5  155.78   10.90
  -3  -5  -5  150.88   11.20
   3   5   5  149.69   11.50
  -3   5  -5  138.19   11.00
  -3   5  -5  142.99   10.90
   3   5   5  152.58   10.80
  -5  -5  -5  277.27   19.20
   5  -5   5  291.97   18.90
   5   5   5  259.57   19.60
  -5   5  -5  250.87   18.90
  -5   5  -5  245.18   18.90
   7  -5   5   31.50    3.70
  -7  -5  -5   28.60    4.40
  -7   5  -5   45.10    5.00
  -7   5  -5   44.80    4.10
   7   5   5   46.00    5.10
   9  -5   5   85.79    7.20
  -9  -5  -5   84.19    7.80
  -9   5  -5   95.49    7.50
  -9   5  -5   96.39    7.40
   9   5   5  104.79    8.60
 -11  -5  -5  217.38   15.90
  11  -5   5  223.38   15.10
 -11   5  -5  192.78   15.30
  11   5   5  206.38   16.20
 -11   5  -5  203.38   15.10
  13  -5   5   13.30    2.50
 -13  -5  -5   10.60    3.20
 -13   5  -5   18.00    3.00
 -13   5  -5   17.00    2.80
  13   5   5   22.90    4.00
  15  -5   5   27.70    4.20
 -15  -5  -5   26.80    5.10
 -15   5  -5   33.10    4.50
  15   5   5   31.80    5.20
 -17  -5  -5  197.68   15.40
  17  -5   5  207.18   14.70
  17   5   5  206.28   15.90
  17   5   5  180.48   15.30
  19  -5   5   18.90    2.90
 -19  -5  -5   20.30    4.00
  19   5   5   11.70    3.80
 -19   5  -5   14.70    3.50
  19   5   5   10.00    3.70
 -21  -5  -5    3.00    3.70
 -21   5  -5    7.10    3.90
  21   5   5    7.70    4.10
  21   5   5    4.80    3.40
 -24  -6   5   42.20    4.90
  24  -6  -5   47.00    6.30
 -24   6   5   39.20    6.40
 -22  -6   5    0.90    2.10
  22  -6  -5    0.30    2.80
  22   6  -5    0.80    2.20
 -22   6   5    3.00    4.30
  22   6  -5   -0.60    2.40
  20  -6  -5    0.50    2.70
 -20  -6   5    2.10    2.10
  20   6  -5   -0.70    2.00
 -20   6   5   -0.80    3.90
  20   6  -5   -0.90    2.00
  18  -6  -5   61.79    6.40
 -18  -6   5   61.09    5.80
  18   6  -5   61.69    5.60
  18   6  -5   64.19    6.00
 -18   6   5   62.79    8.20
 -16  -6   5    8.60    2.00
  16  -6  -5   10.50    3.00
 -16   6   5   13.70    4.70
  16   6  -5    9.80    2.40
  16   6  -5    7.90    2.20
  14  -6  -5    6.80    2.40
 -14  -6   5    5.90    1.80
 -14   6   5    4.00    3.20
  14   6  -5    2.60    1.80
  14   6  -5    3.70    2.00
  12  -6  -5  159.88   12.40
 -12  -6   5  155.68   12.40
  12   6  -5  165.28   13.20
 -12   6   5  179.18   13.40
  12   6  -5  163.08   12.10
  10  -6  -5    1.10    2.00
 -10  -6   5    0.00    1.60
 -10   6   5    3.20    1.70
  10   6  -5    1.10    1.60
  10   6  -5    0.50    1.50
 -10   6   5    2.30    2.50
   8  -6  -5    6.70    2.10
  -8  -6   5    7.20    1.90
   8   6  -5    5.90    1.80
   8   6  -5    7.30    1.90
  -8   6   5    8.30    2.50
  -8   6   5    5.30    1.90
  -6  -6   5  121.39    9.50
   6  -6  -5  129.49    9.80
   6   6  -5  125.79    9.50
  -6   6   5  120.89    9.90
  -6   6   5  119.59    9.70
   6   6  -5  129.39    9.50
   4  -6  -5    6.80    2.20
  -4  -6   5    8.10    1.90
  -4   6   5    6.30    2.10
   4   6  -5    8.00    1.80
   4   6  -5    5.90    2.00
  -4   6   5    7.90    2.20
  -2  -6   5   10.90    2.00
   2  -6  -5   11.90    2.40
  -2   6   5    7.10    2.30
   2   6  -5    6.40    2.00
  -2   6   5    5.30    1.90
   0  -6  -5   74.99    6.60
   0  -6   5   75.19    6.20
   0   6   5   75.69    6.30
   0   6  -5   74.59    6.40
   0   6   5   75.09    6.90
   2  -6   5  131.29   10.40
  -2  -6  -5  138.59   10.90
   2   6   5  138.29   10.40
  -2   6  -5  139.89   10.60
   2   6   5  149.59   11.30
  -4  -6  -5   11.90    2.60
   4  -6   5   11.00    2.10
   4   6   5    6.80    2.80
  -6  -6  -5   33.80    4.80
   6  -6   5   32.50    3.90
  -6   6  -5   34.60    4.30
   6   6   5   44.10    5.60
   8  -6   5  114.89    9.20
  -8  -6  -5  115.99   10.00
   8   6   5  128.79   10.90
  -8   6  -5  122.39    9.50
 -10   6  -5   17.70    2.90
  12  -6   5    7.80    2.30
 -12  -6  -5    9.50    3.30
 -12   6  -5    4.10    2.80
  12   6   5    8.00    3.70
 -14  -6  -5   42.80    6.50
  14  -6   5   46.70    5.10
  14   6   5   55.59    7.60
 -16  -6  -5   45.90    6.80
  16  -6   5   39.90    5.20
  16   6   5   44.50    7.50
 -18  -6  -5   18.50    4.50
  18  -6   5   26.10    4.30
  18   6   5   13.40    4.40
  21  -7  -5   10.50    3.60
 -21  -7   5   10.80    2.80
 -21   7   5   14.40    5.70
  21   7  -5    9.50    2.70
  19  -7  -5   34.30    5.50
 -19  -7   5   28.70    4.60
 -19   7   5   25.70    5.90
  19   7  -5   22.60    4.20
  17  -7  -5   27.60    4.10
 -17  -7   5   25.70    4.80
 -17   7   5   33.90    6.00
  17   7  -5   32.00    4.40
  15  -7  -5   44.90    5.70
 -15  -7   5   42.30    5.10
  15   7  -5   43.40    5.00
 -15   7   5   52.69    7.90
  13  -7  -5   50.19    5.40
 -13  -7   5   40.00    4.80
 -13   7   5   40.50    6.90
  13   7  -5   31.10    4.70
 -11  -7   5   14.00    2.80
  11  -7  -5   12.40    3.00
  11   7  -5   20.70    3.70
   9  -7  -5   69.29    7.20
   9  -7  -5   70.59    6.70
   9   7  -5   85.99    6.80
  -9   7   5   81.39    6.90
   7   7  -5   35.60    4.50
  -7   7   5   28.20    4.40
  -7   7   5   31.60    5.40
   5  -7  -5   11.80    3.60
  -5   7   5    3.30    2.50
  -5   7   5    1.80    2.50
   3  -7  -5   66.99    7.50
  -3  -7   5   77.69    8.00
  -3   7   5   80.09    7.30
  -3   7   5   70.39    6.80
   3   7  -5   77.39    8.30
   1  -7  -5   29.30    4.80
  -1   7   5   29.80    5.10
  -1   7   5   27.00    3.90
   1   7   5   29.50    4.50
   1   7   5   32.80    6.50
   3  -7   5   35.10    4.70
  -3  -7  -5   35.00    5.50
  -3   7  -5   49.00    5.60
   5  -7   5   35.20    4.50
  -5  -7  -5   29.60    5.50
  -7  -7  -5   88.09    8.00
   7  -7   5   77.99    6.90
   7   7   5   71.29    8.70
  -9  -7  -5   15.10    3.80
   9  -7   5   20.30    3.90
  -9   7  -5   19.00    3.50
   9   7   5   33.00    6.50
 -11  -7  -5   59.79    7.40
  11  -7   5   62.19    6.00
  11   7   5   72.49    8.90
 -11   7  -5   63.89    6.60
  13  -7   5   71.19    6.50
 -13  -7  -5   79.09    8.20
  13   7   5   49.70    9.20
  15  -7   5    4.10    2.80
 -15  -7  -5   -5.00    3.90
  15   7   5   10.00    4.80
 -14  -8   5   10.10    2.90
  14  -8  -5   11.00    3.40
  14   8  -5    9.50    3.00
 -14   8   5   12.00    5.00
 -12  -8   5   15.10    3.20
  12  -8  -5   18.80    3.60
 -10  -8   5    6.40    2.70
  10  -8  -5   11.00    3.10
 -10   8   5    8.40    3.90
  10   8  -5    4.80    2.70
   8  -8  -5   32.00    4.40
   8  -8  -5   30.50    5.20
  -8  -8   5   30.70    4.70
  -8   8   5   20.20    4.30
  -8   8   5   25.20    4.80
   8   8  -5   20.70    3.70
   6  -8  -5   47.70    6.40
  -6  -8   5   54.89    6.10
   6  -8  -5   51.59    6.10
  -6   8   5   65.89    6.40
   6   8  -5   66.09    6.30
  -6   8   5   60.29    6.90
   4  -8  -5   24.00    3.90
  -4  -8   5   24.20    4.60
  -4   8   5   29.20    5.20
  -4   8   5   28.80    4.90
   4   8  -5   32.30    4.90
   2   8  -5   12.10    3.10
  -2   8   5    8.20    3.30
  -2   8   5    9.60    2.70
   0  -8   5   38.30    5.30
   0  -8  -5   40.70    6.00
   0   8  -5   53.39    6.10
   0   8   5   53.59    6.90
   2  -8   5   23.60    4.60
  -2  -8  -5   25.80    4.20
  -2   8  -5   28.30    5.10
   2   8   5   25.20    4.70
  -4  -8  -5   21.00    3.90
   4   8   5   11.10    4.40
  -4   8  -5   10.20    3.30
   6  -8   5    3.60    2.50
  -6  -8  -5    5.30    3.40
  -6   8  -5    8.50    3.20
   8  -8   5   34.10    5.10
  -8  -8  -5   38.20    6.70
  -8   8  -5   44.70    6.00
   8   8   5   38.80    6.60
  10  -8   5   17.40    3.30
 -10  -8  -5   16.80    5.10
 -10   8  -5   12.60    3.70
  10   8   5   11.20    7.20
 -32   0   6   81.39    7.60
 -32   0   6   78.59    7.80
  32   0  -6   81.49    7.90
  32   0  -6   75.59    8.30
 -30   0   6   15.10    3.40
  30   0  -6   16.10    3.40
 -30   0   6   18.10    3.30
  30   0  -6   17.10    3.70
 -28   0   6  310.77   22.10
  28   0  -6  311.27   22.40
  28   0  -6  295.67   23.30
  26   0  -6  160.68   11.80
 -26   0   6  143.89   11.40
  26   0  -6  143.59   11.50
  24   0  -6   31.00    4.30
 -24   0   6   29.00    3.90
  24   0  -6   34.50    4.00
 -22   0   6  640.44   44.80
  22   0  -6  652.33   44.80
  22   0  -6  635.24   45.00
 -20   0   6  488.95   33.80
  20   0  -6  471.55   33.70
  20   0  -6  487.05   33.90
 -18   0   6  170.68   12.30
  18   0  -6  170.98   12.50
  18   0  -6  166.38   12.30
  16   0  -6  603.04   41.70
 -16   0   6  594.84   41.50
  16   0  -6  594.84   41.40
  14   0  -6  605.14   42.40
 -14   0   6  618.04   43.00
  14   0  -6  603.34   42.20
  12   0  -6  278.07   20.40
 -12   0   6  306.17   20.60
 -12   0   6  299.17   20.30
  12   0  -6  287.57   20.70
  10   0  -6  784.22   55.49
 -10   0   6  825.12   55.39
  10   0  -6  769.82   55.19
 -10   0   6  826.42   55.19
   8   0  -6 1300.17   93.49
  -8   0   6 1427.16   93.39
  -8   0   6 1432.16   93.29
   8   0  -6 1269.27   93.29
   6   0  -6  415.86   30.60
  -6   0   6  459.95   30.70
  -6   0   6  454.35   30.80
   4   0  -6  968.70   71.89
   4   0  -6 1028.80   71.59
  -4   0   6 1078.19   71.59
  -4   0   6 1085.29   71.69
  -2   0   6 1673.73  111.79
   2   0  -6 1625.14  111.79
   2   0  -6 1590.94  112.39
  -2   0   6 1617.84  111.89
   0   0   6  291.57   20.80
   0   0   6  326.77   20.50
   0   0  -6  267.77   20.70
   0   0  -6  290.37   20.40
   2   0   6  672.13   41.10
  -2   0  -6  569.34   41.10
   2   0   6  594.04   41.30
  -2   0  -6  546.25   41.30
  -4   0  -6 1137.59   79.79
   4   0   6 1173.08   79.59
   4   0   6 1146.39   79.69
   4   0   6 1240.88   79.39
  -4   0  -6 1079.09   79.49
   6   0   6  881.31   59.99
  -6   0  -6  862.91   60.09
  -6   0  -6  870.51   59.79
   6   0   6  853.91   59.79
   8   0   6  506.25   34.00
  -8   0  -6  447.46   34.20
   8   0   6  510.45   34.10
  10   0   6  436.76   30.10
  10   0   6  437.16   30.00
 -10   0  -6  414.86   30.20
  12   0   6  777.92   52.59
  12   0   6  740.83   52.49
 -12   0  -6  753.32   52.69
 -14   0  -6  200.38   15.10
  14   0   6  202.68   14.80
  14   0   6  212.38   15.00
  16   0   6  133.29   10.40
  16   0   6  134.89   10.30
 -16   0  -6  137.89   10.60
  18   0   6  458.15   32.60
 -18   0  -6  463.05   32.80
  18   0   6  466.85   32.60
  20   0   6  184.88   13.90
  20   0   6  183.78   14.00
  22   0   6  149.88   11.70
  22   0   6  141.69   11.50
 -22   0  -6  149.49   12.00
  24   0   6  184.38   14.40
 -24   0  -6  184.88   14.70
  26   0   6   70.09    7.90
 -26   0  -6   69.79    8.40
  31  -1  -6  148.99   13.30
 -31  -1   6  159.48   12.90
 -31  -1   6  157.58   13.30
  31  -1  -6  148.89   13.30
 -31   1   6  183.78   13.40
  31   1  -6  182.48   13.20
 -31   1   6  185.88   13.30
  31   1  -6  184.78   13.70
  29   1  -6   73.09    6.70
  29   1  -6   63.79    7.10
 -29   1   6   70.09    6.60
 -29   1   6   58.39    6.80
  27   1  -6  133.39   10.10
 -27   1   6  114.39   10.70
  27   1  -6  129.09   10.40
  25  -1  -6  318.17   25.00
  25  -1  -6  318.37   24.90
 -25  -1   6  332.17   24.80
  25   1  -6  388.26   25.10
 -25   1   6  364.96   25.10
  25   1  -6  376.66   25.30
  23  -1  -6  211.98   15.30
 -23  -1   6  211.38   15.00
  23  -1  -6  211.78   15.20
  23   1  -6  198.28   15.40
 -23   1   6  195.88   15.30
  23   1  -6  213.68   15.20
 -21  -1   6  143.09   10.10
  21  -1  -6  145.99   10.40
  21  -1  -6  143.89   10.20
  21   1  -6  128.09   10.30
  21   1  -6  122.19   10.40
 -21   1   6  129.39   10.40
  19  -1  -6  486.15   36.10
 -19  -1   6  474.75   35.90
  19  -1  -6  465.85   36.40
 -19   1   6  550.44   36.30
  19   1  -6  576.94   36.30
  19   1  -6  552.24   36.40
  17  -1  -6  679.23   47.30
  17  -1  -6  653.23   47.20
 -17  -1   6  649.64   47.10
  17   1  -6  733.83   47.30
 -17   1   6  688.13   47.40
  17   1  -6  677.93   47.40
  15  -1  -6  245.18   15.60
 -15  -1   6  242.08   15.50
  15  -1  -6  252.47   15.80
  15   1  -6  182.38   15.70
 -15   1   6  191.88   15.80
  15   1  -6  199.48   15.50
  13  -1  -6  506.75   35.40
 -13  -1   6  554.74   35.00
  13  -1  -6  503.65   35.20
  13   1  -6  465.25   35.20
 -11  -1   6 1646.94  106.39
  11  -1  -6 1471.65  106.59
  11  -1  -6 1509.95  106.59
 -11  -1   6 1467.55  106.39
  11   1  -6 1600.44  106.39
 -11   1   6 1525.25  106.69
 -11   1   6 1576.54  106.39
  11   1  -6 1584.34  106.79
   9  -1  -6  535.75   35.50
  -9  -1   6  520.15   35.50
  -9  -1   6  558.94   35.50
   9   1  -6  471.15   35.70
  -9   1   6  494.45   35.40
   9   1  -6  495.45   35.40
  -7  -1   6  269.07   16.20
   7  -1  -6  260.47   16.30
   7  -1  -6  249.97   16.40
  -7  -1   6  264.97   16.20
   7   1  -6  207.98   16.10
  -7   1   6  208.38   16.20
   7   1  -6  198.68   16.00
   7   1  -6  192.58   16.40
  -5  -1   6 1991.50  132.79
  -5  -1   6 1804.12  132.69
   5  -1  -6 1901.31  132.69
   5  -1  -6 1835.72  132.79
   5   1  -6 2084.69  132.59
  -5   1   6 1681.73  132.79
   5   1  -6 1999.10  132.49
   5   1  -6 2040.20  132.89
  -5   1   6 2037.90  132.79
   3  -1  -6 1202.78   76.99
   3  -1  -6 1186.48   76.89
  -3  -1   6 1158.98   76.69
  -3  -1   6 1131.09   76.89
  -3   1   6 1055.79   76.89
   3   1  -6 1092.09   76.69
  -3   1   6 1043.60   76.99
   3   1  -6 1085.19   76.59
   3   1  -6 1087.99   76.99
   1  -1  -6  351.96   24.50
   1  -1  -6  350.16   24.40
  -1  -1  -6 1269.27   91.29
   1  -1   6 1278.07   91.09
  -1  -1  -6 1275.17   91.39
   1  -1   6 1242.88   91.29
  -1   1  -6 1340.17   91.49
   1   1   6 1421.76   91.19
  -1   1  -6 1442.96   91.09
  -1   1  -6 1342.17   91.09
  -3  -1  -6 1143.89   78.19
  -3  -1  -6 1178.88   78.19
   3  -1   6 1206.38   77.99
   3  -1   6 1140.69   78.19
  -3   1  -6 1076.39   77.89
   3   1   6 1122.29   77.99
  -3   1  -6 1077.79   78.29
  -3   1  -6 1129.19   78.09
   5  -1   6  282.27   17.40
   5  -1   6  279.27   17.60
  -5  -1  -6  261.97   17.50
  -5  -1  -6  276.97   17.70
  -5   1  -6  223.18   17.30
  -5   1  -6  215.78   17.20
  -5   1  -6  224.68   17.70
   5   1   6  227.58   17.50
  -7  -1  -6  813.12   57.19
  -7  -1  -6  782.02   57.29
   7  -1   6  904.31   57.49
   7  -1   6  769.82   57.19
  -7   1  -6  837.52   57.49
   7   1   6  861.51   57.19
   7   1   6  822.72   57.59
   9  -1   6  770.82   55.69
   9  -1   6  796.42   55.69
  -9  -1  -6  805.42   55.79
  -9  -1  -6  766.12   55.89
   9   1   6  843.52   56.09
   9   1   6  844.62   55.79
  -9   1  -6  815.62   55.99
  11  -1   6  247.88   15.30
  11  -1   6  241.98   15.40
 -11  -1  -6  236.18   15.50
 -11   1  -6  177.98   15.50
  11   1   6  191.88   15.60
  11   1   6  185.38   15.30
 -13  -1  -6  472.05   32.60
  13  -1   6  479.75   32.50
  13  -1   6  472.15   32.40
  13   1   6  441.76   32.50
 -13   1  -6  446.56   32.70
  13   1   6  469.15   32.70
  15  -1   6  559.34   39.20
 -15  -1  -6  534.65   39.40
  15  -1   6  537.05   39.20
  15   1   6  580.34   39.50
 -15   1  -6  578.74   39.50
  15   1   6  583.74   39.40
  17  -1   6  181.78   11.80
 -17  -1  -6  174.28   12.10
  17  -1   6  169.68   11.70
  17   1   6  137.09   12.00
  17   1   6  140.39   11.90
 -17   1  -6  134.29   12.10
 -19  -1  -6  162.58   12.40
  19  -1   6  160.98   12.00
  19  -1   6  168.28   11.90
  19   1   6  156.98   12.30
  19   1   6  148.29   12.20
 -19   1  -6  150.18   12.50
  21  -1   6  329.27   24.10
  21  -1   6  302.37   24.00
 -21  -1  -6  314.67   24.30
 -21   1  -6  381.96   25.90
  21   1   6  360.56   24.40
 -23  -1  -6  123.79   10.90
  23  -1   6  126.59   10.40
  23   1   6  122.39   10.10
  23   1   6  130.49   11.20
 -23   1  -6  125.59   11.00
 -25  -1  -6   56.39    7.10
  25  -1   6   58.39    6.60
  25   1   6   44.70    7.10
 -25   1  -6   45.40    7.40
 -32  -2   6   41.70    7.20
  32  -2  -6   35.50    6.50
  32  -2  -6   33.40    6.00
  32   2  -6   41.60    7.00
 -32   2   6   34.10    6.30
 -32   2   6   38.60    5.50
  30  -2  -6  103.49    8.40
  30  -2  -6  113.89    9.00
  30   2  -6   82.09    8.80
 -30   2   6   81.09    7.90
 -30   2   6   84.69    8.70
  28  -2  -6  217.28   17.40
 -28  -2   6  232.98   17.20
  28  -2  -6  219.08   17.60
 -28   2   6  240.98   17.20
  28   2  -6  247.18   17.80
 -28   2   6  252.87   17.80
 -26  -2   6  173.18   14.30
  26  -2  -6  178.58   15.30
 -26   2   6  191.88   15.20
  26   2  -6  198.08   14.40
 -26   2   6  191.08   13.90
  24  -2  -6  173.88   12.70
  24  -2  -6  166.38   12.80
 -24  -2   6  167.08   12.40
  22  -2  -6  238.18   18.00
  22  -2  -6  244.98   18.10
 -22  -2   6  235.68   17.80
  22   2  -6  258.37   18.40
 -22   2   6  278.47   18.60
 -20  -2   6  319.67   23.80
  20  -2  -6  329.37   24.00
  20  -2  -6  322.87   24.00
 -20   2   6  365.56   24.50
  20   2  -6  361.16   24.30
 -18  -2   6  277.67   20.00
  18  -2  -6  288.07   20.20
  18  -2  -6  288.37   20.20
 -16  -2   6  541.95   39.30
  16  -2  -6  573.74   39.60
  16  -2  -6  560.84   39.50
  16   2  -6  596.84   39.80
 -16   2   6  567.94   40.00
 -14  -2   6  642.54   45.50
  14  -2  -6  651.83   45.70
 -14  -2   6  706.33   45.50
  14  -2  -6  599.44   46.00
  14   2  -6  697.73   45.60
 -14   2   6  579.44   46.10
  14   2  -6  733.03   46.00
 -12  -2   6  506.45   31.80
 -12  -2   6  477.95   31.80
  12  -2  -6  487.25   32.00
  12  -2  -6  489.85   32.00
  12   2  -6  387.96   32.10
  12   2  -6  401.66   31.80
 -10  -2   6  913.31   67.69
 -10  -2   6  972.00   67.59
  10  -2  -6  998.20   67.89
  10  -2  -6 1014.50   67.89
  10   2  -6 1004.40   67.69
 -10   2   6  985.10   67.69
  10   2  -6  996.30   68.09
   8  -2  -6  529.85   37.80
   8  -2  -6  521.05   37.80
  -8  -2   6  520.35   37.60
  -8  -2   6  502.65   37.60
  -8   2   6  593.94   37.80
   8   2  -6  576.64   37.70
   8   2  -6  570.94   38.00
   6  -2  -6  349.87   22.40
   6  -2  -6  344.87   22.40
  -6  -2   6  329.27   22.40
  -6  -2   6  331.37   22.20
   6   2  -6  292.57   22.20
  -6   2   6  294.27   22.40
   6   2  -6  295.67   22.60
   4  -2  -6  913.81   62.39
   4  -2  -6  927.11   62.39
  -4  -2   6  923.11   62.19
  -4   2   6  898.61   62.49
  -4   2   6  883.51   62.39
   4   2  -6  903.11   62.49
   4   2  -6  874.31   62.19
   2  -2  -6  926.91   65.29
  -2  -2   6  910.81   65.19
   2  -2  -6  943.31   65.29
  -2   2   6  987.10   65.29
  -2   2   6  945.71   65.59
   2   2  -6  966.70   65.49
   0  -2  -6  733.43   48.70
   0  -2  -6  693.93   48.70
   0  -2   6  688.63   48.60
   0   2   6  747.33   48.60
   0   2   6  608.64   48.90
   0   2  -6  711.93   48.50
   0   2  -6  742.63   48.90
   2  -2   6  541.25   38.00
  -2  -2  -6  589.84   38.10
  -2  -2  -6  601.14   38.10
   2   2   6  512.35   37.90
  -2   2  -6  538.95   38.20
  -2   2  -6  510.05   37.80
  -4  -2  -6  891.81   60.89
  -4  -2  -6  881.61   60.89
  -4   2  -6  876.31   60.69
  -4   2  -6  876.01   61.09
  -6  -2  -6  633.04   44.70
   6  -2   6  557.04   44.60
  -6  -2  -6  653.43   44.70
  -6   2  -6  669.83   44.40
   6   2   6  683.43   44.80
  -6   2  -6  670.23   44.90
  -8  -2  -6  299.17   18.40
   8  -2   6  294.07   18.30
  -8   2  -6  216.88   18.40
   8   2   6  218.68   18.30
  10  -2   6  476.15   34.00
 -10  -2  -6  495.15   34.20
 -10  -2  -6  486.05   34.20
  10  -2   6  515.05   34.10
  10   2   6  467.85   34.60
 -10   2  -6  493.45   34.40
  10   2   6  485.75   34.20
 -12  -2  -6  533.25   39.00
  12  -2   6  520.05   38.90
  12  -2   6  541.85   38.90
 -12  -2  -6  538.85   39.10
  12   2   6  593.94   39.60
 -12   2  -6  582.94   39.30
  12   2   6  609.14   39.60
 -14  -2  -6  364.66   25.30
  14  -2   6  373.16   25.10
  14  -2   6  378.46   25.00
 -14  -2  -6  378.36   25.30
  14   2   6  324.77   25.30
 -14   2  -6  322.47   25.40
  14   2   6  348.27   25.70
 -16  -2  -6  258.37   18.30
  16  -2   6  269.57   18.10
  16  -2   6  260.47   18.00
 -16   2  -6  243.98   18.60
  16   2   6  236.28   18.40
  16   2   6  241.98   18.60
 -18  -2  -6  227.88   18.20
  18  -2   6  237.38   18.40
  18  -2   6  221.88   17.90
  18   2   6  273.47   18.70
 -18   2  -6  279.37   18.80
  18   2   6  265.77   18.50
 -20  -2  -6  218.18   15.90
  20  -2   6  214.58   15.30
 -20   2  -6  202.78   16.10
  20   2   6  199.38   15.90
 -22  -2  -6  101.49    8.20
  22   2   6   79.69    8.30
  22   2   6   73.59    7.80
 -24  -2  -6  107.79   10.80
  24   2   6  136.49   11.20
 -24   2  -6  128.69   11.50
  31  -3  -6   31.30    5.60
 -31  -3   6   36.60    5.70
  31   3  -6   55.09    8.60
 -29  -3   6  162.28   11.40
  29  -3  -6  155.28   12.20
  29   3  -6  134.49   12.20
 -29   3   6  131.69   12.20
  27  -3  -6  124.49   10.70
 -27  -3   6  135.09   10.00
  27   3  -6  127.49   10.80
 -27   3   6  124.29   11.10
 -25   3   6  122.39   10.80
  25   3  -6  123.39   10.30
  23  -3  -6  171.88   13.10
 -23  -3   6  176.08   13.00
  23  -3  -6  183.58   13.50
 -23   3   6  177.88   13.80
 -23   3   6  178.28   14.20
  23   3  -6  180.18   13.70
  21  -3  -6  413.06   27.40
  21  -3  -6  411.26   27.20
 -21  -3   6  398.36   27.00
  21   3  -6  344.87   27.40
 -21   3   6  356.36   27.90
  19  -3  -6  210.48   15.60
 -19  -3   6  208.18   15.20
  19  -3  -6  203.38   15.40
 -19   3   6  216.98   16.40
  19   3  -6  231.28   15.90
 -17  -3   6  266.17   19.90
  17  -3  -6  262.67   20.10
  17  -3  -6  250.27   20.30
  17   3  -6  310.67   20.50
 -17   3   6  291.27   21.00
  17   3  -6  319.17   20.00
  15  -3  -6  582.44   38.70
  15  -3  -6  559.64   38.60
 -15  -3   6  598.54   38.70
 -15  -3   6  555.64   38.50
  15   3  -6  514.65   38.90
  15   3  -6  519.35   38.50
 -13  -3   6  242.98   18.30
  13  -3  -6  241.18   18.50
  13  -3  -6  260.47   18.60
 -13  -3   6  253.27   18.20
  13   3  -6  279.37   18.80
  13   3  -6  285.67   18.30
  11  -3  -6  428.36   32.10
 -11  -3   6  433.36   31.90
  11  -3  -6  433.46   32.20
 -11  -3   6  407.46   32.10
 -11   3   6  414.86   32.70
  11   3  -6  519.15   32.50
 -11   3   6  530.35   32.10
  11   3  -6  525.65   32.10
   9  -3  -6  871.01   59.19
   9  -3  -6  818.92   58.89
  -9  -3   6  893.81   58.49
   9   3  -6  835.42   58.59
  -9   3   6  820.32   58.59
   9   3  -6  854.71   58.89
  -7  -3   6  470.85   31.30
   7  -3  -6  476.85   31.40
   7  -3  -6  472.55   31.60
  -7   3   6  423.86   31.70
  -7   3   6  413.46   31.50
   5  -3  -6  419.36   31.20
  -5  -3   6  409.26   31.20
   5  -3  -6  407.16   31.30
  -5   3   6  488.35   31.50
   5   3  -6  472.15   31.20
   5   3  -6  489.45   31.60
  -5   3   6  463.75   31.50
   3  -3  -6  941.11   62.79
   3  -3  -6  905.81   62.89
  -3  -3   6  887.11   62.79
  -3   3   6  912.21   63.09
   3   3  -6  906.11   62.79
  -3   3   6  913.61   63.09
   3   3  -6  906.01   63.09
   1  -3  -6  785.62   48.40
  -1  -3   6  659.43   48.50
   1  -3  -6  745.13   48.60
  -1   3   6  664.13   48.40
  -1   3   6  701.93   48.80
   1   3  -6  662.23   48.30
   1   3  -6  680.03   48.60
  -1  -3  -6  237.98   16.80
  -3  -3  -6  605.34   41.50
   3  -3   6  575.84   41.40
  -3  -3  -6  601.54   41.60
   3   3   6  544.45   42.10
  -3   3  -6  631.94   41.40
  -3   3  -6  630.04   41.70
  -5  -3  -6 1112.09   71.59
   5  -3   6 1030.10   71.59
  -5  -3  -6 1091.69   71.79
  -5   3  -6  975.90   71.79
  -5   3  -6  978.20   71.49
  -7  -3  -6  224.78   16.40
  -7  -3  -6  232.68   16.30
   7  -3   6  204.38   16.20
  -7   3  -6  256.77   16.00
   7   3   6  192.08   16.90
  -7   3  -6  252.07   16.50
  -9  -3  -6  335.07   23.40
   9  -3   6  287.37   23.10
  -9   3  -6  355.16   23.00
  -9   3  -6  352.46   23.50
   9   3   6  334.07   23.30
   9   3   6  307.17   23.90
 -11  -3  -6  592.04   38.90
 -11  -3  -6  572.74   39.00
  11  -3   6  547.85   38.80
  11   3   6  536.45   39.00
 -11   3  -6  556.14   39.10
  11   3   6  535.35   39.60
 -13  -3  -6  206.78   16.30
 -13  -3  -6  198.48   16.40
  13  -3   6  205.38   16.20
  13   3   6  234.78   16.60
  13   3   6  249.88   17.30
 -13   3  -6  263.17   16.90
 -15  -3  -6  166.38   13.70
 -15  -3  -6  176.68   13.40
  15  -3   6  168.18   13.30
  15   3   6  185.58   13.80
 -15   3  -6  198.48   14.10
  15   3   6  201.18   14.50
 -17  -3  -6  197.38   15.20
 -17  -3  -6  198.48   14.80
  17  -3   6  196.88   14.60
  17   3   6  208.48   15.60
  17   3   6  199.08   15.20
 -17   3  -6  200.28   15.40
 -19  -3  -6  207.58   15.50
 -19   3  -6  196.08   15.80
  19   3   6  207.78   15.80
  19   3   6  200.88   15.60
 -21  -3  -6  136.79   11.10
  21  -3   6  140.09   10.10
 -21  -3  -6  138.39   10.80
 -21   3  -6  119.49   11.30
  21   3   6  125.99   11.30
  21   3   6  124.79   11.20
 -23  -3  -6   83.59    8.30
 -23  -3  -6   85.09    8.50
  23   3   6   86.49    9.00
  23   3   6   81.29    8.20
 -23   3  -6   89.39    9.00
  28  -4  -6   36.30    6.30
 -28  -4   6   42.50    4.90
 -28   4   6   40.40    6.90
  28   4  -6   43.20    6.10
 -26  -4   6   87.49    7.10
  26  -4  -6   91.49    8.00
  26   4  -6   73.89    7.90
 -26   4   6   74.79    8.80
 -24  -4   6  284.47   19.40
  24  -4  -6  289.07   20.10
  24   4  -6  249.88   20.10
 -24   4   6  260.97   20.90
 -22  -4   6   81.99    7.60
  22  -4  -6   87.19   10.10
  22   4  -6  116.29    9.30
 -22   4   6  111.89   10.10
 -20  -4   6  130.39   10.20
  20  -4  -6  130.19   10.70
  20   4  -6  149.49   11.00
 -20   4   6  142.09   11.90
  18  -4  -6  676.93   44.70
 -18  -4   6  659.83   44.30
  18   4  -6  625.84   44.80
 -18   4   6  583.24   45.40
  18   4  -6  643.84   44.30
 -16  -4   6  102.99    8.00
  16  -4  -6  104.59    8.40
  16   4  -6  117.19    8.10
 -16   4   6   91.69    9.40
  16   4  -6  114.29    8.70
  14  -4  -6   62.09    5.50
 -14  -4   6   60.79    5.10
 -14  -4   6   63.69    5.00
 -12  -4   6  795.12   52.19
  12  -4  -6  792.22   52.49
  12   4  -6  738.13   52.59
  12   4  -6  745.23   52.19
 -12   4   6  704.33   52.99
  10  -4  -6  358.56   24.00
 -10  -4   6  358.56   23.70
 -10   4   6  329.67   23.80
 -10   4   6  332.97   24.40
  10   4  -6  321.47   24.00
  10   4  -6  329.67   23.70
  -8   4   6  332.57   23.20
   8   4  -6  317.87   23.00
  -8   4   6  318.07   22.80
   8   4  -6  323.87   22.60
  -6  -4   6  615.64   42.40
   6  -4  -6  608.64   42.60
  -6   4   6  598.54   42.60
   6   4  -6  625.94   42.70
   6   4  -6  590.24   42.40
  -6   4   6  632.44   42.80
   4  -4  -6  698.03   47.10
  -4  -4   6  731.63   47.00
  -4   4   6  677.23   47.20
  -4   4   6  633.44   47.30
   4   4  -6  649.54   46.90
   4   4  -6  679.53   47.30
  -2  -4   6  290.67   23.20
   2  -4  -6  288.77   23.40
  -2   4   6  348.67   23.40
   2   4  -6  355.26   23.60
   2   4  -6  346.57   23.30
  -2   4   6  361.86   23.70
   0  -4  -6  196.58   13.90
   0  -4   6  198.08   13.70
   0   4   6  189.28   14.30
   0   4  -6  184.68   14.00
   0   4  -6  189.68   13.70
   0   4   6  187.68   13.70
  -2  -4  -6  724.53   47.00
   2  -4   6  709.23   46.80
  -2   4  -6  635.94   46.70
  -2   4  -6  638.14   47.00
   2   4   6  667.23   47.40
   4  -4   6  323.47   23.70
  -4  -4  -6  323.27   24.00
  -4   4  -6  348.67   23.70
   4   4   6  350.26   24.70
  -4   4  -6  347.47   24.10
   6  -4   6  212.98   16.80
  -6  -4  -6  208.58   17.20
  -6   4  -6  258.67   16.90
   6   4   6  255.87   18.00
  -6   4  -6  253.57   17.20
   8  -4   6  708.83   45.60
  -8  -4  -6  699.43   45.90
  -8   4  -6  644.94   45.40
  -8   4  -6  640.14   45.80
   8   4   6  583.44   46.40
 -10  -4  -6  248.58   17.00
  10  -4   6  234.28   16.60
 -10   4  -6  221.38   16.90
  10   4   6  222.18   17.80
 -10   4  -6  226.38   16.40
 -12   4  -6  176.28   13.50
  12   4   6  184.38   14.40
  12   4   6  173.38   13.50
 -14  -4  -6  380.86   25.30
  14  -4   6  366.46   24.90
  14   4   6  313.37   25.20
 -14   4  -6  340.37   25.20
  14   4   6  348.87   25.90
  16  -4   6  192.58   13.00
 -16  -4  -6  187.58   13.30
 -16   4  -6  145.19   13.60
  16   4   6  144.09   13.10
  16   4   6  162.08   13.90
 -18   4  -6  120.09   10.90
  18   4   6  133.29   11.00
  18   4   6  127.29   11.30
 -20  -4  -6  200.78   15.70
  20  -4   6  216.68   14.80
  20   4   6  192.68   15.90
  20   4   6  190.28   15.80
 -20   4  -6  200.48   15.70
 -22  -4  -6  182.88   14.10
  22   4   6  159.68   14.50
 -22   4  -6  176.68   14.40
  22   4   6  173.78   14.30
  27  -5  -6  144.39   12.50
 -27  -5   6  159.48   11.20
 -27   5   6  133.99   13.10
  27   5  -6  133.19   12.20
 -25  -5   6   34.50    4.50
  25  -5  -6   32.20    5.90
 -25   5   6   33.80    6.00
  25   5  -6   43.20    5.70
 -23  -5   6  108.39    8.20
  23  -5  -6   97.59    8.90
  23   5  -6   97.89    9.00
 -23   5   6   96.59   10.40
  21  -5  -6  159.48   12.90
 -21  -5   6  164.98   12.30
 -21   5   6  166.68   14.30
  21   5  -6  170.58   12.30
  21   5  -6  169.88   13.10
  19  -5  -6   96.79    8.80
 -19   5   6   98.69   10.30
  19   5  -6  114.59    8.90
  17  -5  -6  131.59   10.00
 -17  -5   6  133.69    9.40
 -17   5   6  107.09   11.20
  17   5  -6  122.59    9.90
  17   5  -6  121.09    9.40
 -15  -5   6  254.67   17.90
  15  -5  -6  258.27   18.30
 -15  -5   6  250.27   17.90
  15   5  -6  255.77   18.00
  15   5  -6  249.18   18.40
 -15   5   6  240.48   19.30
 -13  -5   6  317.87   22.60
  13  -5  -6  318.37   23.00
  13   5  -6  332.87   22.90
 -13   5   6  321.57   24.50
  13   5  -6  318.27   23.10
  11  -5  -6  134.29   10.30
 -11  -5   6  145.59    9.90
 -11   5   6  136.89   11.00
  11   5  -6  127.49    9.90
  11   5  -6  124.79   10.30
  -9  -5   6  308.77   23.00
   9  -5  -6  311.57   23.20
   9   5  -6  330.37   23.30
   9   5  -6  330.77   23.00
  -9   5   6  348.97   23.70
  -9   5   6  328.27   23.20
   7  -5  -6  351.76   25.70
  -7  -5   6  345.77   25.40
   7   5  -6  368.46   25.40
  -7   5   6  381.16   25.90
  -7   5   6  356.36   25.60
   7   5  -6  369.76   25.70
  -5  -5   6   56.89    4.90
   5  -5  -6   53.89    5.30
  -5   5   6   54.09    5.20
   5   5  -6   58.29    4.90
  -5   5   6   53.79    5.20
   5   5  -6   56.59    5.20
  -3  -5   6  478.15   32.40
   3  -5  -6  469.15   32.60
   3   5  -6  458.55   32.40
  -3   5   6  454.65   32.50
  -3   5   6  460.65   32.80
   3   5  -6  459.25   32.60
   1  -5  -6  533.05   37.80
  -1  -5   6  544.25   37.50
   1   5  -6  538.45   37.50
  -1   5   6  530.95   37.60
   1   5  -6  540.15   37.80
  -1   5   6  544.55   38.00
   1   5   6   87.09    7.30
  -1   5  -6   74.49    6.70
  -1   5  -6   80.49    6.40
   3  -5   6  351.06   23.80
  -3  -5  -6  351.56   24.20
  -3   5  -6  325.57   23.80
   3   5   6  339.67   24.70
  -3   5  -6  322.77   24.00
  -5  -5  -6  427.66   32.10
   5  -5   6  426.06   31.80
  -5   5  -6  467.35   32.10
  -5   5  -6  469.25   31.90
   5   5   6  488.15   33.00
  -7  -5  -6  127.69    9.40
   7  -5   6  129.19    8.80
   7   5   6  102.89   10.00
  -7   5  -6  104.29    9.00
  -7   5  -6  104.49    8.70
   9  -5   6  111.49    8.30
  -9  -5  -6  107.29    9.40
  -9   5  -6  100.59    8.10
  -9   5  -6  102.59    8.60
   9   5   6  102.29   10.00
  11  -5   6  299.87   22.60
 -11  -5  -6  296.57   23.10
 -11   5  -6  334.27   23.00
  11   5   6  332.77   24.20
 -11   5  -6  325.47   23.00
 -13  -5  -6  234.08   16.60
  13  -5   6  235.68   17.20
  13   5   6  201.58   17.40
 -13   5  -6  198.88   16.20
  15  -5   6   95.29    7.70
 -15  -5  -6   97.69    8.50
  15   5   6   72.39    9.30
 -15   5  -6   77.99    8.80
 -17  -5  -6  142.89   12.70
  17  -5   6  150.08   11.90
 -17   5  -6  161.88   12.40
  17   5   6  161.68   13.50
 -19  -5  -6   99.99   10.00
  19  -5   6   99.59    8.70
  19   5   6  111.19   10.50
 -19   5  -6  114.49    9.70
 -24  -6   6  149.49   12.00
  24  -6  -6  149.39   13.50
 -24   6   6  174.38   16.00
  24   6  -6  165.48   12.90
 -22   6   6   33.10    6.30
  22   6  -6   31.80    4.50
  22   6  -6   32.30    5.00
 -20  -6   6   63.59    5.80
  20  -6  -6   54.69    6.50
  20   6  -6   63.99    5.80
  20   6  -6   56.29    6.20
 -20   6   6   58.29    8.70
  18  -6  -6  269.87   20.80
 -18  -6   6  291.07   20.40
  18   6  -6  298.77   20.40
 -18   6   6  269.27   22.30
  18   6  -6  291.87   20.80
  16  -6  -6  111.09    8.50
 -16  -6   6  107.49    8.30
 -16  -6   6  109.89    7.80
  16   6  -6   77.69    8.00
 -16   6   6   76.59    9.80
  16   6  -6   82.69    7.70
  14  -6  -6   54.99    5.80
 -14  -6   6   56.29    5.10
  14   6  -6   54.49    5.30
  14   6  -6   50.29    5.40
 -14   6   6   58.29    8.50
 -12  -6   6  381.86   29.40
  12  -6  -6  378.26   29.90
 -12   6   6  456.95   30.70
  12   6  -6  434.36   29.70
  12   6  -6  445.36   29.50
 -10  -6   6  241.28   17.40
  10  -6  -6  251.87   17.80
 -10   6   6  257.47   18.40
  10   6  -6  235.68   17.40
  10   6  -6  232.38   17.60
 -10   6   6  235.38   17.50
   8   6  -6   40.20    5.90
  -8   6   6   33.30    4.20
   8   6  -6   35.60    4.10
  -8   6   6   36.70    5.00
   6  -6  -6  222.68   18.10
  -6  -6   6  221.48   17.80
   6   6  -6  265.07   18.20
   6   6  -6  265.47   17.90
  -6   6   6  259.57   18.30
  -6   6   6  259.97   18.20
   4  -6  -6  370.16   26.50
  -4  -6   6  376.76   25.90
   4   6  -6  370.76   25.90
  -4   6   6  365.56   26.10
   4   6  -6  358.66   26.00
  -4   6   6  357.36   26.30
  -2   6   6   72.39    6.50
  -2   6   6   78.89    7.30
   2   6  -6   79.89    6.60
   2   6  -6   79.29    6.60
   0  -6  -6  176.48   15.40
   0  -6   6  190.48   15.10
   0   6  -6  228.28   15.30
   0   6   6  230.18   16.10
   0   6  -6  218.08   15.30
   2  -6   6  364.96   26.30
  -2  -6  -6  368.56   26.80
  -2   6  -6  373.76   26.40
   2   6   6  389.96   27.40
  -2   6  -6  368.36   26.50
  -4  -6  -6  157.98   11.80
   4  -6   6  161.68   11.10
  -4   6  -6  136.39   11.40
   4   6   6  146.49   12.50
  -4   6  -6  132.09   11.10
   6  -6   6   90.99    7.80
  -6   6  -6   78.39    7.10
   6   6   6   81.59   11.70
  -8  -6  -6  201.18   15.50
   8  -6   6  207.48   14.80
  -8   6  -6  192.08   14.80
   8   6   6  209.48   16.70
  10  -6   6  153.38   11.40
 -10  -6  -6  141.29   12.10
  10   6   6  149.69   13.40
  12  -6   6   71.49    6.30
 -12  -6  -6   58.59    7.20
  12   6   6   45.30    8.10
  14  -6   6  161.48   13.40
 -14  -6  -6  169.58   14.30
  14   6   6  206.38   15.80
  16  -6   6  141.69   11.60
 -16  -6  -6  139.89   12.60
  16   6   6  163.08   13.90
  19  -7  -6   78.19    8.30
 -19  -7   6   89.69    7.50
 -19   7   6   78.79   11.40
  19   7  -6   80.49    7.30
  17  -7  -6   53.49    6.50
 -17  -7   6   56.29    5.70
 -17   7   6   48.10    9.30
  17   7  -6   46.00    5.40
  15  -7  -6   91.39    8.90
 -15  -7   6   92.69    8.90
  15   7  -6  104.19    8.40
 -15   7   6  116.09   11.30
 -13  -7   6   57.49    5.70
  13  -7  -6   57.19    6.40
 -11  -7   6  123.59    9.50
  11  -7  -6  134.39   10.00
  11   7  -6  104.39    9.40
 -11   7   6  111.59   11.10
   9  -7  -6  141.79   11.20
  -9  -7   6  139.39   10.70
  -9   7   6  142.49   12.00
  -9   7   6  126.29   11.30
   9   7  -6  139.69   10.70
  -7  -7   6  116.39   10.50
   7  -7  -6  118.69   10.80
  -7   7   6  141.69   12.00
   7   7  -6  156.48   10.70
  -7   7   6  149.29   11.40
   5  -7  -6  221.28   15.20
  -5  -7   6  217.68   14.80
   5   7  -6  182.18   14.70
  -5   7   6  169.98   15.70
  -3  -7   6  105.09    8.40
   3  -7  -6  103.69    8.90
   3   7  -6  102.19    8.40
  -3   7   6   93.29    8.30
  -3   7   6   97.09    9.10
   1  -7  -6  148.29   13.20
  -1  -7   6  147.89   12.70
  -1   7   6  192.38   13.90
   1   7  -6  192.38   13.00
   1  -7   6  122.49    8.70
  -1  -7  -6  117.59    9.30
   1   7   6   94.79   10.00
  -1   7  -6   85.39    8.70
  -3  -7  -6   54.59    6.70
   3  -7   6   60.69    5.80
   3   7   6   66.39    8.00
  -3   7  -6   53.09    6.00
   5  -7   6  239.78   18.30
  -5  -7  -6  231.78   19.00
   5   7   6  290.97   20.30
  -5   7  -6  255.37   18.60
  -7  -7  -6  144.69   11.50
   7  -7   6  138.39   10.30
   7   7   6  124.49   12.60
  -7   7  -6  114.39   10.30
  -9  -7  -6   67.79    7.70
   9  -7   6   72.79    6.20
   9   7   6   59.09    9.30
  -9   7  -6   48.90    6.30
  11  -7   6  117.29   10.20
 -11  -7  -6  114.99   11.30
 -11   7  -6  136.19   10.40
  11   7   6  146.69   13.40
  13  -7   6   72.69    7.40
 -13  -7  -6   70.89    8.70
  13   7   6   72.69   11.30
  12   8  -6   63.19    6.90
 -12   8   6   76.59    9.90
  10  -8  -6  104.69    9.20
 -10  -8   6  101.79    8.60
 -10   8   6   90.99   10.30
  10   8  -6   94.39    8.70
  -8  -8   6  105.89    8.90
   8  -8  -6  108.29    9.50
   8   8  -6  108.99    9.10
  -8   8   6   95.89    9.90
  -6  -8   6   43.40    6.10
  -6   8   6   61.89    6.70
   6   8  -6   68.59    6.40
  -6   8   6   56.19    6.50
  -4  -8   6   79.39    7.60
   4  -8  -6   81.79    8.20
  -4   8   6   77.69    8.10
  -4   8   6   85.59    8.40
   4   8  -6   85.49    9.00
   2  -8  -6  143.19   11.70
  -2  -8   6  147.39   11.00
  -2   8   6  121.29   12.00
   2   8  -6  134.39   11.20
   0  -8  -6   57.29    6.80
   0  -8   6   53.69    5.70
   0   8   6   39.60    7.30
   0   8  -6   37.00    6.00
   2  -8   6   28.30    4.90
  -2  -8  -6   26.40    4.70
  -4  -8  -6  122.89   11.30
   4  -8   6  127.69   10.30
  -4   8  -6  120.39   10.60
   4   8   6  137.59   13.00
  -6  -8  -6   88.09    9.60
   6  -8   6   93.69    8.30
  -6   8  -6   81.09    8.40
   6   8   6   95.99   12.10
  32   0  -7   59.59    8.40
 -32   0   7   71.59    7.20
 -32   0   7   71.09    7.90
  30   0  -7   14.80    3.10
 -30   0   7   10.50    3.10
  30   0  -7   13.80    3.50
  28   0  -7  164.48   12.80
 -28   0   7  166.78   12.90
  28   0  -7  167.08   13.10
  26   0  -7  241.78   18.20
 -26   0   7  248.88   18.30
  26   0  -7  259.77   18.60
  24   0  -7   56.99    5.70
 -24   0   7   52.59    5.40
  24   0  -7   49.90    5.10
 -22   0   7  223.88   16.40
  22   0  -7  228.98   16.30
  22   0  -7  219.98   16.50
  20   0  -7  484.95   35.00
 -20   0   7  510.25   35.10
  20   0  -7  509.05   35.30
  18   0  -7   29.70    3.60
 -18   0   7   25.70    3.40
  18   0  -7   26.30    3.10
  16   0  -7  149.79   10.70
  16   0  -7  140.89   11.00
 -16   0   7  148.59   10.80
  14   0  -7  887.11   61.79
 -14   0   7  900.91   61.59
  14   0  -7  884.91   61.49
  12   0  -7  148.69   11.40
 -12   0   7  163.08   11.70
 -12   0   7  180.48   11.50
  12   0  -7  153.08   11.90
  10   0  -7  153.08   11.30
  10   0  -7  138.89   10.80
 -10   0   7  163.58   11.00
 -10   0   7  151.18   11.00
   8   0  -7  917.01   67.09
  -8   0   7 1004.30   66.89
   8   0  -7  925.81   66.79
  -8   0   7 1033.30   66.99
   6   0  -7  621.44   44.80
  -6   0   7  687.43   45.00
   6   0  -7  639.84   45.20
   4   0  -7    6.90    1.60
  -4   0   7   11.20    2.00
   4   0  -7    8.40    1.40
  -2   0   7  248.18   16.30
   2   0  -7  214.38   16.60
  -2   0   7  240.28   16.50
   2   0  -7  225.68   16.20
   0   0  -7 1346.37   95.29
   0   0  -7 1332.97   95.59
   0   0   7 1466.75   95.29
   0   0   7 1397.86   95.49
   2   0   7   38.50    2.90
  -2   0  -7   28.00    3.70
  -2   0  -7   33.60    4.00
  -4   0  -7   90.69    7.40
  -4   0  -7   94.49    7.00
   4   0   7   97.19    7.40
  -6   0  -7 1148.79   82.29
   6   0   7 1222.08   82.09
  -6   0  -7 1177.78   81.99
   6   0   7 1214.78   82.29
  -8   0  -7   37.30    3.60
   8   0   7   38.40    4.10
   8   0   7   35.90    3.70
  -8   0  -7   36.10    4.00
 -10   0  -7   13.20    2.50
 -10   0  -7   12.00    2.10
  10   0   7   10.00    2.20
  10   0   7   11.90    2.10
  12   0   7  422.06   29.40
  12   0   7  431.26   29.50
 -12   0  -7  398.86   29.60
 -14   0  -7   59.89    6.00
  14   0   7   59.89    5.70
  14   0   7   58.59    5.30
  16   0   7   23.10    3.50
 -16   0  -7   20.10    3.50
  16   0   7   17.90    3.10
  18   0   7  203.78   15.00
  18   0   7  200.78   15.40
 -18   0  -7  199.68   15.50
  20   0   7   84.89    7.90
  20   0   7   88.19    8.00
 -20   0  -7   87.69    8.60
  22   0   7    5.00    2.60
  22   0   7    0.30    2.80
 -22   0  -7   -1.50    3.50
 -24   0  -7   44.20    7.30
  24   0   7   40.10    6.30
  31  -1  -7  134.59   11.70
 -31  -1   7  154.38   11.50
  31   1  -7  153.38   12.20
 -31   1   7  139.89   11.60
 -31   1   7  132.39   11.80
  29  -1  -7  113.19    9.60
 -29  -1   7  117.69    9.50
  29  -1  -7  121.09    9.90
 -29   1   7  114.29    9.80
  29   1  -7  110.09   10.20
 -27  -1   7   32.00    4.80
  27  -1  -7   37.80    5.00
  27  -1  -7   35.90    5.00
 -27   1   7   30.60    5.10
  27   1  -7   31.50    5.20
  25  -1  -7  180.78   13.40
  25  -1  -7  179.58   13.50
 -25  -1   7  174.98   14.00
  25   1  -7  167.58   15.30
  23  -1  -7  303.57   22.90
 -23  -1   7  306.87   22.70
  23  -1  -7  298.17   22.90
 -23   1   7  344.27   23.10
  23   1  -7  342.37   23.10
  21  -1  -7   76.39    6.10
 -21  -1   7   75.29    6.10
  21  -1  -7   74.29    6.40
 -21   1   7   67.29    6.50
  21   1  -7   69.09    7.50
 -19  -1   7  187.08   12.60
  19  -1  -7  187.68   12.60
  19  -1  -7  189.48   12.90
 -19   1   7  146.29   12.80
  19   1  -7  152.08   12.90
  17  -1  -7  560.24   40.10
 -17  -1   7  549.74   39.80
  17  -1  -7  535.95   39.80
 -17   1   7  612.44   40.20
  17   1  -7  610.84   40.30
 -15  -1   7  266.57   17.50
  15  -1  -7  270.97   17.90
 -15   1   7  225.78   17.80
  15   1  -7  226.38   17.90
  13  -1  -7  141.79    9.60
  13  -1  -7  129.69   11.00
 -13  -1   7  138.19    9.60
  13   1  -7  122.29   10.00
 -13   1   7  125.29   10.00
 -11  -1   7  607.94   44.80
  11  -1  -7  583.24   44.80
 -11  -1   7  669.13   44.80
  11  -1  -7  609.74   45.10
  11   1  -7  665.83   45.30
 -11   1   7  713.13   45.30
 -11   1   7  693.03   44.80
  -9  -1   7  368.06   23.50
   9  -1  -7  337.37   23.60
  -9  -1   7  331.47   23.60
   9  -1  -7  340.87   23.80
  -9   1   7  347.67   23.60
   9   1  -7  312.67   24.00
  -9   1   7  323.47   23.90
   7  -1  -7  191.08   14.10
  -7  -1   7  213.38   13.90
  -7  -1   7  203.28   13.90
   7  -1  -7  195.78   13.90
  -7   1   7  175.38   14.20
  -7   1   7  200.08   14.20
  -5  -1   7  667.03   45.80
   5  -1  -7  654.53   45.90
  -5  -1   7  678.93   45.90
   5  -1  -7  632.34   46.10
  -5   1   7  688.33   46.10
  -5   1   7  663.23   46.10
  -3  -1   7  283.77   19.40
   3  -1  -7  281.87   19.30
   3  -1  -7  271.97   19.50
  -3  -1   7  291.67   19.20
  -3   1   7  282.97   19.40
   3   1  -7  274.07   19.20
   3   1  -7  254.67   19.60
  -3   1   7  263.07   19.60
   1  -1  -7  242.68   15.80
  -1  -1   7  251.47   15.60
   1  -1  -7  222.78   16.00
  -1  -1   7  240.78   15.90
  -1   1   7  219.38   15.90
   1   1  -7  201.98   15.60
  -1   1   7  184.48   16.00
   1  -1   7  599.94   39.00
  -1  -1  -7  554.14   39.40
  -1  -1  -7  547.55   39.30
  -1   1  -7  590.94   39.00
   1   1   7  549.85   39.80
  -1   1  -7  517.15   39.60
   1   1   7  595.34   39.10
  -3  -1  -7  241.58   18.70
  -3  -1  -7  234.38   18.90
   3  -1   7  250.47   18.80
   3  -1   7  273.77   18.50
   3   1   7  280.97   19.20
  -3   1  -7  299.67   18.70
  -3   1  -7  284.07   19.10
  -5  -1  -7  130.69    9.80
   5  -1   7  130.99    9.70
  -5  -1  -7  130.89    9.60
   7  -1   7  277.77   18.80
  -7  -1  -7  250.57   19.10
   7  -1   7  266.47   19.00
  -7  -1  -7  260.37   19.10
   7   1   7  285.27   19.40
   7   1   7  254.57   19.40
  -7   1  -7  276.57   19.30
  -9  -1  -7  249.08   18.50
  -9  -1  -7  241.68   18.30
   9  -1   7  263.27   18.20
   9  -1   7  249.97   18.30
   9   1   7  254.67   18.30
   9   1   7  269.57   18.70
  -9   1  -7  264.97   18.10
  -9   1  -7  261.57   18.60
  11  -1   7  156.78   10.50
 -11  -1  -7  152.28   10.50
  11  -1   7  156.68   10.50
 -11  -1  -7  150.58   10.70
  11   1   7  117.49   10.40
  11   1   7  118.49   10.80
 -11   1  -7  120.09   10.70
 -13  -1  -7   68.99    5.80
 -13  -1  -7   59.59    6.20
  13  -1   7   69.49    5.70
  13  -1   7   62.29    5.90
  13   1   7   66.29    5.80
 -13   1  -7   70.39    6.60
  13   1   7   67.79    6.40
  15  -1   7  135.89    9.90
 -15  -1  -7  122.19   10.40
  15  -1   7  130.59   10.10
 -15  -1  -7  130.29   10.20
 -15   1  -7  130.19   10.70
  15   1   7  137.69   10.60
  15   1   7  129.39   10.20
  17  -1   7   97.19    8.40
 -17  -1  -7   93.79    8.60
  17  -1   7   94.59    8.10
  17   1   7  101.99    8.60
  17   1   7   98.69    8.30
 -19  -1  -7   16.30    3.70
  19  -1   7   13.40    2.90
  19   1   7   20.10    3.60
 -19   1  -7   21.20    3.90
  19   1   7   17.30    3.40
 -21  -1  -7   31.50    5.00
  21  -1   7   40.20    5.00
 -21   1  -7   43.00    6.70
  21   1   7   41.30    5.50
  21   1   7   43.50    5.90
  23  -1   7   73.89    7.10
 -23  -1  -7   66.39    8.30
 -23   1  -7   75.09    8.60
  23   1   7   74.89    7.30
  23   1   7   80.39    8.00
  30  -2  -7  145.89   11.20
  30  -2  -7  140.79   10.90
 -30   2   7  105.59   11.20
 -28  -2   7   94.59    9.20
  28  -2  -7   91.49    9.20
  28  -2  -7   94.49    9.40
 -28   2   7  126.09   10.00
 -28   2   7  128.19    9.00
  28   2  -7  131.49    9.90
  26  -2  -7  103.19    9.40
 -26  -2   7  104.39    9.00
  26   2  -7  122.29    9.80
 -26   2   7  120.89    9.90
  24  -2  -7  242.48   17.60
 -24  -2   7  236.58   17.60
  24  -2  -7  242.28   17.60
  22  -2  -7  154.88   12.20
  22  -2  -7  155.88   12.30
 -22  -2   7  144.79   12.00
 -22   2   7  180.48   12.90
  22   2  -7  184.98   12.80
 -20  -2   7  151.48   12.40
  20  -2  -7  157.58   12.60
  20  -2  -7  156.18   12.80
  20   2  -7  197.18   13.20
 -20   2   7  200.38   13.40
 -18  -2   7  351.46   24.00
  18  -2  -7  373.06   24.20
  18  -2  -7  366.76   24.20
 -18   2   7  305.17   24.60
  18   2  -7  309.17   24.40
  16  -2  -7  320.67   22.10
  16  -2  -7  315.07   22.10
 -16  -2   7  314.07   21.90
  16   2  -7  319.97   22.40
 -16   2   7  289.87   22.60
 -14  -2   7  281.87   20.20
  14  -2  -7  296.57   20.40
 -14   2   7  285.47   20.90
 -12  -2   7  302.47   21.10
  12  -2  -7  314.47   21.30
  12  -2  -7  309.97   21.40
  12   2  -7  298.47   21.20
  12   2  -7  285.57   21.60
  10  -2  -7  223.48   15.60
  10  -2  -7  219.68   15.70
 -10  -2   7  216.28   15.40
 -10  -2   7  217.88   15.40
   8  -2  -7  389.96   27.20
   8  -2  -7  399.16   27.30
  -8  -2   7  373.36   27.10
  -8  -2   7  381.26   27.00
   8   2  -7  451.25   27.10
  -8   2   7  340.77   27.50
   6  -2  -7  471.25   33.40
   6  -2  -7  482.35   33.30
  -6  -2   7  454.85   33.20
  -6  -2   7  434.16   33.20
  -6   2   7  530.95   33.50
  -6   2   7  483.25   33.60
   6   2  -7  508.05   33.70
   6   2  -7  469.55   33.20
  -4  -2   7  283.97   17.60
   4  -2  -7  304.17   17.70
   4   2  -7  226.48   17.30
   4   2  -7  218.08   17.80
  -4   2   7  227.98   17.80
  -4   2   7  229.18   17.60
   2  -2  -7  424.46   30.50
  -2  -2   7  409.86   30.30
   2  -2  -7  434.56   30.50
   2   2  -7  443.16   30.70
   2   2  -7  450.65   30.30
  -2   2   7  463.45   30.50
  -2   2   7  434.56   30.90
   0  -2  -7  470.25   34.30
   0  -2  -7  489.55   34.30
   0  -2   7  405.76   34.20
   0  -2   7  465.15   34.00
   0   2  -7  533.15   34.60
   0   2   7  549.85   34.20
   0   2  -7  536.45   34.10
   2  -2   7  278.77   18.90
  -2  -2  -7  300.87   18.90
  -2  -2  -7  298.97   18.90
  -2   2  -7  231.08   19.00
  -2   2  -7  225.18   18.50
  -4  -2  -7  123.59    8.90
   4  -2   7  122.09    8.80
  -4  -2  -7  130.39    8.90
  -4   2  -7  103.89    8.90
  -4   2  -7  105.09    9.00
  -6  -2  -7  245.08   17.00
   6  -2   7  239.18   17.00
  -6  -2  -7  240.18   17.00
   6   2   7  224.48   17.60
  -8  -2  -7  293.77   18.90
  -8  -2  -7  281.47   18.90
   8  -2   7  275.47   18.70
   8   2   7  250.07   18.80
  -8   2  -7  250.87   19.00
   8   2   7  225.88   19.30
  10  -2   7  150.98   10.10
 -10  -2  -7  160.98   11.00
 -10  -2  -7  152.28   10.30
  10   2   7  111.69   10.90
 -10   2  -7  123.39   10.60
  10   2   7  111.29   10.20
 -12  -2  -7  203.38   17.00
  12  -2   7  213.68   16.90
 -12  -2  -7  197.98   17.10
  12   2   7  262.07   17.30
  12   2   7  276.87   18.00
 -12   2  -7  273.17   17.90
 -14  -2  -7  110.59    8.90
  14  -2   7  113.09    8.60
 -14  -2  -7  105.29    8.90
  14   2   7  109.99    9.50
  14   2   7  106.69    8.90
 -14   2  -7  111.09    9.40
 -16  -2  -7   92.29    7.70
 -16  -2  -7   87.19    7.50
  16  -2   7   91.89    7.10
  16   2   7   61.49    7.90
  18  -2   7   77.99    7.30
 -18  -2  -7   77.19    7.80
 -18  -2  -7   78.19    8.10
 -18   2  -7  100.79    8.70
  18   2   7   89.79    8.00
  18   2   7   96.99    8.40
 -20  -2  -7   19.80    4.00
 -20  -2  -7   18.50    3.70
  20  -2   7   24.90    4.00
 -20   2  -7   23.70    4.40
  20   2   7   22.30    3.90
  20   2   7   17.80    5.30
 -22  -2  -7   42.50    6.20
  22   2   7   35.10    5.70
  22   2   7   29.00    4.70
 -22   2  -7   31.10    5.30
 -29  -3   7   60.49    6.20
  29  -3  -7   54.79    7.30
 -29   3   7   71.49    7.90
  29   3  -7   58.49    7.40
  27  -3  -7  135.49   10.60
 -27  -3   7  131.19    9.90
 -27   3   7  103.29   10.90
  25  -3  -7  129.09   10.60
 -25  -3   7  129.19   10.10
  25   3  -7  126.49   10.90
 -25   3   7  132.39   11.40
 -23  -3   7  133.89   12.20
  23   3  -7  157.88   12.30
 -23   3   7  172.98   13.00
  21  -3  -7  185.68   12.90
 -21  -3   7  185.38   12.50
 -21   3   7  149.69   13.70
  21   3  -7  154.38   13.10
  19  -3  -7  152.58   11.10
  19  -3  -7  163.28   11.70
 -19  -3   7  147.29   10.70
 -19   3   7  129.49   12.00
  19   3  -7  133.89   11.40
  17  -3  -7  187.58   13.40
  17  -3  -7  175.78   13.20
 -17  -3   7  177.18   13.00
 -17   3   7  184.98   14.40
 -15  -3   7  220.38   16.10
  15  -3  -7  212.78   16.70
  15  -3  -7  232.48   16.40
  15   3  -7  236.48   16.10
  15   3  -7  231.98   16.70
  13  -3  -7  439.66   29.00
 -13  -3   7  446.86   28.60
 -13  -3   7  432.56   28.80
  13  -3  -7  425.46   28.90
  13   3  -7  359.36   29.20
  13   3  -7  370.66   28.70
 -11  -3   7  142.29   10.10
 -11  -3   7  147.39   10.00
  11  -3  -7  141.49   10.30
  11  -3  -7  141.79   10.40
 -11   3   7  122.39   11.00
  -9  -3   7  288.77   21.00
   9  -3  -7  291.77   21.30
   9  -3  -7  308.07   21.40
  -9   3   7  275.97   21.70
   9   3  -7  313.67   21.60
  -9   3   7  312.07   21.20
   9   3  -7  312.57   21.10
  -7  -3   7  750.42   49.80
  -7  -3   7  721.33   49.80
   7  -3  -7  798.12   50.09
   7  -3  -7  818.92   49.90
  -7   3   7  645.34   50.29
   7   3  -7  666.03   50.09
  -7   3   7  685.53   49.99
   7   3  -7  676.63   49.80
   5  -3  -7  121.89    9.10
  -5  -3   7  120.79    8.90
   5  -3  -7  122.09    9.00
  -3  -3   7  177.18   15.10
   3  -3  -7  184.28   15.10
  -3   3   7  239.38   15.70
   3   3  -7  221.58   15.60
   3   3  -7  227.88   15.10
  -3   3   7  233.38   15.30
   1  -3  -7  598.34   36.60
  -1  -3   7  562.94   36.30
   1  -3  -7  558.64   36.50
   1   3  -7  475.65   36.30
  -1   3   7  486.15   36.50
   1   3  -7  494.05   36.60
  -1   3   7  484.55   36.80
  -1  -3  -7  163.18   11.60
   1  -3   7  155.28   11.50
  -1  -3  -7  146.29   11.70
  -1   3  -7  180.28   12.00
   1   3   7  151.78   12.30
  -3  -3  -7  168.28   12.80
  -3  -3  -7  170.58   12.70
   3  -3   7  157.08   12.70
  -3   3  -7  187.88   12.50
  -3   3  -7  192.38   13.10
  -5  -3  -7  294.47   19.00
   5  -3   7  251.57   18.90
  -5  -3  -7  291.37   19.10
  -5   3  -7  250.27   18.60
  -5   3  -7  243.18   19.10
  -7  -3  -7  172.38   12.90
  -7  -3  -7  188.68   12.80
   7  -3   7  163.78   12.70
  -7   3  -7  171.18   13.10
  -9  -3  -7  116.39    8.60
  -9  -3  -7  109.79    8.90
   9  -3   7  105.69    8.60
   9   3   7  110.09    9.80
  11  -3   7   81.69    6.90
 -11  -3  -7   79.49    7.20
 -11  -3  -7   83.29    6.90
 -11   3  -7   88.59    7.50
  11   3   7   74.89    8.10
  11   3   7   87.29    7.20
  13  -3   7  144.19    9.70
 -13  -3  -7  137.99   10.10
 -13  -3  -7  131.59    9.80
  13   3   7  107.49   10.90
  13   3   7  105.79    9.90
 -13   3  -7  107.89   10.20
 -15  -3  -7   50.19    5.50
 -15  -3  -7   48.30    6.50
  15  -3   7   54.49    5.60
  15   3   7   68.99    8.10
 -17  -3  -7   74.89    7.90
  17  -3   7   85.29    7.20
  17   3   7   76.59    7.90
 -17   3  -7   93.19    8.50
  17   3   7   89.79    8.70
 -19  -3  -7  121.49    9.70
 -19  -3  -7  123.39    9.80
  19  -3   7  129.59    9.20
 -19   3  -7   92.19   10.30
  19   3   7   89.69   10.10
  21  -3   7   18.80    3.80
 -21  -3  -7    9.00    3.70
  21   3   7   18.30    4.10
 -21   3  -7   16.50    4.50
  21   3   7   13.90    4.00
  28  -4  -7    9.90    3.90
 -28  -4   7   12.90    2.90
 -28   4   7   10.30    4.50
  28   4  -7   13.80    4.00
 -26  -4   7   41.30    5.30
  26  -4  -7   45.60    6.10
  26   4  -7   48.40    6.40
 -26   4   7   53.09    7.70
 -24  -4   7  327.67   23.50
  24  -4  -7  329.17   24.10
  24   4  -7  337.87   24.30
 -24   4   7  330.77   25.00
  22  -4  -7   57.89    6.20
 -22  -4   7   54.69    5.50
 -22   4   7   54.59    7.70
  22   4  -7   64.89    6.50
  20  -4  -7   37.10    6.30
  20   4  -7   44.70    5.80
  18  -4  -7  275.67   19.00
 -18  -4   7  270.47   18.60
  18   4  -7  248.68   18.60
  18   4  -7  247.88   19.20
 -16  -4   7  147.89   10.50
  16  -4  -7  144.49   10.90
  16   4  -7  139.19   10.50
  16   4  -7  135.49   11.10
  14  -4  -7   77.69    7.00
 -14  -4   7   77.79    6.50
 -14  -4   7   78.69    6.30
  14   4  -7   87.49    7.30
  14   4  -7   93.39    6.70
 -12  -4   7  215.08   14.50
  12  -4  -7  222.68   14.90
 -12  -4   7  208.28   14.50
  12   4  -7  202.38   15.10
  12   4  -7  197.38   14.60
 -12   4   7  169.98   15.50
 -10  -4   7  325.97   24.40
  10  -4  -7  338.07   24.80
 -10   4   7  355.26   25.40
  10   4  -7  366.36   24.60
  10   4  -7  364.46   25.00
   8  -4  -7  139.19   11.20
  -8  -4   7  145.09   10.90
  -8   4   7  158.28   11.70
  -8   4   7  152.98   11.20
   8   4  -7  148.49   11.50
   8   4  -7  156.38   11.00
  -6  -4   7  157.48   10.60
   6  -4  -7  159.58   11.00
  -6   4   7  145.59   11.10
  -6   4   7  133.89   10.90
   6   4  -7  143.19   10.60
   6   4  -7  134.09   11.10
   4  -4  -7  272.97   19.90
  -4  -4   7  277.47   19.60
   4   4  -7  281.27   19.70
  -4   4   7  278.17   20.10
   4   4  -7  287.87   20.20
  -4   4   7  276.47   19.90
   2  -4  -7   84.29    6.30
  -2   4   7   67.69    5.90
   2   4  -7   69.89    5.70
   2   4  -7   69.59    6.40
  -2   4   7   73.99    6.60
   0  -4  -7  114.69    9.40
   0  -4   7  119.19    9.10
   0   4  -7  123.39    9.60
   0   4   7  133.89   10.10
   0   4  -7  120.39    9.00
   2  -4   7  347.37   23.80
  -2  -4  -7  340.87   24.10
  -2   4  -7  336.17   24.20
  -2   4  -7  340.07   23.70
   2   4   7  326.77   24.70
  -4  -4  -7  121.89    9.40
   4  -4   7  127.09    9.10
  -4   4  -7  125.39    8.90
  -4   4  -7  120.29    9.50
   4   4   7  101.59   10.20
   6  -4   7   55.59    5.50
  -6  -4  -7   55.29    5.80
  -6   4  -7   66.59    5.20
  -6   4  -7   62.89    5.90
   8  -4   7  179.08   13.80
  -8  -4  -7  196.58   14.10
  -8   4  -7  185.18   14.10
  10  -4   7  113.29    9.00
 -10  -4  -7  123.69    9.50
 -10   4  -7  120.29    9.60
  10   4   7   96.69   10.70
 -12  -4  -7    7.60    3.00
  12  -4   7    6.20    2.60
 -12   4  -7    2.80    2.70
  14  -4   7   76.49    6.80
 -14  -4  -7   72.29    7.40
  14   4   7   71.09    8.80
 -14   4  -7   72.39    7.50
 -16  -4  -7  134.19   11.50
  16  -4   7  133.99   10.70
  16   4   7  149.99   12.60
 -16   4  -7  139.09   11.50
  16   4   7  133.59   11.40
 -18  -4  -7   11.20    3.80
  18  -4   7   14.50    2.90
 -18   4  -7    5.90    3.60
  18   4   7    8.10    3.60
  18   4   7   15.30    4.30
 -20  -4  -7   22.80    4.80
  20  -4   7   36.10    4.70
  20   4   7   28.80    5.30
 -20   4  -7   41.70    6.90
  20   4   7   35.30    6.50
  25  -5  -7   61.39    7.40
 -25  -5   7   78.59    6.40
 -25   5   7   45.10    9.00
  25   5  -7   64.19    7.40
 -23  -5   7    7.80    2.50
  23  -5  -7    9.80    3.30
  23   5  -7   13.80    3.60
 -23   5   7    9.70    4.90
 -21  -5   7  160.18   11.80
  21  -5  -7  148.09   12.30
 -21   5   7  149.29   14.10
  21   5  -7  167.98   12.60
 -19  -5   7  200.68   14.20
  19  -5  -7  204.48   14.80
  19   5  -7  188.78   14.20
  19   5  -7  184.18   14.90
  17   5  -7    5.00    2.20
 -17   5   7   -1.10    3.60
  17   5  -7    3.50    2.60
  15  -5  -7  265.87   19.60
 -15  -5   7  269.87   19.20
  15   5  -7  270.57   19.70
  15   5  -7  270.47   19.20
 -13  -5   7  294.47   21.20
  13  -5  -7  301.87   21.60
 -13  -5   7  302.17   21.20
  13   5  -7  305.67   21.80
  13   5  -7  306.97   21.30
 -13   5   7  288.07   22.50
  11   5  -7    2.20    2.00
 -11   5   7    4.10    2.80
  11   5  -7    2.10    1.80
  -9  -5   7  128.29   10.60
   9  -5  -7  130.99   11.00
   9   5  -7  154.68   11.20
  -9   5   7  143.99   10.90
  -9   5   7  153.28   11.60
   9   5  -7  156.08   10.80
   7  -5  -7  468.35   33.20
  -7  -5   7  466.95   32.80
   7   5  -7  476.55   32.90
  -7   5   7  474.65   33.40
  -7   5   7  465.55   33.10
   7   5  -7  470.05   33.20
  -5   5   7   45.30    4.70
  -5   5   7   46.60    4.90
   5   5  -7   45.50    4.90
   5   5  -7   47.70    4.50
   3  -5  -7   30.20    4.60
   3   5  -7   47.00    4.20
  -3   5   7   41.90    4.30
  -3   5   7   45.00    5.00
   3   5  -7   47.60    4.70
  -1  -5   7  485.95   34.40
   1  -5  -7  488.55   34.70
   1   5  -7  489.05   34.30
   1   5  -7  505.75   34.80
  -1   5   7  491.35   35.10
  -1  -5  -7  152.88   10.80
   1  -5   7  153.98   10.10
  -1   5  -7  122.19   10.00
  -1   5  -7  121.59   10.40
   1   5   7  122.99   11.10
  -3   5  -7   21.40    3.20
   3   5   7   18.60    3.80
  -3   5  -7   25.50    3.90
   5  -5   7  214.58   15.50
  -5  -5  -7  207.38   15.90
  -5   5  -7  216.98   16.00
   5   5   7  202.28   16.80
  -5   5  -7  222.38   15.40
  -7  -5  -7  157.48   11.70
   7  -5   7  164.68   11.20
   7   5   7  119.89   12.60
  -7   5  -7  140.99   11.60
  -7   5  -7  144.19   10.90
  -9  -5  -7    8.20    3.20
   9  -5   7    5.40    2.90
  -9   5  -7   16.90    3.50
   9   5   7    8.70    4.00
  11  -5   7   95.49    8.30
 -11  -5  -7  109.69    9.00
 -11   5  -7   86.19   11.50
  11   5   7   89.49   10.20
 -13  -5  -7  112.39   10.20
  13  -5   7  114.79    9.60
 -13   5  -7  121.09   10.00
  13   5   7  117.09   11.70
  15  -5   7   15.30    3.20
 -15  -5  -7    9.50    3.80
  15   5   7    7.20    4.70
 -15   5  -7   16.90    3.70
  17  -5   7    7.60    3.00
 -17  -5  -7    9.70    3.90
 -17   5  -7    5.80    3.50
  17   5   7    6.50    4.40
  22  -6  -7   42.70    6.60
 -22  -6   7   57.99    5.80
  22   6  -7   57.49    6.50
 -22   6   7   43.50    7.80
  20  -6  -7   42.20    5.60
 -20   6   7   16.00    6.50
  20   6  -7   27.80    4.50
  20   6  -7   31.00    5.10
 -18  -6   7  119.59    9.70
  18  -6  -7  116.29   10.40
  18   6  -7  124.99   10.20
  18   6  -7  136.09    9.90
 -16  -6   7  122.39    9.50
  16  -6  -7  114.09   10.10
  16   6  -7  122.29    9.90
 -16   6   7  114.99   11.80
  16   6  -7  125.79    9.50
 -14  -6   7   63.89    5.70
 -14  -6   7   64.69    5.80
  14  -6  -7   62.69    6.50
 -14   6   7   64.89    8.30
  14   6  -7   52.89    5.80
 -12  -6   7   81.09    7.10
  12  -6  -7   79.79    7.80
  12   6  -7   92.09    7.60
 -12   6   7   92.29    9.20
  12   6  -7   90.29    7.50
 -10  -6   7   90.09    7.40
  10  -6  -7   91.19    8.00
  10   6  -7   81.39    7.70
 -10   6   7   93.59    8.90
  10   6  -7   95.79    7.50
   8  -6  -7   77.29    9.40
  -8  -6   7   89.09    6.90
  -8   6   7   79.89    7.80
   8   6  -7   77.29    7.10
  -8   6   7   78.69    7.00
  -6  -6   7   98.59    7.20
   6  -6  -7   86.39   10.40
   6   6  -7   78.99    7.30
   6   6  -7   82.99    7.50
  -6   6   7   83.59    7.60
  -6   6   7   82.19    7.50
  -4  -6   7   97.69    8.60
   4  -6  -7   98.69   10.30
  -4   6   7  122.19    9.50
  -4   6   7  107.39    8.80
   4   6  -7  116.29    8.70
   4   6  -7  114.49    9.00
  -2  -6   7  100.69    9.10
   2   6  -7  114.49    9.30
  -2   6   7  120.89   10.10
   2   6  -7  124.89    9.10
   0  -6  -7   81.89   10.00
   0   6   7   84.49    8.40
   0   6  -7   79.79    6.90
   0   6  -7   77.69    7.10
  -2  -6  -7   85.69    8.40
   2  -6   7   88.49    7.70
  -2   6  -7   98.79    7.80
   2   6   7  107.39   11.90
  -2   6  -7   97.39    8.10
  -4  -6  -7   71.29    7.30
   4  -6   7   68.59    6.20
   4   6   7   68.39    8.50
  -4   6  -7   63.59    6.40
  -4   6  -7   68.49    6.80
  -6   6  -7   48.00    5.50
   6   6   7   53.59    7.90
  -6   6  -7   42.00    7.40
  -8  -6  -7   91.79    9.50
   8  -6   7  103.49    8.80
   8   6   7  101.59   11.20
  -8   6  -7  122.59    8.60
 -10  -6  -7   70.99    7.70
  10  -6   7   79.99    7.20
  10   6   7   60.19    9.50
 -12  -6  -7   33.90    6.30
  12  -6   7   38.50    5.40
  14  -6   7   41.00    5.80
 -14  -6  -7   30.10    5.30
  14   6   7   55.59    9.30
  17  -7  -7  120.99   10.60
 -17  -7   7  120.59    9.90
  15  -7  -7   30.40    5.60
 -15  -7   7   24.70    5.10
 -15   7   7   48.80    8.60
 -13  -7   7   64.29    6.50
  13  -7  -7   68.59    7.40
  13   7  -7   86.89    7.00
  11  -7  -7  169.78   12.50
 -11  -7   7  170.38   11.90
  11   7  -7  135.49   11.90
 -11   7   7  143.39   13.30
  -9  -7   7   46.10    5.10
   9  -7  -7   34.30    5.90
   9   7  -7   53.49    5.50
  -9   7   7   53.19    7.00
   7  -7  -7  112.79   10.80
  -7  -7   7  116.89   10.20
  -7   7   7  140.59   10.90
   7   7  -7  148.79   10.50
  -7   7   7  138.79   11.10
  -5   7   7   63.99    6.90
   5   7  -7   64.09    6.30
  -5   7   7   58.09    6.20
   3  -7  -7   23.70    4.00
  -3  -7   7   27.30    4.10
  -3   7   7   18.20    4.00
   3   7  -7   21.90    4.30
  -1  -7   7   74.39    7.20
   1  -7  -7   75.29    8.00
  -1   7   7  100.99    9.60
   1  -7   7   84.29    7.00
  -1  -7  -7   83.19    7.90
   1   7   7   73.99    8.80
  -1   7  -7   67.29    7.10
  -3  -7  -7   81.29    8.10
   3  -7   7   87.39    7.20
  -3   7  -7   68.59    7.20
   3   7   7   77.39    9.60
  -5  -7  -7   29.20    4.80
   5  -7   7   27.90    4.70
  -5   7  -7   36.90    4.90
   7  -7   7   63.89    6.40
  -7  -7  -7   56.89    7.70
   7   7   7   74.89   10.10
  -7   7  -7   57.99    6.30
   9  -7   7   54.39    5.90
  -9  -7  -7   43.90    7.40
   9   7   7   40.00    7.70
  -8  -8   7   66.29    7.30
  -8   8   7   68.89    8.10
   6  -8  -7   57.59    7.70
  -6  -8   7   54.19    6.00
  -6   8   7   41.20    7.90
   6   8  -7   40.10    6.50
  -4  -8   7   17.00    3.40
   4  -8  -7   17.90    4.30
   2  -8  -7   45.40    7.10
  -2  -8   7   54.39    5.90
  -2   8   7   48.20    7.70
   2   8  -7   41.10    6.30
   0  -8  -7   84.09   12.40
   0   8   7   52.89    9.00
   0   8  -7   53.39    7.40
  30   0  -8   15.60    4.10
 -30   0   8   19.70    3.80
 -28   0   8   16.50    3.40
  28   0  -8   16.50    3.70
 -26   0   8   32.90    5.00
  26   0  -8   34.00    5.40
 -24   0   8   39.90    5.00
  24   0  -8   41.50    6.60
 -22   0   8    0.30    2.20
  22   0  -8    0.60    2.40
  20   0  -8   13.30    2.80
 -20   0   8   12.40    2.60
  18   0  -8   16.90    2.80
 -18   0   8   14.00    2.50
  18   0  -8   11.40    2.50
  16   0  -8   23.40    3.60
  16   0  -8   26.20    3.40
 -16   0   8   23.40    3.40
  14   0  -8    8.40    2.10
 -14   0   8    8.10    1.90
  14   0  -8    7.10    2.00
 -12   0   8   41.70    3.90
  12   0  -8   38.40    4.20
 -10   0   8  111.29    8.30
 -10   0   8  112.39    8.00
  10   0  -8  104.29    8.60
  -8   0   8   33.10    3.30
  -8   0   8   34.30    3.20
   8   0  -8   30.20    3.50
  -6   0   8   16.00    2.40
   6   0  -8   16.60    2.90
  -6   0   8   16.40    2.50
   4   0  -8  128.29   10.30
  -4   0   8  145.29   10.00
  -2   0   8    7.40    1.80
  -2   0   8    9.50    1.50
   2   0  -8   10.60    2.00
   0   0   8   12.40    1.90
   0   0  -8   11.80    2.10
   0   0   8    9.60    1.90
  -2   0  -8   55.79    5.20
  -2   0  -8   56.59    4.70
   2   0   8   62.19    5.60
  -4   0  -8   11.90    2.30
  -4   0  -8   14.80    2.20
   4   0   8   10.80    2.20
  -6   0  -8   10.60    2.20
  -6   0  -8    9.70    1.80
   6   0   8    6.70    2.10
  -8   0  -8   64.89    6.00
   8   0   8   61.29    6.00
  -8   0  -8   70.69    5.40
   8   0   8   63.39    5.50
  10   0   8   51.79    4.80
  10   0   8   51.89    5.40
 -10   0  -8   50.69    5.60
 -10   0  -8   54.29    4.70
  12   0   8    0.00    1.60
  12   0   8   -1.20    2.10
 -12   0  -8    1.30    1.50
 -12   0  -8   -1.20    2.50
  14   0   8    4.20    2.00
  14   0   8    5.30    2.50
 -14   0  -8    4.70    2.40
 -14   0  -8    5.20    3.00
  16   0   8   46.00    5.60
 -16   0  -8   38.50    6.40
  18   0   8    4.30    2.80
 -18   0  -8   -0.10    3.40
 -20   0  -8    8.60    4.10
  20   0   8   10.20    3.20
  22   0   8   35.30    5.80
 -22   0  -8   23.90    6.60
  29  -1  -8   48.40    5.60
 -29  -1   8   49.30    5.80
  29  -1  -8   41.90    6.30
 -29   1   8   50.59    6.30
  29   1  -8   51.79    6.80
  27  -1  -8    8.50    3.00
  27  -1  -8   11.20    2.70
 -27  -1   8    7.50    2.80
  27   1  -8    7.40    3.20
 -27   1   8    6.30    3.10
 -25  -1   8   34.20    4.90
  25  -1  -8   30.90    5.00
  25  -1  -8   33.10    5.10
 -25   1   8   23.20    4.00
  25   1  -8   27.50    4.20
  23  -1  -8   52.49    5.70
  23  -1  -8   49.50    5.10
  21  -1  -8   17.40    3.10
 -21  -1   8   17.60    3.50
  21  -1  -8   19.00    3.10
 -21   1   8   16.80    3.10
  21   1  -8   26.20    4.30
 -19  -1   8   86.49    7.00
  19  -1  -8   86.09    7.30
  19  -1  -8   86.09    6.90
  19   1  -8   86.19    7.60
 -19   1   8   89.19    7.50
  17  -1  -8   33.60    4.10
  17  -1  -8   35.40    3.50
 -17  -1   8   34.90    3.70
 -17   1   8   32.50    4.30
  17   1  -8   36.20    4.40
  15  -1  -8    6.60    2.00
 -15  -1   8    4.80    1.60
  15  -1  -8    6.60    1.60
 -15   1   8    5.00    2.00
  15   1  -8    7.60    2.10
  13  -1  -8  118.69    9.20
 -13  -1   8  120.99    8.90
  13   1  -8  116.19    9.40
 -13   1   8  122.29    9.40
 -11  -1   8   15.20    2.40
  11  -1  -8   20.00    3.00
 -11  -1   8   18.00    2.20
  11  -1  -8   18.10    2.40
 -11   1   8   19.10    2.80
  11   1  -8   17.00    3.10
  -9  -1   8   30.50    2.70
   9  -1  -8   26.70    2.80
   9  -1  -8   22.50    3.40
  -9  -1   8   27.60    2.70
  -9   1   8   22.30    3.50
   9   1  -8   21.20    3.30
  -9   1   8   23.10    2.90
  -7  -1   8  246.98   17.40
  -7  -1   8  240.58   17.30
   7  -1  -8  245.68   17.40
   7  -1  -8  232.78   17.60
  -7   1   8  266.47   17.60
   7   1  -8  245.58   17.80
   5  -1  -8    5.50    1.40
   5  -1  -8    7.10    1.90
  -5  -1   8    6.70    1.60
   5   1  -8    5.10    1.80
  -5   1   8    8.80    1.90
  -5   1   8    7.20    1.80
  -3  -1   8   65.39    4.70
  -3  -1   8   58.99    4.90
   3  -1  -8   59.49    5.20
   3  -1  -8   64.89    4.80
  -3   1   8   60.29    5.00
  -3   1   8   54.89    5.30
   3   1  -8   50.99    5.30
  -1  -1   8  113.39    8.60
   1  -1  -8  107.09    8.80
  -1  -1   8  118.39    8.30
   1  -1  -8  115.99    8.50
  -1   1   8  121.69    9.10
  -1   1   8  122.79    8.50
   1   1  -8  106.09    8.90
   1  -1   8  131.79    9.50
   1  -1   8  140.19    9.10
  -1  -1  -8  128.39    9.40
  -1  -1  -8  124.49    9.60
   1   1   8  119.89    9.80
  -1   1  -8  114.99    9.70
  -3  -1  -8   43.50    4.00
   3  -1   8   41.50    3.90
  -3  -1  -8   42.10    3.80
   3   1   8   30.70    4.40
  -3   1  -8   31.40    4.20
  -5  -1  -8    9.40    2.10
   5  -1   8   13.80    2.80
  -5  -1  -8   10.40    1.90
  -5   1  -8    7.30    2.20
   5   1   8    4.80    2.30
  -7  -1  -8  215.38   15.80
   7  -1   8  224.48   16.00
  -7  -1  -8  206.98   16.10
  -7   1  -8  224.08   16.30
   7   1   8  234.08   16.50
   9  -1   8    1.80    1.80
  -9  -1  -8    3.00    1.70
  -9  -1  -8    2.10    2.10
   9   1   8    1.40    2.30
   9   1   8    3.30    1.70
  -9   1  -8    4.50    2.30
  11   1   8   16.80    2.60
  11   1   8   17.60    3.20
 -11   1  -8   17.50    3.30
 -13  -1  -8  131.89   11.30
 -13  -1  -8  128.79   10.40
  13  -1   8  130.19   10.60
 -13   1  -8  145.29   11.40
  13   1   8  150.58   11.80
  13   1   8  139.19   11.20
 -15  -1  -8   16.50    5.60
  15  -1   8   13.90    2.80
 -15  -1  -8   13.90    2.70
  15   1   8   13.00    3.50
 -15   1  -8   12.50    3.60
  15   1   8   11.00    2.70
  17  -1   8   27.50    4.40
  17   1   8   19.50    3.80
 -17   1  -8   17.00    4.00
  17   1   8   13.20    3.50
 -19  -1  -8   56.79    7.40
 -19  -1  -8   59.69    6.30
  19  -1   8   61.69    6.40
  19   1   8   60.09    6.90
 -19   1  -8   69.09    7.90
  19   1   8   66.99    6.70
 -21  -1  -8   16.50    4.60
  21  -1   8   18.70    3.50
 -21  -1  -8   16.40    3.60
 -21   1  -8   23.40    4.90
  21   1   8   20.40    4.00
  21   1   8   27.50    5.40
 -30  -2   8   23.20    4.20
 -30   2   8   23.00    6.40
 -28  -2   8    0.50    2.70
  28  -2  -8   -2.40    2.70
  28  -2  -8   -1.00    2.80
 -28   2   8    1.00    3.40
  28   2  -8   -0.90    3.10
 -26  -2   8    5.40    2.50
  26  -2  -8    2.90    2.70
  26  -2  -8    0.60    2.50
  26   2  -8    2.10    3.00
 -26   2   8    3.00    3.40
 -24  -2   8   16.70    2.80
  24  -2  -8   12.60    3.00
  24  -2  -8   17.10    3.20
  24   2  -8   11.90    3.20
 -24   2   8   10.90    3.90
  22  -2  -8   11.50    2.70
  22  -2  -8   15.40    2.60
  22   2  -8   12.30    5.20
  20  -2  -8   42.10    4.40
 -20  -2   8   42.80    4.30
  20  -2  -8   41.70    4.70
 -20   2   8   35.70    5.60
  20   2  -8   39.10    5.20
  18  -2  -8    1.10    1.70
  18  -2  -8   -1.60    1.60
 -18  -2   8    0.40    1.60
 -18   2   8   -1.60    2.50
  18   2  -8    0.30    2.10
  16  -2  -8  106.99    7.90
  16  -2  -8  105.69    8.00
 -16  -2   8   95.89    7.60
 -16   2   8   89.89    8.60
  16   2  -8  102.49    8.40
  14  -2  -8    2.00    2.10
  14  -2  -8    3.90    1.50
 -14  -2   8    3.20    1.40
  14   2  -8    2.60    2.00
 -14   2   8    1.60    2.40
  12  -2  -8    9.50    2.00
  12  -2  -8    9.40    1.80
 -12  -2   8   12.70    2.20
 -12  -2   8    7.90    1.60
  12   2  -8    4.40    2.00
  10  -2  -8  100.99    7.30
 -10  -2   8   87.19    7.20
  10  -2  -8   93.69    7.40
 -10  -2   8   94.99    7.00
 -10   2   8  101.59    7.30
 -10   2   8   82.49    7.80
  10   2  -8   94.49    7.70
   8  -2  -8   13.30    2.00
  -8  -2   8   12.90    2.30
  -8  -2   8   14.90    2.10
  -8   2   8    8.50    2.40
   8   2  -8   13.80    2.30
  -8   2   8   10.00    2.00
   8   2  -8    9.50    2.10
  -6  -2   8   66.49    4.90
   6  -2  -8   63.59    5.20
   6  -2  -8   59.89    5.70
  -6  -2   8   63.89    5.10
   6   2  -8   57.39    5.60
   6   2  -8   60.79    5.00
   4  -2  -8   54.09    5.70
   4  -2  -8   58.69    6.20
  -4  -2   8   57.69    5.40
  -4  -2   8   60.49    5.20
   4   2  -8   78.29    5.30
  -4   2   8   77.99    5.80
  -4   2   8   77.69    6.10
   4   2  -8   75.39    6.00
   2  -2  -8  111.89    8.70
  -2  -2   8  113.49    8.70
  -2   2   8  121.49    8.70
  -2   2   8  112.09    9.40
   2   2  -8  122.09    8.80
   0  -2   8  109.29    8.20
   0  -2  -8  112.79    8.20
   0  -2  -8  113.49    8.30
   0  -2   8  116.09    7.80
   0   2  -8   95.49    7.80
   0   2  -8   91.89    8.40
   2  -2   8   42.10    3.40
  -2  -2  -8   41.70    4.20
   2  -2   8   42.10    4.10
  -2  -2  -8   38.30    4.00
  -2   2  -8   48.10    4.70
   2   2   8   34.50    4.90
   4  -2   8   82.39    6.60
  -4  -2  -8   73.39    6.50
  -4  -2  -8   78.59    6.50
  -4   2  -8   90.89    7.00
   4   2   8   75.79    7.50
   6  -2   8   82.69    6.40
  -6  -2  -8   77.49    6.50
  -6  -2  -8   83.49    6.40
  -6   2  -8   60.89    6.70
  -8  -2  -8   11.10    2.30
   8  -2   8   12.40    2.40
  -8  -2  -8   11.40    2.30
  -8   2  -8   15.10    2.90
   8   2   8   14.30    3.40
 -10  -2  -8   41.60    4.60
  10  -2   8   37.90    4.40
 -10  -2  -8   38.30    4.80
 -10   2  -8   46.30    5.40
  10   2   8   46.60    5.90
 -12  -2  -8   45.40    4.80
  12  -2   8   41.40    4.60
 -12  -2  -8   40.40    5.10
 -12   2  -8   29.60    5.40
  12   2   8   30.30    5.50
  12   2   8   33.70    4.60
 -14  -2  -8   25.00    3.90
 -14  -2  -8   28.10    4.60
  14  -2   8   26.90    4.20
 -14   2  -8   29.30    4.40
  14   2   8   28.60    5.70
  14   2   8   27.20    4.10
 -16  -2  -8   27.90    4.30
  16  -2   8   30.20    4.50
 -16  -2  -8   26.30    4.90
  16   2   8   30.00    5.20
  16   2   8   32.00    5.80
 -16   2  -8   35.00    6.00
 -18  -2  -8   30.90    5.80
  18  -2   8   35.80    4.70
 -18  -2  -8   36.70    5.40
  18   2   8   28.90    5.40
 -18   2  -8   25.40    4.90
  18   2   8   30.50    5.80
  20  -2   8    6.00    2.60
 -20  -2  -8    0.90    3.10
 -20  -2  -8    4.10    3.60
  20   2   8    3.70    3.50
 -20   2  -8   -3.60    3.80
  20   2   8    2.20    3.30
  27  -3  -8   29.70    5.50
 -27  -3   8   36.10    5.00
 -27   3   8   26.90    5.10
  27   3  -8   33.70    6.20
  25  -3  -8   25.90    4.90
 -25  -3   8   26.40    4.50
 -25   3   8   29.90    5.10
  25   3  -8   31.30    5.60
  23  -3  -8   44.30    5.70
 -23  -3   8   52.49    5.30
  23   3  -8   47.60    6.10
 -23   3   8   46.00    7.10
  21  -3  -8    5.90    3.00
 -21  -3   8    5.00    2.10
  21   3  -8    7.00    2.90
 -21   3   8    7.00    3.80
  19  -3  -8   60.59    5.70
 -19  -3   8   54.99    5.20
 -19   3   8   51.79    9.50
  19   3  -8   71.79    8.10
  17  -3  -8  102.39    7.90
 -17  -3   8   96.29    7.50
  17   3  -8   91.59    8.40
  15  -3  -8   15.10    2.60
 -15  -3   8   18.20    2.80
  15   3  -8   16.00    3.10
 -13  -3   8  127.69    9.90
  13  -3  -8  130.69   10.20
 -13  -3   8  125.99    9.80
  13   3  -8  148.99   10.80
  13   3  -8  147.89   10.10
 -11  -3   8   39.70    3.50
  11  -3  -8   38.90    4.00
 -11  -3   8   38.40    3.60
  11   3  -8   29.00    4.30
  11   3  -8   30.80    3.70
   9  -3  -8   21.90    3.50
  -9  -3   8   21.30    2.70
   9  -3  -8   22.00    3.10
  -9  -3   8   21.40    2.60
   9   3  -8   19.90    2.80
   9   3  -8   14.20    2.80
  -9   3   8   19.50    3.20
   7  -3  -8   34.10    4.20
  -7  -3   8   28.60    3.20
  -7  -3   8   27.70    3.10
   7  -3  -8   30.30    3.50
  -7   3   8   32.50    3.70
   7   3  -8   32.70    3.30
  -7   3   8   32.20    4.00
   7   3  -8   29.00    3.90
   5  -3  -8    7.90    2.00
  -5  -3   8    4.80    1.60
  -5  -3   8    4.50    1.30
   5  -3  -8    7.50    1.80
  -5   3   8    3.30    1.80
   5   3  -8    2.40    2.00
  -5   3   8    2.80    1.80
   5   3  -8    2.50    1.40
   3  -3  -8   18.10    3.00
  -3  -3   8   11.50    2.30
  -3  -3   8   13.40    2.20
  -3   3   8   12.20    2.10
   3   3  -8    8.70    2.40
   3   3  -8   13.10    2.30
  -3   3   8    8.40    2.40
  -1  -3   8   38.20    4.20
   1  -3  -8   43.00    4.40
   1  -3  -8   42.50    4.20
  -1  -3   8   39.90    3.60
   1   3  -8   44.70    4.70
   1   3  -8   45.50    3.80
  -1   3   8   40.10    4.90
   1  -3   8   29.40    3.80
  -1  -3  -8   37.20    4.30
  -1  -3  -8   38.30    4.00
   1   3   8   32.10    5.00
  -1   3  -8   48.40    4.60
  -3  -3  -8   21.80    3.30
   3  -3   8   22.50    3.20
  -3   3  -8   16.20    2.40
  -3   3  -8   14.20    2.90
  -5  -3  -8   23.20    3.60
   5  -3   8   22.10    3.70
  -5  -3  -8   24.50    3.20
  -5   3  -8   23.50    4.20
   7  -3   8   36.50    4.40
  -7  -3  -8   36.60    4.50
  -7  -3  -8   33.90    4.50
  -7   3  -8   41.80    5.10
  -9  -3  -8   40.60    4.90
  -9  -3  -8   41.90    4.50
   9  -3   8   41.30    4.70
  -9   3  -8   31.20    5.40
 -11  -3  -8   15.90    3.10
 -11  -3  -8   17.10    2.80
  11  -3   8   16.50    3.30
  11   3   8   10.80    6.40
 -11   3  -8   10.10    3.30
 -13  -3  -8   26.70    4.60
  13  -3   8   28.40    4.50
 -13  -3  -8   25.60    4.10
 -13   3  -8   38.10    5.80
  13   3   8   37.80    6.50
  15  -3   8    8.80    2.70
 -15  -3  -8    9.70    3.30
 -15  -3  -8    9.10    3.00
 -15   3  -8   10.90    3.60
  15   3   8   11.80    4.10
 -17  -3  -8   30.70    4.70
 -17  -3  -8   34.10    5.70
  17  -3   8   33.70    4.60
 -17   3  -8   27.20    4.70
  17   3   8   21.60    4.10
  17   3   8   22.70    4.90
  19  -3   8   12.20    3.00
 -19  -3  -8    7.70    3.40
 -19  -3  -8   12.20    3.80
  19   3   8   13.70    3.80
 -19   3  -8   16.10    4.40
  19   3   8    9.40    4.30
 -26  -4   8    8.90    2.90
  26  -4  -8   10.00    3.60
  26   4  -8    8.90    3.80
 -26   4   8    9.50    4.60
  24  -4  -8    8.80    3.30
 -24  -4   8   10.90    2.70
 -24   4   8    8.20    4.50
  24   4  -8    9.00    3.40
 -22  -4   8   30.10    4.20
  22  -4  -8   29.00    5.00
  22   4  -8   27.80    4.40
 -22   4   8   31.00    5.60
 -20  -4   8   16.10    2.60
  20  -4  -8   15.90    3.20
  20   4  -8   13.30    3.50
 -18  -4   8    5.30    2.00
 -18   4   8   -3.10    3.70
  18   4  -8    5.40    3.60
  16  -4  -8   56.49    5.90
 -16  -4   8   55.99    5.20
  16   4  -8   61.89    5.50
  16   4  -8   58.49    6.40
 -14  -4   8   16.10    3.00
  14  -4  -8   16.80    2.80
  14   4  -8   14.10    2.40
  14   4  -8   10.50    3.00
 -12  -4   8   34.70    3.30
  12  -4  -8   34.60    4.20
 -12  -4   8   35.90    3.60
  12   4  -8   31.00    3.80
 -12   4   8   22.90    4.30
  12   4  -8   29.20    4.70
 -10  -4   8   77.49    6.50
  10  -4  -8   73.69    7.00
 -10  -4   8   78.79    6.40
 -10   4   8   91.69    7.80
  10   4  -8   86.99    6.70
  10   4  -8   91.79    7.50
  -8  -4   8   64.39    5.60
  -8  -4   8   67.79    5.50
   8  -4  -8   67.39    6.10
   8   4  -8   72.19    5.70
  -8   4   8   70.89    6.50
   8   4  -8   69.69    6.50
  -8   4   8   67.19    5.90
  -6  -4   8  136.59    8.90
   6  -4  -8  128.29    9.30
   6   4  -8  105.79    9.40
   6   4  -8  111.69    8.80
  -6   4   8  110.49    9.20
  -6   4   8  108.99    9.20
  -4  -4   8   54.89    5.10
   4  -4  -8   58.69    5.70
  -4   4   8   64.39    5.50
   4   4  -8   64.69    6.10
  -4   4   8   63.09    6.00
   4   4  -8   64.89    5.20
   2  -4  -8   35.60    4.80
  -2  -4   8   42.30    4.50
   2   4  -8   49.00    5.30
   2   4  -8   54.79    4.30
  -2   4   8   53.49    5.70
   0  -4   8  186.88   12.70
   0  -4  -8  186.48   13.10
   0   4  -8  164.08   13.20
   0   4   8  161.38   13.70
   0   4  -8  165.98   12.50
   2  -4   8    6.70    2.20
  -2  -4  -8    6.70    2.40
  -2   4  -8    9.50    1.70
  -2   4  -8   11.90    2.80
   2   4   8    4.10    3.20
  -4  -4  -8   61.89    6.50
   4  -4   8   57.79    6.30
  -4   4  -8   83.19    7.00
  -4   4  -8   80.99    5.70
  -6  -4  -8  184.98   13.40
   6  -4   8  161.08   13.10
  -6   4  -8  179.98   13.60
   8  -4   8   13.50    4.10
  -8  -4  -8   18.20    3.30
  -8   4  -8   10.80    3.30
  10  -4   8   52.09    5.40
 -10  -4  -8   34.10    5.80
 -10   4  -8   59.69    6.20
  10   4   8   37.20    6.40
 -12  -4  -8   49.20    6.30
  12  -4   8   57.09    5.50
 -12   4  -8   50.99    6.70
  12   4   8   37.30    7.60
  14  -4   8   20.00    3.30
 -14  -4  -8   23.80    4.10
  16  -4   8   12.70    3.10
 -16  -4  -8    8.40    3.70
  16   4   8   18.60    5.00
 -16   4  -8   19.70    4.10
  18  -4   8   12.80    3.10
 -18  -4  -8    9.50    4.10
 -18   4  -8   11.30    5.20
  18   4   8   13.50    5.00
 -23  -5   8   49.80    5.10
  23  -5  -8   38.60    6.00
 -23   5   8   24.20    6.50
  23   5  -8   34.90    5.00
  21  -5  -8   23.00    3.80
 -21  -5   8   21.60    3.20
  21   5  -8   28.20    4.20
 -21   5   8   13.30    5.50
 -19  -5   8   13.70    2.70
  19  -5  -8   11.80    3.30
  19   5  -8   20.90    4.00
  19   5  -8   18.10    3.60
 -17  -5   8   59.79    5.50
  17  -5  -8   55.99    6.20
  17   5  -8   55.19    6.40
  17   5  -8   55.89    5.70
  15  -5  -8    9.10    2.80
 -15  -5   8    9.70    2.30
  15   5  -8    8.60    3.00
  15   5  -8    7.80    2.40
 -13  -5   8   11.50    2.00
 -13  -5   8   14.90    2.50
  13  -5  -8   12.70    3.20
  13   5  -8   20.40    3.50
 -13   5   8   16.70    4.70
 -11  -5   8   34.90    3.60
  11  -5  -8   36.20    4.80
  11   5  -8   31.40    5.00
 -11   5   8   29.20    5.70
  11   5  -8   28.80    5.70
   9  -5  -8   34.10    4.60
  -9  -5   8   31.80    3.70
   9   5  -8   34.60    4.70
   9   5  -8   32.90    4.10
  -9   5   8   27.90    5.00
   7  -5  -8   23.70    4.40
  -7  -5   8   23.10    3.50
   7   5  -8   33.00    3.90
  -7   5   8   33.00    4.30
   7   5  -8   30.10    4.60
  -7   5   8   29.30    3.90
   5  -5  -8   13.90    2.80
  -5  -5   8   11.90    2.20
   5   5  -8   11.00    2.90
   5   5  -8   12.40    2.30
  -5   5   8   13.40    2.70
  -5   5   8    9.90    2.60
  -3  -5   8   33.30    4.00
   3  -5  -8   31.70    4.80
  -3   5   8   35.30    5.10
   3   5  -8   33.70    4.00
   3   5  -8   41.30    4.90
  -1  -5   8    3.40    2.00
   1  -5  -8    5.90    2.50
   1   5  -8    5.70    2.60
   1   5  -8    2.80    1.90
  -1   5   8    4.40    3.00
  -1  -5  -8   24.30    4.40
   1   5   8   10.70    3.70
  -1   5  -8   16.60    3.10
  -1   5  -8   12.50    2.30
   3  -5   8   23.80    4.90
  -3   5  -8   23.90    3.40
   3   5   8   19.30    5.60
  -3   5  -8   26.70    4.60
  -5  -5  -8    6.60    3.00
   5  -5   8    8.10    2.70
  -5   5  -8   10.20    2.10
   5   5   8    4.80    4.10
  -5   5  -8   13.10    3.20
   7  -5   8    0.00    2.70
  -7  -5  -8    1.10    2.90
  -7   5  -8    0.50    2.70
  -9  -5  -8   25.30    4.20
   9  -5   8   27.00    4.80
  -9   5  -8   39.50    5.80
 -11  -5  -8   23.40    4.20
  11  -5   8   25.80    4.80
  11   5   8   14.50    5.30
 -11   5  -8   24.00    4.30
 -13  -5  -8    0.40    3.40
  13  -5   8   -0.20    2.90
  13   5   8   -5.60    5.10
 -13   5  -8    3.00    3.30
  15  -5   8   27.20    5.30
 -15  -5  -8   21.60    4.60
 -15   5  -8   22.80    4.80
  15   5   8   20.60    6.10
  20  -6  -8   14.80    3.70
  20   6  -8   13.30    3.10
  20   6  -8    5.80    3.30
 -18  -6   8    2.20    2.50
  18  -6  -8    2.50    3.20
  18   6  -8    3.20    2.70
  18   6  -8    0.80    2.70
 -16  -6   8    4.40    2.40
  16  -6  -8    4.00    3.10
 -16   6   8   -2.20    4.30
  16   6  -8    8.60    2.90
  16   6  -8    5.10    2.60
 -14  -6   8   21.60    4.00
  14  -6  -8   23.20    3.80
  14   6  -8   23.20    3.70
 -14   6   8   22.90    5.00
  14   6  -8   24.80    4.20
 -12  -6   8   57.29    5.10
  12  -6  -8   56.59    6.20
 -12  -6   8   56.29    5.50
  12   6  -8   53.79    5.60
  12   6  -8   48.40    6.00
 -12   6   8   55.19    7.80
 -10  -6   8    8.80    2.30
  10  -6  -8   10.80    3.10
  10   6  -8   12.60    3.20
  10   6  -8   16.20    2.80
 -10   6   8   16.70    3.90
  -8  -6   8    2.20    2.00
   8  -6  -8    5.20    2.80
   8   6  -8    7.00    2.40
   8   6  -8    5.10    3.50
  -8   6   8    7.50    3.40
   6  -6  -8   81.99    7.40
  -6  -6   8   79.69    6.60
  -6   6   8   60.29    9.40
   6   6  -8   76.19    6.70
  -6   6   8   70.59    6.90
  -4  -6   8   22.60    3.70
   4  -6  -8   21.30    3.70
   4   6  -8   21.90    3.90
   4   6  -8   22.60    5.00
  -4   6   8   21.10    3.90
   2  -6  -8   13.30    3.40
  -2  -6   8   11.50    2.60
  -2   6   8   16.90    4.00
   2   6  -8   17.40    2.70
   0  -6   8  148.49   10.90
   0  -6  -8  132.49   10.90
   0   6   8  134.89   12.00
   0   6  -8  132.59   10.30
   0   6  -8  110.59   11.30
  -2  -6  -8    1.60    2.90
   2  -6   8    3.30    2.50
  -2   6  -8    0.90    2.20
   2   6   8    4.80    3.90
  -2   6  -8    0.30    2.60
  -4  -6  -8    4.00    3.20
   4  -6   8    5.30    2.70
  -4   6  -8    9.20    3.00
  -4   6  -8   10.80    2.50
   4   6   8    8.40    4.50
  -6  -6  -8   39.40    6.20
   6  -6   8   40.90    5.40
  -6   6  -8   36.60    5.40
  -8  -6  -8   15.60    4.10
   8  -6   8   18.40    3.50
  -8   6  -8   22.40    4.90
   8   6   8    8.00    5.60
  10  -6   8    8.20    3.30
 -10  -6  -8    8.10    3.90
  10   6   8   -0.10    5.50
 -13  -7   8    4.70    2.90
  13  -7  -8    6.10    3.40
 -13  -7   8    6.30    2.80
  13   7  -8   10.30    3.10
 -13   7   8   11.20    5.10
 -11  -7   8   21.50    3.30
  11  -7  -8   24.30    4.10
  11   7  -8   27.00    4.80
 -11   7   8   27.40    5.20
   9  -7  -8   31.30    5.60
  -9  -7   8   30.40    4.30
   9   7  -8   26.50    5.00
  -9   7   8   29.30    4.70
  -7  -7   8   17.70    3.00
   7  -7  -8   23.30    3.90
   7   7  -8   13.50    3.20
  -5  -7   8    5.20    2.50
   5  -7  -8    4.60    3.30
   5   7  -8    6.40    2.70
  -5   7   8   10.00    3.30
   3  -7  -8   38.80    6.20
  -3  -7   8   34.80    4.80
  -3   7   8   40.30    6.60
   3   7  -8   36.40    5.10
  -1  -7   8   12.40    2.90
   1  -7  -8   14.80    3.80
  -1   7   8    3.30    3.90
   1   7  -8    6.40    2.80
   1  -7   8    1.50    2.60
  -1  -7  -8    4.20    3.60
   1   7   8    8.70    4.60
  -1   7  -8    2.50    2.60
   3  -7   8   29.80    5.20
  -3  -7  -8   28.40    4.80
   3   7   8   26.80    6.20
  -3   7  -8   29.20    4.70
  -5  -7  -8   13.10    4.40
   5  -7   8   15.00    3.70
   5   7   8    8.60    5.90
 -28   0   9  133.69   11.10
  28   0  -9  134.19   11.50
 -26   0   9   53.49    6.40
  26   0  -9   55.39    6.70
 -24   0   9   14.10    3.10
  24   0  -9   18.80    3.50
  22   0  -9  378.96   26.90
 -22   0   9  366.56   26.70
  20   0  -9  160.38   12.40
 -20   0   9  153.58   12.10
 -18   0   9    5.50    2.40
  18   0  -9    5.10    2.40
 -16   0   9  353.86   24.80
  16   0  -9  342.67   25.00
  14   0  -9  296.57   21.50
 -14   0   9  299.37   21.30
 -12   0   9   32.80    3.90
  12   0  -9   35.40    4.20
  10   0  -9  411.96   30.10
 -10   0   9  437.46   29.80
  -8   0   9  493.85   33.20
   8   0  -9  440.66   33.50
  -8   0   9  494.15   33.30
  -6   0   9   55.89    4.80
  -6   0   9   53.09    4.80
   6   0  -9   56.29    5.40
  -4   0   9  219.78   15.70
   4   0  -9  206.38   16.00
  -4   0   9  229.08   15.60
  -2   0   9  548.75   35.80
   2   0  -9  488.45   36.20
  -2   0   9  507.25   36.00
   0   0  -9   46.90    5.00
   0   0   9   54.49    5.00
  -2   0  -9  157.48   12.50
   2   0   9  172.88   12.40
  -4   0  -9  678.63   49.00
   4   0   9  723.53   48.90
  -6   0  -9  104.29    8.50
   6   0   9   96.59    8.40
   8   0   9   56.19    5.90
  -8   0  -9   53.89    6.00
  10   0   9  285.07   20.40
 -10   0  -9  274.57   20.60
 -12   0  -9  115.19    9.90
  12   0   9  113.69    9.70
 -14   0  -9   36.20    6.00
  14   0   9   40.20    5.40
 -16   0  -9  101.69    9.70
  16   0   9  105.99    9.30
 -18   0  -9  180.18   15.00
  18   0   9  182.18   14.40
 -29  -1   9   24.80    4.30
  29  -1  -9   23.00    4.40
 -29   1   9   15.20    5.70
  27  -1  -9  103.09    9.30
 -27  -1   9  101.49    9.20
  27   1  -9  108.19    9.90
 -27   1   9  109.79    9.60
  25  -1  -9  132.09   11.40
 -25  -1   9  130.09   11.20
 -25   1   9  150.48   11.60
  25   1  -9  152.08   11.70
  23  -1  -9   17.60    3.30
 -23  -1   9   22.80    4.30
 -23   1   9   10.20    3.30
  23   1  -9   14.70    3.50
  21  -1  -9  145.59   11.30
 -21  -1   9  141.19   10.80
 -21   1   9  136.69   11.20
  21   1  -9  133.79   11.40
 -19  -1   9  273.07   20.70
  19  -1  -9  282.47   21.00
 -19   1   9  307.57   21.10
  19   1  -9  294.87   21.30
  17  -1  -9   89.09    7.80
 -17  -1   9   89.39    7.40
  17  -1  -9   94.49    8.10
 -15  -1   9  131.69    9.20
  15  -1  -9  120.79    9.10
  15  -1  -9  133.69    9.70
 -15   1   9  108.89    9.60
  15   1  -9  107.09    9.70
  13  -1  -9  390.46   29.10
  13  -1  -9  394.56   28.70
 -13  -1   9  390.96   28.70
 -13   1   9  446.56   29.20
  13   1  -9  431.66   29.30
  11  -1  -9  189.18   14.30
 -11  -1   9  200.98   13.80
 -11  -1   9  196.68   13.90
  11  -1  -9  195.48   13.90
  11   1  -9  182.78   14.50
 -11   1   9  194.98   14.30
  -9  -1   9   77.49    6.00
   9  -1  -9   71.99    6.10
   9  -1  -9   74.09    6.60
  -9  -1   9   76.89    6.00
  -9   1   9   77.39    6.50
   9   1  -9   72.19    6.70
  -9   1   9   83.09    6.30
   7  -1  -9  269.67   21.10
  -7  -1   9  287.67   20.70
  -7  -1   9  285.57   20.70
   7  -1  -9  287.47   20.80
  -7   1   9  315.77   21.00
   7   1  -9  285.97   21.30
  -7   1   9  339.27   22.30
  -5  -1   9  423.96   29.80
  -5  -1   9  429.46   29.90
   5  -1  -9  422.46   29.80
   5  -1  -9  409.16   30.10
   5   1  -9  404.66   30.30
  -5   1   9  449.95   30.00
  -5   1   9  448.26   30.10
   3  -1  -9  188.88   12.60
   3  -1  -9  179.88   12.90
  -3  -1   9  188.18   12.60
  -3  -1   9  188.98   12.40
  -3   1   9  161.28   12.50
   3   1  -9  142.79   12.90
  -3   1   9  158.58   12.90
   1  -1  -9  156.28   11.40
   1  -1  -9  154.98   11.20
  -1  -1   9  165.98   11.20
  -1   1   9  138.79   11.50
   1   1  -9  135.79   11.50
   1  -1   9  389.66   28.20
  -1  -1  -9  369.36   28.40
  -1  -1  -9  388.26   28.20
   1   1   9  453.05   28.80
  -1   1  -9  412.96   28.70
   3  -1   9  231.98   16.00
  -3  -1  -9  223.28   16.20
  -3  -1  -9  222.68   15.80
   3   1   9  217.68   16.50
  -3   1  -9  206.98   16.30
  -5  -1  -9   88.49    7.00
  -5  -1  -9   91.59    7.50
   5  -1   9   94.29    7.40
  -5   1  -9   81.79    7.70
   5   1   9   84.39    8.00
  -7  -1  -9  246.68   19.30
   7  -1   9  254.17   19.00
  -7  -1  -9  256.37   18.80
  -7   1  -9  301.17   19.60
  -9  -1  -9  221.08   15.90
   9  -1   9  225.68   15.70
  -9  -1  -9  222.68   15.50
   9   1   9  199.58   16.20
  -9   1  -9  189.28   16.00
  11  -1   9   93.09    7.70
 -11  -1  -9   97.99    8.50
 -11  -1  -9  101.09    8.60
  11   1   9   69.59    8.20
 -11   1  -9   75.69    8.20
  13  -1   9  148.29   12.40
 -13  -1  -9  149.88   12.80
 -13   1  -9  165.18   13.10
  13   1   9  182.08   13.20
 -15  -1  -9  126.19   10.40
  15  -1   9  114.39    9.80
 -15   1  -9  106.59   10.40
  15   1   9  115.69   10.40
 -17  -1  -9   55.99    7.00
  17  -1   9   47.30    6.10
 -17   1  -9   46.90    7.00
  17   1   9   39.10    6.70
  19  -1   9   77.69    8.10
 -19  -1  -9   72.49    9.30
 -19   1  -9   88.99    9.60
  19   1   9   92.59    8.90
  28  -2  -9   98.49    9.80
 -28  -2   9   95.89    9.20
  28   2  -9  112.79   10.40
 -26  -2   9   53.79    5.90
  26  -2  -9   54.89    5.70
 -26   2   9   36.50    6.70
  24  -2  -9   51.19    5.90
  24  -2  -9   57.29    5.60
 -24  -2   9   56.19    5.80
  24   2  -9   42.20    6.60
 -22  -2   9  104.59    9.60
  22  -2  -9   99.89   11.30
 -22   2   9  141.49   10.80
  22   2  -9  146.39   10.70
  20  -2  -9  141.79   10.70
  20  -2  -9  147.79   10.90
 -20  -2   9  134.09   10.70
  20   2  -9  135.49   11.50
 -20   2   9  138.69   11.70
  18  -2  -9  150.68   10.30
 -18  -2   9  144.39   10.20
  18  -2  -9  138.99   10.40
 -18   2   9  116.69   11.20
  18   2  -9  112.69   11.10
 -16  -2   9  165.18   13.20
  16  -2  -9  167.38   13.50
  16  -2  -9  168.68   13.30
 -16   2   9  213.38   14.40
  16   2  -9  204.98   14.20
 -14  -2   9  253.77   19.40
  14  -2  -9  271.07   19.50
  14  -2  -9  270.57   19.70
 -14   2   9  280.37   20.30
  14   2  -9  297.17   20.20
 -12  -2   9  216.48   15.60
  12  -2  -9  227.38   16.00
  12  -2  -9  212.68   15.70
 -10  -2   9  139.79   11.30
  10  -2  -9  151.78   11.60
 -10  -2   9  153.78   11.40
  10  -2  -9  145.79   11.40
 -10   2   9  172.58   12.20
  10   2  -9  176.98   12.20
   8  -2  -9  235.28   18.00
   8  -2  -9  228.98   17.70
  -8  -2   9  226.38   17.60
  -8  -2   9  231.78   17.60
  -8   2   9  276.47   18.00
   8   2  -9  260.37   18.30
  -8   2   9  289.67   18.30
  -6  -2   9  216.48   15.20
   6  -2  -9  215.28   15.40
  -6  -2   9  218.08   15.30
   6  -2  -9  206.98   15.50
   4  -2  -9  373.36   27.30
  -4  -2   9  369.46   27.20
  -4  -2   9  377.66   27.00
   4  -2  -9  382.76   27.50
  -4   2   9  414.26   27.70
  -4   2   9  404.66   27.40
   4   2  -9  399.56   27.80
  -2  -2   9  290.57   21.70
   2  -2  -9  290.07   21.70
  -2  -2   9  292.07   21.30
   2  -2  -9  284.37   21.50
  -2   2   9  346.77   22.30
   2   2  -9  330.37   22.10
   0  -2   9  135.09    9.60
   0  -2   9  132.89   10.00
   0  -2  -9  130.29   10.00
   0  -2  -9  132.79   10.10
   2  -2   9  243.88   17.00
  -2  -2  -9  235.38   17.80
  -2  -2  -9  239.58   16.90
  -2   2  -9  230.98   17.50
   2   2   9  226.88   17.80
  -4  -2  -9  191.48   14.60
  -4  -2  -9  181.78   14.40
   4  -2   9  196.28   14.50
  -4   2  -9  214.68   15.20
   4   2   9  212.08   15.60
   6  -2   9   88.39    7.20
  -6  -2  -9   81.99    7.20
  -6  -2  -9   83.29    7.00
  -6   2  -9   88.39    7.90
   6   2   9   79.09    8.40
  -8  -2  -9  129.69   10.00
  -8  -2  -9  134.09    9.80
   8  -2   9  133.09    9.80
   8   2   9  113.39   11.00
  -8   2  -9  111.29   10.50
 -10  -2  -9  234.48   18.10
 -10  -2  -9  238.98   17.90
  10  -2   9  240.88   17.80
  10   2   9  254.87   19.00
 -10   2  -9  260.07   18.60
  12  -2   9  139.49   11.30
 -12  -2  -9  134.39   11.60
  12   2   9  160.78   12.60
 -12   2  -9  149.19   12.10
 -14  -2  -9   57.99    6.70
 -14  -2  -9   67.99    6.20
  14  -2   9   64.79    6.10
 -14   2  -9   46.00    7.20
  14   2   9   44.10    7.30
 -16  -2  -9  107.39    9.90
 -16  -2  -9  118.89    9.50
  16  -2   9  116.19    9.50
  16   2   9  106.79   10.50
 -16   2  -9  104.39   10.60
 -18  -2  -9   52.09    6.80
  18  -2   9   54.69    6.50
 -18  -2  -9   52.29    7.50
  18   2   9   73.29    8.00
 -18   2  -9   67.39    8.30
 -25  -3   9   55.19    6.10
  25  -3  -9   50.29    6.40
 -25   3   9   68.09    8.10
  25   3  -9   68.59    7.40
  23  -3  -9  159.58   11.20
 -23  -3   9  151.38   10.90
 -23   3   9  118.69   12.10
  23   3  -9  117.29   11.70
 -21  -3   9   98.49    7.50
  21  -3  -9   91.39    7.70
 -21   3   9   71.89    9.00
  21   3  -9   77.19    8.40
 -19  -3   9   94.49    8.60
 -19   3   9  116.39   10.60
  19   3  -9  127.39    9.90
  17  -3  -9  100.69    8.00
 -17  -3   9   87.09    8.40
  17   3  -9   99.49   10.60
  15  -3  -9  150.38   10.90
 -15  -3   9  147.19   10.50
  15   3  -9  121.09   11.40
  13  -3  -9  137.39   10.60
 -13  -3   9  134.59   10.30
  13   3  -9  155.38   11.40
 -13   3   9  130.09   11.60
 -11  -3   9  175.68   13.30
  11  -3  -9  175.08   13.60
 -11  -3   9  175.08   13.40
  11   3  -9  203.58   14.30
  11   3  -9  202.98   13.50
 -11   3   9  183.88   14.40
   9  -3  -9  322.67   19.90
  -9  -3   9  309.77   19.60
  -9  -3   9  302.47   19.60
   9   3  -9  242.08   20.20
  -9   3   9  246.78   20.20
  -9   3   9  249.68   19.90
   9   3  -9  259.37   19.50
  -7  -3   9  102.89    8.00
  -7  -3   9   93.79    8.30
   7  -3  -9  105.59    8.40
  -7   3   9  113.19    8.60
   7   3  -9  115.79    8.20
  -7   3   9  113.79    8.70
   7   3  -9  107.09    8.90
   5  -3  -9  217.78   18.70
  -5  -3   9  222.58   18.40
  -5   3   9  286.07   19.20
   5   3  -9  285.67   18.50
  -5   3   9  281.77   18.90
   5   3  -9  277.77   19.30
   3  -3  -9  297.47   20.40
  -3  -3   9  293.77   20.30
  -3  -3   9  303.77   20.00
   3   3  -9  264.17   20.80
  -3   3   9  271.87   20.90
   3   3  -9  276.17   20.00
   1  -3  -9   79.29    6.40
  -1  -3   9   78.49    6.40
  -1  -3   9   79.19    5.80
  -1   3   9   64.69    7.30
   1   3  -9   71.99    5.80
   1   3  -9   68.49    7.00
  -1  -3  -9  146.49   11.60
   1  -3   9  146.49   11.00
  -1  -3  -9  154.88   12.30
   1  -3   9  142.99   11.50
   1   3   9  184.78   12.90
  -3  -3  -9  334.57   24.30
  -3  -3  -9  359.16   24.50
   3  -3   9  336.27   24.20
  -3   3  -9  332.67   24.70
  -5  -3  -9  222.38   15.00
  -5  -3  -9  204.78   15.00
   5  -3   9  212.88   14.90
  -5   3  -9  162.98   15.30
  -7  -3  -9   57.79    5.50
   7  -3   9   55.99    5.80
  -7  -3  -9   46.10    5.70
   7   3   9   59.49   12.20
   9  -3   9  171.68   13.70
  -9  -3  -9  174.58   14.10
   9   3   9  191.58   15.40
  -9   3  -9  201.18   14.60
 -11  -3  -9  193.68   13.70
  11  -3   9  195.48   13.30
 -11   3  -9  154.88   14.00
  11   3   9  150.58   14.70
 -13  -3  -9   18.90    3.80
  13  -3   9   22.30    4.50
 -15  -3  -9   95.59    9.30
  15  -3   9  102.29    9.00
 -15   3  -9  121.79   10.30
  15   3   9  107.09   10.80
 -17  -3  -9  146.59   12.20
  17  -3   9  165.38   12.10
  17   3   9  130.49   14.20
 -17   3  -9  136.59   13.70
  24  -4  -9   59.59    6.90
 -24  -4   9   62.79    6.40
  24   4  -9   53.19    7.50
 -24   4   9   55.79    8.80
  22  -4  -9   31.70    5.30
 -22  -4   9   36.50    5.00
  22   4  -9   42.70    6.50
 -22   4   9   40.20    7.70
 -20  -4   9  117.69    8.80
  20  -4  -9  124.59    9.40
 -20   4   9   85.09   11.00
  20   4  -9  103.99   10.00
 -18  -4   9  112.89    8.80
  18  -4  -9  115.59    9.40
  18   4  -9  106.79    9.90
 -16  -4   9   18.00    3.50
  16  -4  -9   16.00    3.10
 -16   4   9   16.20    4.60
 -14  -4   9   99.59    7.50
  14  -4  -9   91.99    8.90
  14   4  -9   93.69    7.60
  14   4  -9   78.59    8.60
 -12  -4   9  333.77   23.40
 -12  -4   9  324.57   22.90
  12  -4  -9  328.77   23.30
 -12   4   9  318.37   24.10
  12   4  -9  321.67   23.50
  12   4  -9  320.47   24.00
 -10  -4   9   54.19    5.00
 -10  -4   9   55.09    4.90
  10  -4  -9   51.29    5.60
  -8  -4   9   58.99    5.30
  -8  -4   9   58.69    5.40
   8  -4  -9   59.99    6.00
   8   4  -9   67.29    5.60
   8   4  -9   65.99    6.80
  -8   4   9   61.29    5.70
  -8   4   9   60.59    6.10
   6  -4  -9  387.06   26.60
  -6  -4   9  373.06   26.10
  -6  -4   9  361.26   26.30
  -6   4   9  375.46   26.60
   6   4  -9  375.56   26.20
   6   4  -9  370.16   26.90
  -6   4   9  367.96   26.70
  -4  -4   9   66.39    6.00
   4  -4  -9   65.09    6.20
  -4  -4   9   65.09    5.60
  -4   4   9   68.39    6.70
   4   4  -9   64.59    6.90
   4   4  -9   69.59    5.70
   2  -4  -9   37.50    4.70
  -2  -4   9   35.70    4.60
  -2  -4   9   37.50    3.90
   2   4  -9   44.50    5.60
  -2   4   9   39.70    5.60
   2   4  -9   41.90    4.10
   0  -4   9  186.78   14.90
   0  -4   9  209.88   14.60
   0  -4  -9  216.68   15.30
   0   4   9  196.78   16.20
   0   4  -9  208.38   14.60
   0   4  -9  203.68   15.60
   2  -4   9  139.29    9.90
  -2  -4  -9  129.89   10.60
   2  -4   9  113.39   11.80
  -2   4  -9  139.89    9.80
  -2   4  -9  140.79   11.10
   2   4   9  120.49   12.00
  -4  -4  -9  108.29    9.80
   4  -4   9  109.69    8.90
   4   4   9   87.89   10.80
  -4   4  -9  123.69   11.60
   6  -4   9  114.89    9.20
  -6  -4  -9  111.19    9.50
  -6   4  -9  112.89   10.10
   8  -4   9  120.09    9.50
  -8  -4  -9  110.29    9.90
  -8   4  -9  114.69   10.40
  10  -4   9   70.89    6.60
 -10  -4  -9   65.29    7.00
  10   4   9   49.10    8.70
 -10   4  -9   70.69    7.80
 -12  -4  -9   37.40    5.80
  12  -4   9   40.80    5.30
 -12   4  -9   37.40    6.70
  12   4   9   24.60    6.00
  14  -4   9   94.89    8.20
 -14  -4  -9   79.59    8.80
 -14   4  -9   91.49    9.50
  14   4   9   95.59   10.90
 -21  -5   9  128.19    9.80
  21  -5  -9  123.59   10.40
  21   5  -9  104.49   10.90
  19  -5  -9    3.30    3.00
 -19  -5   9    8.70    2.60
  19   5  -9   13.80    3.70
 -19   5   9   -1.30    4.80
  17  -5  -9   84.19    8.00
 -17  -5   9   86.99    7.50
  17   5  -9   90.99    7.70
  17   5  -9   90.79    8.50
  15  -5  -9  189.58   14.20
 -15  -5   9  193.28   13.60
  15   5  -9  173.18   14.40
  15   5  -9  176.48   13.70
 -13  -5   9   39.60    4.40
  13  -5  -9   31.00    5.20
  13   5  -9   42.20    4.90
 -13   5   9   30.70    5.50
  13   5  -9   33.20    5.60
 -11  -5   9   53.89    5.50
  11  -5  -9   46.30    6.30
  11   5  -9   69.19    5.90
 -11   5   9   68.39    7.50
  11   5  -9   64.39    6.80
  -9  -5   9  129.09   10.00
   9  -5  -9  128.49   10.70
  -9   5   9  136.79   11.00
   9   5  -9  136.59   10.10
   9   5  -9  125.89   10.90
   7  -5  -9  100.39    8.50
  -7  -5   9  110.19    9.00
  -7  -5   9   95.39    7.80
   7   5  -9   95.19    8.90
   7   5  -9   98.79    8.00
  -7   5   9   85.99    8.30
  -5  -5   9   38.60    4.50
  -5  -5   9   44.10    4.90
   5  -5  -9   39.20    5.40
   5   5  -9   49.10    4.80
  -5   5   9   45.00    5.80
   5   5  -9   47.90    6.00
  -3  -5   9  192.88   13.70
   3  -5  -9  185.48   14.10
   3   5  -9  179.68   13.90
   3   5  -9  176.68   14.30
  -1  -5   9  186.98   13.50
   1  -5  -9  199.58   13.90
   1   5  -9  157.78   14.40
  -1   5   9  177.08   14.70
   1   5  -9  169.28   14.10
   1   5   9   20.10    4.90
  -1   5  -9   20.70    4.00
   3  -5   9  119.79   10.20
  -3  -5  -9  125.89   10.50
  -3   5  -9  144.39   11.00
   3   5   9  111.59   11.90
   5  -5   9  173.38   13.40
  -5  -5  -9  179.18   13.90
  -5   5  -9  171.68   14.00
  -7  -5  -9    4.20    3.20
   7  -5   9    3.30    3.00
   7   5   9   -3.10    4.60
  -7   5  -9    9.70    3.50
  -9  -5  -9   77.99    8.50
   9  -5   9   82.19    8.20
  -9   5  -9   93.69    8.90
  11  -5   9  175.78   13.00
 -11  -5  -9  168.58   13.70
  11   5   9  143.69   15.70
 -11   5  -9  166.68   14.00
  16   6  -9    4.50    3.40
 -16   6   9    7.90    5.10
  16   6  -9   12.50    3.20
  14  -6  -9   63.69    7.20
 -14  -6   9   61.09    6.30
  14   6  -9   70.09    6.60
  14   6  -9   66.59    7.00
 -14   6   9   60.09    9.10
 -12  -6   9  140.09   11.00
 -12  -6   9  131.39   10.90
  12  -6  -9  138.69   11.60
  12   6  -9  138.99   11.70
  12   6  -9  152.58   11.20
 -12   6   9  159.18   12.90
  10   6  -9   23.10    4.00
 -10   6   9   20.10    4.20
  10   6  -9   26.20    4.60
  -8  -6   9   29.90    4.10
  -8  -6   9   28.40    4.20
   8  -6  -9   27.20    4.10
   8   6  -9   23.60    4.60
   8   6  -9   22.40    3.90
   6  -6  -9  157.58   13.70
  -6  -6   9  163.28   13.20
  -6   6   9  191.48   14.20
   6   6  -9  180.48   13.80
   6   6  -9  188.08   13.20
  -4  -6   9   94.49    7.50
   4  -6  -9   88.49    8.30
   4   6  -9   78.79    8.10
   4   6  -9   82.89    7.40
  -4   6   9   85.79    8.70
   2  -6  -9   32.80    5.40
   2   6  -9   22.40    4.20
   2   6  -9   20.30    3.70
  -2   6   9   17.00    4.30
   0  -6  -9  109.29   11.00
   0  -6   9  119.79   10.40
   0   6   9  141.49   12.30
   0   6  -9  142.09   10.20
   0   6  -9  137.99   10.90
   2  -6   9   95.39    8.40
  -2  -6  -9   90.19    8.80
   2   6   9   79.39   10.40
  -2   6  -9   92.09    7.70
  -2   6  -9   98.59    8.70
  -4  -6  -9   63.89    7.30
   4  -6   9   60.69    6.40
  -4   6  -9   40.70    6.80
  -6  -6  -9   52.59    7.40
   6  -6   9   52.79    6.50
 -26   0  10   48.00    6.20
  26   0 -10   45.20    6.70
  24   0 -10   32.80    5.00
 -24   0  10   27.80    5.00
  22   0 -10  164.68   13.10
 -22   0  10  160.88   12.70
 -20   0  10   45.60    5.50
  20   0 -10   45.50    6.00
 -18   0  10   25.90    4.50
 -16   0  10  258.47   18.70
  16   0 -10  253.07   19.00
 -14   0  10  184.48   13.90
  14   0 -10  190.98   14.90
  12   0 -10   22.20    3.40
 -12   0  10   19.50    3.60
 -10   0  10  225.18   16.00
  10   0 -10  214.38   16.40
  -8   0  10  287.87   20.10
   8   0 -10  268.37   20.50
  -8   0  10  292.37   20.50
  -6   0  10    5.40    1.80
  -6   0  10    5.80    1.80
   6   0 -10    4.90    2.30
  -4   0  10   93.39    7.70
   4   0 -10   89.79    8.20
  -4   0  10  105.09    7.80
   2   0 -10  304.97   22.60
  -2   0  10  318.87   22.30
   0   0 -10  104.79    8.70
   0   0  10  101.19    8.40
  -2   0 -10   51.59    5.90
   2   0  10   53.69    5.60
  -4   0 -10  101.29    9.10
   4   0  10  110.09    9.00
  -6   0 -10  130.79   12.20
   6   0  10  144.89   13.00
  -8   0 -10   11.80    3.40
   8   0  10    9.00    3.10
 -10   0 -10   21.80    4.10
  10   0  10   23.50    4.80
  12   0  10  168.78   13.20
 -12   0 -10  163.08   13.50
 -14   0 -10   18.40    4.20
  14   0  10   18.90    4.00
  16   0  10   17.90    4.40
 -16   0 -10   26.90    4.90
  25  -1 -10  136.09   11.70
 -25  -1  10  134.19   11.50
 -25   1  10  144.69   11.90
  25   1 -10  155.48   12.30
 -23  -1  10  104.39    8.70
  23  -1 -10   95.09    9.00
  23   1 -10   99.39    9.20
 -23   1  10   92.99    9.00
  21  -1 -10   27.10    4.60
  21   1 -10   17.40    3.80
 -21   1  10   13.50    3.40
  19  -1 -10  116.09   11.40
 -19  -1  10  138.09   10.10
  19   1 -10  122.59   10.60
 -19   1  10  122.99   10.40
  17  -1 -10  238.38   17.20
 -17  -1  10  218.38   17.30
  17   1 -10  232.38   18.00
 -15  -1  10   28.70    4.00
  15  -1 -10   27.80    4.50
  15   1 -10   30.60    5.00
 -15   1  10   25.80    4.50
  13  -1 -10   62.29    5.80
 -13  -1  10   58.49    5.10
  13   1 -10   47.70    6.00
 -13   1  10   47.80    5.60
 -11  -1  10  326.87   25.00
  11  -1 -10  341.47   25.90
 -11   1  10  386.06   25.50
  11   1 -10  369.96   25.70
  -9  -1  10  108.59    8.00
   9  -1 -10  116.99    8.80
  -9  -1  10  108.99    7.90
   9   1 -10   93.19    8.80
  -9   1  10   98.49    8.40
  -9   1  10  101.19    8.30
   7   1 -10   46.70    5.30
  -7   1  10   46.20    4.70
  -7   1  10   45.40    4.50
   5  -1 -10  280.87   21.50
  -5  -1  10  279.47   21.00
  -5  -1  10  274.97   21.10
   5   1 -10  302.77   21.80
  -5   1  10  324.07   21.50
  -5   1  10  330.17   21.70
   3  -1 -10  122.29    9.60
  -3  -1  10  125.19    9.30
  -3  -1  10  122.49    9.10
   3   1 -10  110.79    9.80
  -3   1  10  111.49    9.50
  -1  -1  10   33.40    3.90
   1  -1 -10   34.50    4.40
   1   1 -10   23.10    3.80
  -1   1  10   25.40    4.50
  -1  -1 -10  213.68   16.60
   1  -1  10  217.18   16.40
   1   1  10  242.08   16.90
  -1   1 -10  229.88   16.90
  -3  -1 -10   79.49    7.80
   3  -1  10   86.69    7.50
  -3   1 -10   92.89    8.30
   3   1  10   93.69    8.30
   5   1  10   13.70    4.40
   7  -1  10  174.28   13.00
   7   1  10  172.38   13.60
  -7   1 -10  161.28   13.50
   9  -1  10   73.19    7.00
  -9  -1 -10   66.79    7.50
   9   1  10   75.99    7.80
  -9   1 -10   71.89    7.70
 -11  -1 -10   14.90    3.60
  11  -1  10   13.20    3.20
 -11   1 -10    9.10    3.80
  11   1  10    7.80    3.70
  13  -1  10   65.19    7.10
 -13  -1 -10   70.29    7.70
  13   1  10   64.89    7.90
 -13   1 -10   70.49    8.40
  15  -1  10   51.99    6.80
 -15  -1 -10   57.29    7.40
 -15   1 -10   68.49    8.10
  15   1  10   62.29    7.70
 -26  -2  10   76.89    9.20
 -24  -2  10   94.79    7.60
 -24   2  10   64.89    8.30
  24   2 -10   73.19    8.50
 -22   2  10  116.19   10.50
  22   2 -10  117.99   10.60
 -20  -2  10  107.49    9.30
  20  -2 -10  114.89    9.60
 -20   2  10  119.59   10.40
  20   2 -10  121.29   10.30
 -18  -2  10  169.08   11.30
  18  -2 -10  164.98   11.80
 -18   2  10  123.19   12.10
  18   2 -10  127.69   12.00
 -16  -2  10  116.89    9.70
  16  -2 -10  116.59    9.90
  16   2 -10  148.09   10.90
 -14  -2  10   59.49    5.70
  14  -2 -10   62.89    6.10
 -14   2  10   77.79    7.10
  12  -2 -10  160.98   12.40
 -12  -2  10  160.18   12.00
  12  -2 -10  169.18   12.50
 -10  -2  10  133.39   10.10
  10  -2 -10  135.99   10.60
  10  -2 -10  132.19   10.30
 -10  -2  10  124.89   10.10
  10   2 -10  145.89   11.30
 -10   2  10  152.98   10.90
   8  -2 -10  138.59   11.20
  -8  -2  10  134.69   10.70
   8  -2 -10  132.59   10.80
  -8  -2  10  130.89   10.60
  -8   2  10  174.88   11.20
   8   2 -10  170.58   11.80
   6  -2 -10  194.88   13.70
   6  -2 -10  191.98   14.00
  -6  -2  10  193.28   13.40
  -6  -2  10  193.68   13.60
   6   2 -10  168.68   14.30
  -6   2  10  178.78   14.00
   4  -2 -10   88.69    7.20
  -4  -2  10   84.09    6.40
  -4  -2  10   88.89    6.80
   4  -2 -10   85.79    6.80
   4   2 -10   69.59    7.70
  -4   2  10   79.99    7.40
   2  -2 -10  108.79    9.10
  -2  -2  10  106.09    8.80
   2  -2 -10  106.09    8.70
   2   2 -10  139.59    9.90
   0  -2 -10  155.18   12.20
   0  -2 -10  144.89   10.80
   0  -2  10  146.99   10.90
   0   2 -10  137.19   11.70
   0   2  10  140.09   11.80
   2  -2  10   78.19    6.70
  -2  -2 -10   74.89    6.70
  -2  -2 -10   71.19    6.40
  -4  -2 -10   62.29    6.10
   4  -2  10   58.89    6.50
  -4  -2 -10   53.69    6.40
  -4   2 -10   79.39    7.60
  -6  -2 -10  142.99   12.10
   6  -2  10  149.79   11.90
   6   2  10  164.98   13.30
  -6   2 -10  168.28   12.90
   8  -2  10  111.39    8.80
  -8  -2 -10  117.29    9.20
  -8   2 -10   88.39    9.50
   8   2  10   91.29    9.90
  10  -2  10   20.60    4.30
 -10  -2 -10   23.80    4.10
  10   2  10   26.30    4.80
 -10   2 -10   25.40    4.60
  12  -2  10   46.10    5.90
 -12  -2 -10   40.10    6.30
 -12   2 -10   66.29    7.50
  12   2  10   55.59    7.50
 -14  -2 -10   79.29    8.10
  14  -2  10   83.49    7.60
 -14   2 -10   66.79    9.00
  14   2  10   64.99    8.80
  23  -3 -10   53.49    6.10
 -23  -3  10   54.99    5.90
 -23   3  10   44.60    8.00
  23   3 -10   63.29    7.40
  21  -3 -10   64.09    6.20
 -21  -3  10   71.59    6.30
  21   3 -10   48.20    7.30
 -21   3  10   55.59    8.10
 -19  -3  10   57.69    6.00
  19  -3 -10   54.49    6.00
 -19   3  10   78.29    8.30
  19   3 -10   72.39    7.30
  17  -3 -10   89.09    7.70
 -17  -3  10   86.69    7.50
 -17   3  10   86.89    9.20
  17   3 -10   96.99    8.80
 -15  -3  10  142.99   10.10
  15  -3 -10  153.08   10.60
  15   3 -10  120.89   11.20
 -15   3  10  107.49   11.40
 -13  -3  10   69.39    6.20
  13  -3 -10   82.79    6.60
 -13   3  10   66.79    7.70
  13   3 -10   70.79    7.60
  11  -3 -10   93.19    7.80
 -11  -3  10   82.99    7.50
 -11   3  10  105.49    8.70
  11   3 -10  101.19    8.90
  -9  -3  10  128.79    9.30
   9  -3 -10  120.69    9.60
  -9  -3  10  125.89    9.20
  -9   3  10  119.99   10.00
   9   3 -10  107.09   13.30
   7  -3 -10  103.69    8.30
  -7  -3  10  109.49    8.40
  -7  -3  10  103.79    7.80
   7   3 -10   95.09    9.60
  -7   3  10   94.39    8.60
  -5  -3  10   54.69    5.20
   5  -3 -10   53.19    5.30
  -5  -3  10   50.69    4.60
   3  -3 -10   72.59    6.90
  -3  -3  10   76.09    6.90
  -3  -3  10   79.39    6.30
   3   3 -10   87.19    6.40
  -3   3  10   84.79    7.80
   3   3 -10   81.49    9.20
   1  -3 -10  230.18   16.40
  -1  -3  10  239.98   16.50
   1   3 -10  218.18   16.20
  -1   3  10  206.08   17.20
  -1  -3 -10   50.49    5.50
   1  -3  10   53.99    5.70
  -1   3 -10   68.59    6.90
   1   3  10   59.99   11.80
   3  -3  10   45.60    5.10
  -3  -3 -10   43.00    5.00
  -3   3 -10   41.30    6.20
   3   3  10   33.40    7.10
   5  -3  10  137.59    9.70
  -5  -3 -10  117.29   10.60
  -5   3 -10  114.09   10.70
   5   3  10   99.29   11.20
  -7  -3 -10   45.50    5.50
   7  -3  10   47.10    5.70
   7   3  10   62.69    8.10
   9  -3  10   25.10    4.80
  -9  -3 -10   25.20    4.70
   9   3  10   31.10    5.60
  -9   3 -10   40.40    6.50
 -11  -3 -10   47.90    5.50
  11  -3  10   44.50    5.50
 -11   3 -10   40.50    7.40
  11   3  10   28.60    5.80
 -13  -3 -10   54.59    6.70
  13  -3  10   56.69    6.50
  13   3  10   58.99    8.90
 -13   3 -10   62.89    8.50
 -22  -4  10    8.70    4.20
  22  -4 -10    8.40    3.40
  22   4 -10    4.20    5.00
 -22   4  10   -4.60    4.80
  20  -4 -10   13.30    3.30
 -20  -4  10   11.40    2.80
 -20   4  10   19.90    5.10
 -18  -4  10  233.28   16.50
  18  -4 -10  248.48   16.90
  18   4 -10  221.18   17.60
 -18   4  10  197.88   18.20
  16  -4 -10   35.90    5.00
 -16  -4  10   40.10    4.40
 -16   4  10   22.20    5.20
  16   4 -10   27.40    4.80
 -14  -4  10   31.60    4.30
  14  -4 -10   31.50    4.80
 -12  -4  10  221.58   15.80
  12  -4 -10  218.48   16.20
  12   4 -10  210.98   16.80
 -12   4  10  220.28   17.00
 -10  -4  10   85.59    8.00
 -10  -4  10   92.29    6.90
  10  -4 -10   89.49    7.60
  10   4 -10   76.29    8.20
 -10   4  10   76.09    8.70
  10   4 -10   75.39    7.20
   8  -4 -10   19.60    3.30
  -8  -4  10   21.00    3.50
   6  -4 -10   87.99    9.20
  -6  -4  10  102.49    8.10
  -6  -4  10   96.49    7.50
  -6   4  10   83.09    8.20
   6   4 -10   90.09    8.80
   6   4 -10   86.49    7.90
   4  -4 -10  104.89    9.10
  -4  -4  10  107.89    8.60
   4   4 -10   97.79    9.50
   2  -4 -10   28.80    5.10
  -2  -4  10   34.50    3.80
  -2  -4  10   32.10    4.80
   2   4 -10   48.70    6.30
  -2   4  10   45.50    6.60
   0  -4 -10   70.99    7.50
   0  -4  10   77.59    7.40
   0   4  10   90.79    9.10
   0   4 -10   92.29    8.60
  -2  -4 -10  127.49   10.50
   2  -4  10  134.79   10.30
   2   4  10  118.39   11.90
  -2   4 -10  123.29   11.00
  -4  -4 -10   18.90    3.60
   4  -4  10   22.40    4.50
  -4   4 -10   15.80    4.10
   4   4  10    9.80    4.70
  -6  -4 -10   26.80    4.30
   6  -4  10   27.50    5.00
   6   4  10   32.30    6.10
  -6   4 -10   45.80    6.70
  -8  -4 -10   92.19    8.70
   8  -4  10   97.79    8.30
   8   4  10   76.89   10.70
  -8   4 -10   94.39    9.50
 -10  -4 -10   15.30    3.80
  10  -4  10   24.40    4.90
  10   4  10    7.00    5.40
 -10   4 -10   10.70    4.50
  17  -5 -10   46.10    6.10
 -17  -5  10   51.29    5.50
 -17   5  10   34.70    6.70
  17   5 -10   50.49    7.20
  15  -5 -10   69.29    7.80
 -15  -5  10   79.49    7.20
  15   5 -10   89.19    8.60
 -15   5  10   89.39    9.80
  13  -5 -10   31.30    5.40
 -13  -5  10   34.20    4.60
  13   5 -10   34.10    6.30
 -13   5  10   37.30    6.60
  13   5 -10   40.80    5.00
 -11  -5  10   13.50    2.50
  11  -5 -10   11.10    3.10
 -11   5  10    3.60    3.30
  11   5 -10    5.00    2.80
  11   5 -10    8.40    3.40
   9  -5 -10  146.39   11.90
  -9  -5  10  144.59   11.20
  -9  -5  10  141.69   11.40
   9   5 -10  164.78   11.40
   9   5 -10  145.19   12.30
  -7  -5  10  101.29    8.10
  -7  -5  10  101.19    8.60
   7  -5 -10   97.49    8.80
   7   5 -10  101.89    9.40
   7   5 -10  103.29    8.30
   5   5 -10    3.70    2.40
   5   5 -10    5.50    3.30
  -5   5  10    0.70    3.00
  -3  -5  10  103.69    8.20
  -3  -5  10   96.99    8.80
   3  -5 -10   96.79    9.20
  -3   5  10  112.19   10.00
   3   5 -10  111.99    9.80
   3   5 -10  109.39    8.40
  -1  -5  10   98.89    8.10
  -1  -5  10   99.09    9.00
   1  -5 -10   98.39    9.30
   1   5 -10  117.99    9.40
  -1   5  10  110.39   10.60
   1   5 -10  110.19    9.90
   1   5  10    3.10    4.40
  -1   5 -10    4.70    3.60
  -3  -5 -10   21.10    4.00
   3  -5  10   23.40    4.00
  -3   5 -10   38.40    6.60
   3   5  10   20.10    5.70
  -5  -5 -10  113.19   10.10
   5  -5  10  117.79    9.80
   5   5  10   88.59   12.10
  -5   5 -10  117.39   10.50
  -7  -5 -10   45.00    6.90
  -7   5 -10   31.60    5.30
   7   5  10   21.30    7.20
 -10  -6  10   80.69    7.20
  10  -6 -10   79.99    8.20
 -10  -6  10   75.39    7.10
  10   6 -10   79.69    8.70
  10   6 -10   78.29    7.40
   8  -6 -10   19.10    4.00
  -8  -6  10   22.80    4.10
   8   6 -10   16.60    3.40
   8   6 -10   13.30    4.10
  -6  -6  10   40.10    4.90
  -6  -6  10   47.50    5.70
   6  -6 -10   40.00    6.30
   6   6 -10   47.40    6.60
   6   6 -10   49.60    5.60
   4  -6 -10   68.39    7.60
  -4  -6  10   67.29    6.20
  -4  -6  10   68.99    7.10
   4   6 -10   64.69    6.50
   4   6 -10   64.49    7.60
  -4   6  10   67.09    8.10
  -2  -6  10   29.00    5.20
   2  -6 -10   20.10    4.40
  -2  -6  10   25.50    3.90
   2   6 -10   23.10    4.40
   2   6 -10   19.30    3.40
  -2   6  10   23.50    5.00
   0  -6 -10   26.40    5.10
   0  -6  10   24.00    5.00
   0   6 -10   32.90    4.90
   0   6  10   20.20    5.80
 -24   0  11   31.50    5.50
  24   0 -11   26.40    4.90
  22   0 -11    1.60    3.30
 -22   0  11   -0.20    2.70
  20   0 -11   50.39    6.40
 -20   0  11   41.60    5.60
 -18   0  11   17.50    3.30
  18   0 -11   17.80    3.70
  16   0 -11    1.90    3.00
 -16   0  11   -1.90    2.30
  14   0 -11   52.49    6.50
 -14   0  11   56.69    5.80
  12   0 -11    1.50    3.30
 -12   0  11    4.50    2.30
 -10   0  11   41.10    4.60
  -8   0  11    1.20    1.80
   8   0 -11    2.50    2.80
  -8   0  11    2.00    1.80
  -6   0  11   17.60    3.50
   6   0 -11   25.30    3.80
   4   0 -11   16.80    3.70
  -4   0  11   22.10    3.90
  -2   0  11    1.20    2.30
   0   0  11   27.40    4.90
   0   0 -11   30.80    5.20
   2   0  11   34.10    5.10
  -2   0 -11   32.10    5.70
  -4   0 -11   10.30    3.40
   4   0  11   10.20    3.10
  -6   0 -11    5.20    3.30
   6   0  11    0.80    2.90
   8   0  11   14.80    3.70
  -8   0 -11   16.60    4.00
 -10   0 -11    0.70    3.50
  10   0  11    1.60    3.20
 -12   0 -11    6.30    4.20
  12   0  11   -1.20    3.90
 -23  -1  11    7.50    3.30
  23  -1 -11    6.20    3.50
 -23   1  11   12.00    3.70
  23   1 -11   17.50    4.20
 -21  -1  11   20.10    3.60
  21  -1 -11   24.70    4.10
  21   1 -11   23.40    4.50
 -21   1  11   20.90    4.00
  19  -1 -11    1.80    2.90
 -19  -1  11    0.70    2.50
  19   1 -11    3.90    3.20
 -19   1  11    1.10    2.80
 -17  -1  11   33.10    4.80
  17  -1 -11   39.10    5.60
 -17   1  11   40.80    5.50
  17   1 -11   36.10    5.90
  15  -1 -11   12.70    3.20
 -15  -1  11   14.70    2.70
 -15   1  11   10.00    3.00
  15   1 -11    9.60    3.40
  13  -1 -11   11.40    4.30
 -13  -1  11    7.20    2.30
  13   1 -11    7.50    3.20
  11  -1 -11   25.30    4.30
 -11  -1  11   20.70    3.60
  11   1 -11   25.60    4.10
 -11   1  11   23.90    4.10
   9  -1 -11   13.90    3.90
  -9  -1  11   12.70    2.30
   9   1 -11   16.10    3.60
  -9   1  11   12.80    2.50
  -7  -1  11   30.60    3.50
  -7  -1  11   31.50    3.80
   7  -1 -11   36.70    5.20
   7   1 -11   22.60    4.20
  -7   1  11   31.10    4.20
  -5  -1  11   24.40    4.80
   5  -1 -11   30.00    4.80
   5   1 -11   23.30    4.30
  -5   1  11   29.60    4.50
   3  -1 -11    5.40    2.80
  -3  -1  11    5.60    2.70
   3   1 -11    3.80    3.20
  -3   1  11    4.70    2.80
   1  -1 -11   43.90    7.30
  -1  -1  11   46.20    5.70
   1   1 -11   51.99    6.40
  -1  -1 -11    3.40    2.90
   1  -1  11    4.50    2.50
  -1   1 -11    4.80    3.20
   1   1  11    1.90    3.50
  -3  -1 -11    4.80    3.00
   3  -1  11    2.10    2.60
  -3   1 -11    6.10    3.30
   3   1  11    5.40    3.20
   5  -1  11   48.70    6.60
  -5  -1 -11   45.90    6.20
  -5   1 -11   55.69    8.70
   5   1  11   53.59    6.70
  -7  -1 -11   11.80    3.40
   7  -1  11   10.80    3.10
  -7   1 -11   10.10    4.00
   7   1  11    2.70    3.60
  -9  -1 -11    6.30    3.40
   9  -1  11    7.20    3.10
   9   1  11    8.00    3.90
  -9   1 -11    8.90    4.10
  11  -1  11    4.40    3.30
 -11  -1 -11    6.00    3.70
 -11   1 -11    1.10    4.10
  11   1  11    6.20    4.00
 -22  -2  11    9.60    3.10
 -22   2  11   12.50    4.10
  22   2 -11    3.90    4.00
 -20  -2  11    5.40    2.80
 -20   2  11   11.70    3.70
  20   2 -11    7.00    3.70
 -18  -2  11   22.10    4.20
  18   2 -11   18.70    4.30
 -18   2  11   22.80    4.10
 -16  -2  11    7.80    2.50
 -16   2  11    7.70    3.30
  16   2 -11    7.00    3.50
 -14  -2  11   19.80    3.80
 -14   2  11   23.60    3.90
  14   2 -11   26.70    4.30
 -12  -2  11    4.40    2.10
  12  -2 -11    1.60    2.60
  12   2 -11    5.20    3.10
 -12   2  11    1.40    3.00
  10  -2 -11   26.60    3.80
 -10  -2  11   23.50    4.30
  10   2 -11   24.10    4.20
 -10   2  11   28.50    4.30
  -8  -2  11   25.10    3.60
  -8  -2  11   22.70    3.40
   8  -2 -11   25.00    4.30
   8   2 -11   21.60    4.10
  -6  -2  11    3.40    1.70
   6  -2 -11    0.40    2.30
  -6  -2  11    0.70    2.00
   6   2 -11   -0.30    3.00
  -6   2  11    1.10    2.30
   4  -2 -11   47.90    5.60
  -4  -2  11   42.50    6.30
  -4   2  11   44.50    5.70
   4   2 -11   45.30    7.30
  -2  -2  11    2.70    2.30
   2  -2 -11    1.10    2.60
  -2   2  11    2.10    3.00
   2   2 -11    3.30    3.30
   0  -2  11    7.30    2.50
   0   2  11    6.60    3.30
   0   2 -11    8.80    3.50
   2  -2  11    7.00    2.60
  -2  -2 -11   10.40    3.00
   2   2  11    6.70    3.60
  -2   2 -11    7.00    3.50
   4  -2  11    7.10    2.70
  -4  -2 -11    7.70    3.00
   4   2  11   10.90    3.80
  -4   2 -11    6.40    3.60
   6  -2  11   15.20    3.20
  -6  -2 -11   15.70    3.40
  -6   2 -11   12.20    4.00
   6   2  11    6.80    3.90
   8  -2  11    5.90    2.90
  -8  -2 -11    7.70    3.30
   8   2  11    6.10    4.00
  -8   2 -11    8.50    4.10
  10  -2  11   16.40    3.60
 -10  -2 -11   18.30    3.90
 -10   2 -11   25.90    5.10
  10   2  11   17.80    4.70
 -21  -3  11   22.10    4.40
  21   3 -11   16.80    6.20
 -21   3  11   22.70    5.70
 -19  -3  11   26.20    4.50
 -19   3  11   23.10    4.80
  19   3 -11   13.40    4.20
 -17  -3  11   16.40    2.90
  17   3 -11   14.50    4.10
 -17   3  11   13.20    4.10
 -15  -3  11   21.70    4.00
 -15   3  11   31.10    5.90
  15   3 -11   25.30    4.50
 -13  -3  11   52.09    5.50
  13   3 -11   63.59    7.30
 -13   3  11   65.49    6.80
 -11  -3  11   67.19    6.00
 -11   3  11   67.99    6.80
  11   3 -11   70.39    7.60
  -9  -3  11    0.10    1.80
  -9  -3  11    0.80    1.90
   9   3 -11    3.80    3.20
  -7  -3  11   69.09    7.00
  -7  -3  11   66.59    5.90
   7   3 -11   73.69    7.80
  -5  -3  11   24.90    3.30
  -5  -3  11   29.90    4.10
   5   3 -11   21.70    4.20
  -5   3  11   20.90    3.80
  -3  -3  11    0.70    2.20
   3   3 -11    5.30    3.40
  -3   3  11    3.30    3.20
  -1  -3  11   42.80    5.10
  -1   3  11   48.50    6.70
   1   3 -11   43.70    6.80
   1  -3  11   15.00    3.00
   1   3  11    8.60    3.90
  -1   3 -11   13.00    4.10
   3  -3  11    3.70    2.70
  -3   3 -11    0.10    3.60
   3   3  11    3.30    3.90
   5  -3  11    5.00    2.90
   5   3  11    0.50    4.10
  -5   3 -11    4.60    4.60
   7  -3  11    8.60    3.10
   7   3  11    7.40    4.60
  -7   3 -11   12.90    4.40
  -9   3 -11    7.40    6.80
 -18   4  11   14.50    5.10
  16  -4 -11    1.80    2.70
 -16  -4  11    2.00    2.40
  16   4 -11    0.60    3.70
 -16   4  11    4.10    4.10
  14  -4 -11   -1.10    2.50
 -14  -4  11   -0.60    2.10
  14   4 -11    1.30    3.60
 -14   4  11   -1.50    3.30
  12  -4 -11    8.90    2.70
 -12  -4  11   13.40    2.50
  12   4 -11   12.90    3.90
 -10  -4  11    9.90    2.30
  10  -4 -11   10.10    2.70
  10   4 -11    6.80    3.70
  -8  -4  11   11.80    2.60
   8  -4 -11   10.40    2.70
  -8  -4  11    9.90    2.30
   8   4 -11    4.80    3.60
  -6  -4  11   -0.70    2.40
  -6  -4  11    0.20    1.80
   6  -4 -11    1.50    2.40
   6   4 -11    0.20    3.40
  -4  -4  11   21.80    4.40
   4  -4 -11   13.90    3.00
  -4   4  11   26.20    5.30
   4   4 -11   21.90    4.40
   2  -4 -11    6.30    2.60
  -2  -4  11    7.10    2.80
   2   4 -11    4.80    3.90
  -2   4  11    5.10    3.70
   0  -4  11    9.30    2.90
   0  -4 -11    6.70    2.80
   0   4  11    0.80    4.00
   0   4 -11    9.70    4.20
  -2  -4 -11   15.30    3.30
   2  -4  11   24.90    4.80
   2   4  11   17.30    5.10
  -2   4 -11   18.40    4.60
   4  -4  11    8.60    3.20
  -4  -4 -11    5.90    3.00
  -4   4 -11   13.50    4.50
   4   4  11   11.70    5.20
  -6   4 -11   33.00    7.60
  11  -5 -11   28.00    4.30
 -11  -5  11   31.00    5.40
  11   5 -11   25.30    5.10
  -9  -5  11    1.80    3.10
   9  -5 -11    0.70    3.10
  -9  -5  11    4.20    2.30
   9   5 -11    2.30    2.80
   9   5 -11    3.90    3.80
  -7  -5  11   19.20    3.90
  -7  -5  11   25.90    4.90
   7  -5 -11   21.60    3.90
   7   5 -11   24.70    4.70
   7   5 -11   31.50    4.60
  -5  -5  11   16.70    2.60
   5  -5 -11   16.60    3.50
  -5  -5  11   16.00    3.40
   5   5 -11   11.90    4.40
   5   5 -11   12.70    3.00
  -3  -5  11   22.60    3.70
   3  -5 -11   14.30    3.70
  -3   5  11   17.60    4.60
   3   5 -11   14.50    4.60
  -1  -5  11    5.50    3.40
   1  -5 -11    4.80    3.40
   1   5 -11    7.40    4.20
  -1   5  11    7.60    4.60
 -20   0  12    7.30    3.20
  20   0 -12    6.10    3.90
 -18   0  12   15.40    3.30
  18   0 -12   16.00    4.10
  16   0 -12  104.99    9.80
 -16   0  12  103.19    8.80
  14   0 -12   48.70    6.80
 -14   0  12   59.79    5.80
 -12   0  12   12.70    2.60
  12   0 -12   11.60    3.60
  10   0 -12  129.79   11.00
   8   0 -12   49.80    6.60
   6   0 -12    2.00    2.90
   4   0 -12  106.69    9.70
  -4   0  12  110.59    9.40
  -2   0  12   73.39    7.00
   2   0 -12   65.49    7.80
   0   0  12   21.80    3.70
   0   0 -12   24.20    4.40
  -2   0 -12   90.09    9.30
   2   0  12  100.89    8.80
  -4   0 -12   89.59    9.40
   4   0  12   97.89    8.90
  -6   0 -12    5.80    4.00
   6   0  12    6.80    3.50
  19  -1 -12   74.19    8.10
 -19  -1  12   72.99    7.40
  19   1 -12   77.39    8.70
 -19   1  12   74.59    7.90
  17  -1 -12    9.70    3.40
 -17  -1  12    6.30    2.80
  17   1 -12    0.80    3.70
 -17   1  12    2.50    3.00
 -15  -1  12   53.99    5.60
  15  -1 -12   55.89    6.60
  15   1 -12   39.60    7.00
 -15   1  12   47.50    5.90
 -13  -1  12  135.79   11.10
  13  -1 -12  134.39   11.80
  13   1 -12  152.58   12.20
 -13   1  12  153.48   11.40
 -11  -1  12    8.40    2.30
  11  -1 -12   11.20    3.30
  11   1 -12   10.10    3.50
   9  -1 -12   28.50    5.10
   9   1 -12   23.40    4.50
  -7  -1  12  163.48   12.60
   7  -1 -12  167.58   13.20
   7   1 -12  160.88   13.50
  -5  -1  12   57.69    5.40
   5  -1 -12   50.29    6.20
  -5   1  12   46.60    5.90
   5   1 -12   41.40    6.50
  -3  -1  12   11.90    3.20
   3  -1 -12   10.00    3.20
   3   1 -12   10.20    3.80
  -3   1  12    9.60    3.20
  -1  -1  12   87.99    7.80
   1  -1 -12   83.79    8.30
  -1   1  12   87.49    8.50
   1   1 -12   79.99    8.80
   1  -1  12   75.69    7.40
  -1  -1 -12   75.29    7.90
  -1   1 -12   85.49    8.60
   1   1  12   77.49    8.30
  -3  -1 -12   17.40    4.00
   3  -1  12   19.00    3.70
  -3   1 -12   28.00    4.80
   3   1  12   23.10    4.40
  -5  -1 -12   42.40    6.60
   5  -1  12   45.20    6.10
   5   1  12   37.50    6.90
  -5   1 -12   36.00    5.80
 -18  -2  12   30.40    5.00
 -18   2  12   23.90    4.60
  18   2 -12   23.80    5.30
 -16  -2  12   41.00    5.60
 -16   2  12   58.29    6.70
  16   2 -12   57.99    7.50
 -14  -2  12   69.29    6.00
  14   2 -12   51.99    7.90
 -14   2  12   55.19    6.60
 -12  -2  12   45.80    4.90
 -10  -2  12   35.30    4.10
   8   2 -12  113.39   10.80
  -6  -2  12   99.49    7.70
   6   2 -12   78.69    9.10
   4   2 -12   61.09    7.80
  -4   2  12   69.69    7.20
  -2  -2  12   70.59    7.00
   2   2 -12   79.89    8.80
  -2   2  12   84.49    8.00
   0   2 -12   50.39    7.50
   0   2  12   49.20    6.80
   2  -2  12   34.40    5.40
   2   2  12   48.00    6.90
  -2   2 -12   47.80    7.60
   4  -2  12   49.10    6.50
   4   2  12   66.39    7.90
  -4   2 -12   62.89    8.60
 -15  -3  12   39.80    5.00
  15   3 -12   32.40    6.20
 -15   3  12   38.30    6.20
 -13  -3  12   59.39    6.00
  13   3 -12   62.29    8.10
 -11  -3  12   45.90    4.90
  -9  -3  12   29.60    3.80
   9   3 -12   22.50    4.70
  -7  -3  12   67.29    6.50
   7   3 -12   84.59    8.80
  -5  -3  12   37.30    4.80
   5   3 -12   39.70    7.00
  -3  -3  12   37.20    4.70
   3   3 -12   22.40    4.90
  -3   3  12   30.80    6.00
  -1  -3  12   58.49    6.20
  -1   3  12   53.69    7.40
   1   3 -12   52.19    8.10
   1  -3  12   52.69    6.20
  -1   3 -12   53.49    8.60
   1   3  12   58.79    8.10
  12   0 -13   11.80    4.30
  10   0 -13   65.89    8.10
   8   0 -13   31.80    5.20
   6   0 -13    1.20    3.90
  -4   0  13   87.79    8.00
   4   0 -13   81.69    9.10
  -2   0  13   80.79    8.10
   2   0 -13   80.29    9.00
  11  -1 -13   79.29    8.70
  11   1 -13   77.79   10.10
   9  -1 -13   27.20    4.60
   9   1 -13   18.50    4.70
   7  -1 -13   18.00    4.40
   7   1 -13   20.60    5.00
   5  -1 -13   76.29    8.70
  -5  -1  13   82.49    8.10
   5   1 -13   82.09    9.30
  -3  -1  13   37.60    5.40
   3  -1 -13   24.60    4.60
  -3   1  13   32.30    5.60
   3   1 -13   21.90    5.80
_computing_structure_solution     'SHELXT 2014/4 (Sheldrick, 2014)'
;
_shelx_hkl_checksum     51631
_shelx_res_file
;
TITL SeCys_b.res in C2
REM SHELXT solution in C2
REM R1 0.055,  Rweak 0.049,  Alpha 0.013,  Orientation as input
REM Flack x =  0.082 ( 0.008 ) from Parsons' quotients
REM Formula found by SHELXT:  C3 N O2 Cl Se
CELL  0.71073  18.8045   5.2529   7.2719   90.000  102.219   90.000
ZERR    4.000   0.0016   0.0004   0.0006    0.000    0.001    0.000
LATT -7
SYMM -X, Y, -Z
SFAC C H N O CL SE
UNIT 12 28 4 8 4 4
TEMP -173.160
L.S. 5
LIST 4
ACTA
BOND $H
CONF
EQIV $1 X, 1+Y, -1+Z
EQIV $2 X, Y, -1+Z
EQIV $3 1.5-X, 0.5+Y, 1-Z
EQIV $4 X, 1+Y, Z
EQIV $5 1-X, Y, -Z
HTAB N1 CL1_$1
HTAB N1 CL1_$2
HTAB N1 CL1_$3
HTAB O2 CL1
HTAB C2 O1_$4
HTAB C2 O1_$3
RTAB TORS C2 C3 SE1 SE1_$5
RTAB TORS C3 SE1 SE1_$5 C3_$5
FMAP 2
PLAN 5
FLAT 0.01 C1 C2 O1 O2 H4
WGHT    0.016900    0.004000
FVAR       0.47371
SE1   6    0.501468    0.566098    0.160370    11.00000    0.00843    0.01357 =
         0.01686    0.00422    0.00199   -0.00112
CL1   5    0.652876    0.169788    0.875458    11.00000    0.01334    0.01271 =
         0.01538    0.00565    0.00550    0.00216
O1    4    0.697747    0.345123    0.410418    11.00000    0.01750    0.01057 =
         0.01934    0.00397    0.00370    0.00284
O2    4    0.629677    0.569746    0.572587    11.00000    0.03490    0.02014 =
         0.01464    0.00669    0.01003    0.01041
H4    2    0.635550    0.453784    0.644362    11.00000    0.05813
N1    3    0.678231    0.677678    0.126563    11.00000    0.01044    0.01181 =
         0.01593    0.00447    0.00454    0.00050
AFIX  37
H1    2    0.668083    0.802832    0.038372    11.00000   -1.50000
H2    2    0.656286    0.530547    0.078659    11.00000   -1.50000
H3    2    0.727212    0.653578    0.159075    11.00000   -1.50000
AFIX   0
C1    1    0.662574    0.530629    0.431952    11.00000    0.01248    0.01126 =
         0.01264    0.00341    0.00000    0.00051
C2    1    0.650583    0.753107    0.296128    11.00000    0.01140    0.00834 =
         0.01380    0.00210    0.00110    0.00028
AFIX  13
H21   2    0.680814    0.898768    0.357416    11.00000   -1.20000
AFIX   0
C3    1    0.571605    0.841412    0.245691    11.00000    0.01251    0.00959 =
         0.01472    0.00195    0.00289    0.00221
AFIX  23
H31   2    0.566664    0.971251    0.145101    11.00000   -1.20000
H32   2    0.559234    0.923755    0.357322    11.00000   -1.20000
AFIX   0
HKLF 4
REM  SeCys_b.res in C2
REM R1 =  0.0233 for    4080 Fo > 4sig(Fo)  and  0.0242 for all    4209 data
REM     78 parameters refined using      3 restraints
END
WGHT      0.0169      0.0040
REM Highest difference peak  4.552,  deepest hole -0.874,  1-sigma level  0.136
Q1    1   0.5000  0.5646  0.0000  10.50000  0.05    4.55
Q2    1   0.4628  0.6386  0.1399  11.00000  0.05    0.61
Q3    1   0.5388  0.6499  0.1855  11.00000  0.05    0.55
Q4    1   0.6523  0.1731  1.0363  11.00000  0.05    0.54
Q5    1   0.5400  0.4876  0.1814  11.00000  0.05    0.54
;
_shelx_res_checksum     74624
data_global
_journal_data_validation_number     ?
_journal_date_recd_electronic     2015-04-28
_journal_date_accepted     2015-05-27
_journal_name_full     'Acta Crystallographica, Section E'
_journal_year     2015
_journal_volume     71
_journal_issue      6
_journal_page_first     726
_journal_page_last     729
_journal_paper_category     GO
_journal_paper_doi     10.1107/S205698901501021X
_journal_coeditor_code     WM5154
_publ_contact_author_name     'Carl Henrik G\"orbitz'
_publ_contact_author_address
;
Department of Chemistry
University of Oslo
PO Box 1033 Blindern
N-0315 Oslo, Norway
;
_publ_contact_author_email     c.h.gorbitz@kjemi.uio.no
_publ_contact_author_fax     '+47 22 85 54 41'
_publ_contact_author_phone     '+47 22 85 54 60'
_publ_section_title
;
Crystal structure of seleno-<i>L</i>-cystine dihydrochloride
;
loop_
    _publ_author_name
    _publ_author_address
    'G\"orbitz, Carl Henrik'
;  Department of Chemistry
 University of Oslo,
 PO Box 1033 Blindern
 N-0315 Oslo, Norway
;
    'Levchenko, Vladimir'
;  Department of Chemistry
 University of Oslo,
 PO Box 1033 Blindern
 N-0315 Oslo, Norway
;
    'Semjonovs, Jevgenijs'
;  Department of Chemistry
 University of Oslo,
 PO Box 1033 Blindern
 N-0315 Oslo, Norway
;
    'Sharif, Mohamed Yusuf'
;  Department of Chemistry
 University of Oslo,
 PO Box 1033 Blindern
 N-0315 Oslo, Norway
;
_publ_section_synopsis
;
The crystal structure of seleno-<i>L</i>-cystine, in its hydrochloric acid
salt, is isotypic with the common analogue with Se atoms replaced by sulfur,
<i>i.e. L</i>-cystine hydrochloride.
;
