# Supplementary material for: Crystal structure of seleno-l-cystine di­hydro­chloride
Source: Acta Crystallogr E Crystallogr Commun. 2015 May 30;71(Pt 6):726–9. doi: 10.1107/S205698901501021X (PMC4459342; doi:10.1107/S205698901501021X)
Supplement: Supplementary file 2 [file e-71-00726-Isup2.hkl]

#
# h,k,l, Fc-squared, Fo-squared, sigma(Fo-squared), status flag
#
data_I
_shelx_title ' SeCys_b.res in C2'
_shelx_refln_list_code          4
_shelx_F_calc_maximum      205.91
_exptl_crystal_F_000       396.00
_reflns_d_resolution_high  0.5505

loop_
 _space_group_symop_operation_xyz
 'x, y, z'
 '-x, y, -z'
 'x+1/2, y+1/2, z'
 '-x+1/2, y+1/2, -z'

_cell_length_a    18.8045
_cell_length_b     5.2529
_cell_length_c     7.2719
_cell_angle_alpha  90.000
_cell_angle_beta  102.219
_cell_angle_gamma  90.000

_shelx_F_squared_multiplier     1.000

loop_
 _refln_index_h
 _refln_index_k
 _refln_index_l
 _refln_F_squared_calc
 _refln_F_squared_meas
 _refln_F_squared_sigma
 _refln_observed_status
   1  -9   0        201.77        217.91        19.22 o
   3  -9   0        491.52        500.13        32.14 o
   5  -9   0        557.83        546.04        33.07 o
   7  -9   0        133.96        132.86        16.88 o
   9  -9   0        670.40        648.75        38.38 o
  11  -9   0        506.78        464.30        39.22 o
   0  -8   0       1322.28       1292.19        95.36 o
   2  -8   0        551.07        550.44        35.60 o
   4  -8   0        480.81        478.34        31.51 o
   6  -8   0       1179.07       1185.93        57.64 o
   8  -8   0        558.41        571.12        31.32 o
  12  -8   0        698.82        715.07        36.94 o
  14  -8   0        373.39        384.98        38.32 o
  16  -8   0        528.92        509.76        51.69 o
   1  -7   0       1555.03       1587.29        58.60 o
   3  -7   0       1507.36       1509.58        50.40 o
   5  -7   0        632.26        669.38        25.38 o
   7  -7   0       1387.83       1410.98        54.86 o
   9  -7   0        915.68        943.07        37.99 o
  11  -7   0        944.15        993.33        37.39 o
  13  -7   0       1152.12       1183.89        52.40 o
  15  -7   0        749.72        816.36        43.64 o
  17  -7   0       1130.28       1109.53        72.64 o
  19  -7   0        346.07        357.45        22.08 o
  21  -7   0        304.59        331.50        34.31 o
   0  -6   0       2137.02       2162.42       134.13 o
   2  -6   0       2462.04       2511.53       106.26 o
   4  -6   0       2245.03       2321.20        98.63 o
   6  -6   0       1601.37       1681.75        61.75 o
   8  -6   0       2461.10       2545.87       108.14 o
  10  -6   0       1992.54       2020.26        83.79 o
  12  -6   0       1057.08       1110.59        41.59 o
  14  -6   0        904.15        954.18        38.92 o
  16  -6   0       1333.88       1359.57        71.21 o
  18  -6   0        943.04        961.05        50.97 o
  20  -6   0        461.73        443.36        41.00 o
  22  -6   0        826.84        834.57        63.73 o
  24  -6   0        732.26        804.27        60.61 o
   1  -5   0       5860.65       5795.46       229.90 o
   5  -5   0       3631.24       3707.13       141.39 o
   7  -5   0       7079.98       6938.80       271.15 o
   9  -5   0       1585.30       1738.32        60.55 o
  11  -5   0        940.33        986.38        45.37 o
  13  -5   0       3843.95       3967.77       139.24 o
  15  -5   0       1664.91       1712.70        62.50 o
  17  -5   0        245.39        242.83        13.30 o
  19  -5   0       2779.03       2766.89       112.86 o
  21  -5   0       1470.19       1524.66        75.15 o
  23  -5   0        134.87        167.10        15.29 o
  25  -5   0       1225.39       1289.42        63.33 o
  27  -5   0        595.69        605.66        35.29 o
   0  -4   0       4369.44       4349.34       316.35 o
   2  -4   0       6324.98       6278.91       295.22 o
   4  -4   0       6164.41       5971.48       236.50 o
   6  -4   0       1981.80       2019.82        82.50 o
   8  -4   0       4110.77       4061.29       157.60 o
  10  -4   0       6397.08       6426.22       220.56 o
  12  -4   0       1576.71       1654.21        65.44 o
  14  -4   0       2576.75       2735.37       139.43 o
  16  -4   0       4299.73       4571.01       182.65 o
  18  -4   0       1556.37       1589.90        73.58 o
  20  -4   0        753.74        771.85        43.17 o
  22  -4   0       1227.61       1305.57        64.43 o
  24  -4   0       1521.33       1586.10        77.67 o
  26  -4   0        479.89        496.88        29.93 o
  28  -4   0        437.72        492.51        30.38 o
  30  -4   0       1074.17       1085.58        58.60 o
   3  -3   0       5808.01       5729.43       239.33 o
   5  -3   0       4296.69       4245.44       185.73 o
   7  -3   0      10995.68      10938.38       486.62 o
   9  -3   0       4874.33       4695.33       252.53 o
  11  -3   0       3450.67       3455.95       187.93 o
  13  -3   0       7978.38       7907.65       286.59 o
  15  -3   0       3104.83       3260.14       116.56 o
  17  -3   0       2863.26       2887.02       125.21 o
  19  -3   0       3128.94       3134.12       140.70 o
  21  -3   0       1159.98       1261.02        65.86 o
  23  -3   0       1451.79       1481.59        86.81 o
  25  -3   0       1661.22       1654.41        79.56 o
  27  -3   0        931.38        995.99        48.05 o
  29  -3   0        547.12        579.64        37.02 o
  31  -3   0        758.69        781.65        43.79 o
   0  -2   0      14142.44      13796.64      1021.74 o
   2  -2   0      11591.54      12895.78       578.47 o
   6  -2   0      14548.25      15499.08       809.73 o
   8  -2   0      14242.91      14984.15       748.16 o
  10  -2   0       5362.62       5208.43       306.99 o
  12  -2   0       6098.17       6072.31       218.28 o
  14  -2   0       4127.82       4142.47       171.84 o
  16  -2   0       3663.82       3570.09       115.12 o
  18  -2   0       4105.06       4138.00       167.55 o
  20  -2   0       2257.54       2309.14       127.78 o
  22  -2   0       2260.49       2342.92       115.96 o
  24  -2   0       2104.06       2112.05       101.78 o
  26  -2   0        920.41        959.82        55.46 o
  28  -2   0        659.90        713.80        41.43 o
  30  -2   0        886.28        932.61        60.16 o
  32  -2   0        643.47        660.22        42.06 o
   1  -1   0      18661.40      18316.42       917.81 o
   3  -1   0       8576.23       9787.37       514.67 o
   5  -1   0      15205.49      16112.70       745.48 o
   7  -1   0      10939.41      11777.57       449.68 o
   9  -1   0      11472.38      11993.08       464.86 o
  11  -1   0       8606.31       8545.23       262.21 o
  13  -1   0       2761.57       2829.02        90.80 o
  15  -1   0       5322.25       5208.51       180.07 o
  17  -1   0       6750.03       6644.50       240.17 o
  19  -1   0       2073.61       2157.28        78.81 o
  21  -1   0       2001.55       2068.28        98.47 o
  23  -1   0       3643.05       3802.30       192.50 o
  25  -1   0       1391.95       1445.37        67.75 o
  27  -1   0        536.76        574.92        34.64 o
  29  -1   0       1341.36       1463.78        77.67 o
  31  -1   0        781.49        819.44        43.96 o
  33  -1   0        287.39        306.64        27.22 o
   2   0   0       3464.19       4057.50       279.81 o
   4   0   0        292.05        301.30        12.09 o
   6   0   0      42396.89      43195.81      1712.30 o
   8   0   0       6190.95       6150.27       210.70 o
  10   0   0       2078.32       2059.65        63.57 o
  12   0   0      11042.85      10913.98       402.86 o
  14   0   0      10327.43      10096.68       309.74 o
  16   0   0       2678.99       2754.08        85.18 o
  18   0   0       3207.48       3520.37       108.79 o
  20   0   0       4954.52       5203.46       207.00 o
  22   0   0        873.32        908.36        46.95 o
  24   0   0       1143.34       1256.07        63.96 o
  26   0   0       2963.07       3029.07       149.99 o
  28   0   0        919.47        951.32        50.73 o
  30   0   0        432.31        481.10        30.25 o
  32   0   0        948.00        961.33        52.93 o
   1   1   0      19093.26      19160.75       580.72 o
   3   1   0       9546.96      10820.42       275.23 o
   5   1   0      14401.41      15033.89       471.48 o
   7   1   0      10541.21      11099.86       318.00 o
   9   1   0      11124.82      11543.85       360.24 o
  11   1   0       8789.61       8522.61       262.33 o
  13   1   0       2883.25       3054.25        90.84 o
  15   1   0       5306.46       5263.06       180.29 o
  17   1   0       7225.04       7262.87       215.21 o
  19   1   0       1683.32       1837.98        61.10 o
  21   1   0       1823.05       1929.57        80.19 o
  23   1   0       3880.93       4038.78       192.81 o
  25   1   0       1158.44       1209.09        67.59 o
  27   1   0        631.05        658.43        35.12 o
  29   1   0       1514.67       1567.28        77.98 o
  31   1   0        685.26        731.48        43.94 o
  33   1   0        288.11        302.42        41.00 o
   0   2   0      15620.71      15213.65       590.16 o
   2   2   0      10762.79      11592.92       308.92 o
   4   2   0       5729.82       5861.80       152.10 o
   6   2   0      16014.14      17053.94       467.98 o
   8   2   0      14489.28      15515.73       432.22 o
  10   2   0       4343.65       4333.86       125.24 o
  12   2   0       6659.02       6556.58       178.42 o
  14   2   0       4376.22       4466.78       149.26 o
  16   2   0       3090.32       3153.82       103.29 o
  18   2   0       4126.58       4247.29       130.00 o
  20   2   0       2625.63       2743.38        90.68 o
  22   2   0       2210.38       2344.93       116.27 o
  24   2   0       1854.10       1963.00       102.09 o
  26   2   0       1133.68       1189.38        56.70 o
  28   2   0        733.73        794.64        42.34 o
  30   2   0        627.32        653.73        42.19 o
  32   2   0        752.72        802.77        43.45 o
   1   3   0      11057.99      11405.19       320.24 o
   3   3   0       6286.17       6190.07       169.30 o
   5   3   0       4922.81       4864.83       121.61 o
   7   3   0      10014.93       9712.39       280.68 o
   9   3   0       5544.02       5363.49       145.98 o
  11   3   0       3970.87       3998.57       108.74 o
  13   3   0       6878.11       6876.17       202.71 o
  15   3   0       3325.44       3478.45       104.57 o
  17   3   0       3278.14       3339.24       109.23 o
  19   3   0       2670.44       2749.76        89.04 o
  21   3   0       1263.98       1328.75        46.84 o
  23   3   0       1820.62       1914.86        71.69 o
  25   3   0       1470.19       1486.73        80.02 o
  27   3   0        738.28        776.40        49.31 o
  29   3   0        699.82        731.70        38.62 o
  31   3   0        721.97        744.22        44.49 o
   0   4   0       4809.47       4726.00       224.33 o
   2   4   0       6160.54       5992.08       186.88 o
   4   4   0       6159.98       5944.92       183.29 o
   6   4   0       2034.03       2082.18        58.49 o
   8   4   0       3877.13       3908.03       111.44 o
  10   4   0       6503.08       6407.68       180.18 o
  12   4   0       1535.80       1617.53        46.51 o
  14   4   0       2728.29       2896.55        88.64 o
  16   4   0       4403.66       4612.33       158.79 o
  18   4   0       1386.22       1427.17        46.99 o
  20   4   0        810.08        866.63        27.77 o
  22   4   0       1204.45       1242.04        53.24 o
  24   4   0       1448.58       1497.53        64.04 o
  26   4   0        535.18        553.87        48.57 o
  28   4   0        488.60        487.92        48.13 o
  30   4   0       1068.82       1113.09        87.79 o
   1   5   0       5811.00       5766.46       199.34 o
   3   5   0        731.53        794.89        28.80 o
   5   5   0       3357.81       3414.24       123.08 o
   7   5   0       6987.58       6743.00       235.43 o
   9   5   0       1640.90       1723.70        70.24 o
  11   5   0        838.65        857.87        32.29 o
  13   5   0       3965.96       4073.93       124.66 o
  15   5   0       1746.77       1827.39        56.00 o
  17   5   0        256.36        269.26        14.55 o
  19   5   0       2710.37       2827.82       113.63 o
  21   5   0       1422.87       1458.52        62.16 o
  23   5   0        140.59        157.65        17.86 o
  25   5   0       1187.22       1071.65        94.47 o
  27   5   0        635.45        610.02        58.82 o
   0   6   0       1508.45       1627.71       132.80 o
   2   6   0       2704.43       2755.08        92.64 o
   4   6   0       2460.53       2544.16        85.78 o
   6   6   0       1288.68       1371.61        53.31 o
   8   6   0       2752.37       2848.32       108.91 o
  10   6   0       2085.94       2133.43        84.38 o
  12   6   0        832.06        884.93        41.84 o
  14   6   0        868.00        903.09        39.25 o
  16   6   0       1403.90       1438.28        59.00 o
  18   6   0        896.49        945.79        41.67 o
  20   6   0        433.32        458.65        28.00 o
  22   6   0        983.85        841.26        69.96 o
  24   6   0        708.83        740.10        61.05 o
   1   7   0       1667.33       1725.94        59.16 o
   3   7   0       1266.74       1316.08        50.69 o
   5   7   0        616.24        689.58        30.93 o
   7   7   0       1695.25       1732.60        64.23 o
   9   7   0        836.31        859.72        38.83 o
  11   7   0        717.15        767.22        37.87 o
  13   7   0       1370.56       1395.28        64.88 o
  15   7   0        780.33        804.67        44.90 o
  17   7   0        849.63        858.79        50.88 o
  19   7   0        505.19        475.44        37.43 o
  21   7   0        447.46        430.88        39.66 o
   0   8   0       1191.02       1278.38        94.47 o
   2   8   0        641.37        679.43        29.93 o
   4   8   0        653.83        671.47        46.79 o
   6   8   0        919.20        969.88        57.19 o
   8   8   0        473.76        497.66        25.78 o
  10   8   0        759.17        757.60        43.01 o
  12   8   0        554.82        592.42        38.60 o
  14   8   0        396.06        405.95        28.00 o
  16   8   0        686.73        687.28        38.28 o
  18   8   0        343.57        346.46        27.98 o
   1   9   0        198.63        215.36        19.68 o
   3   9   0        517.12        561.10        26.90 o
   5   9   0        545.55        555.14        27.50 o
   7   9   0        119.58        142.73        13.32 o
   9   9   0        696.80        688.33        32.06 o
  11   9   0        482.41        462.96        54.81 o
 -11  -9   1        185.96        190.28        32.98 o
  -9  -9   1        301.64        296.17        21.50 o
  -7  -9   1        147.72        116.16        16.67 o
  -5  -9   1         30.06         33.52         9.58 o
  -3  -9   1        258.47        259.97        20.16 o
  -1  -9   1        150.55        142.90        16.86 o
   3  -9   1        404.74        411.86        26.78 o
   5  -9   1        318.60        315.83        22.31 o
   7  -9   1         20.72         18.18         9.31 o
   9  -9   1         48.51         43.76        10.60 o
 -18  -8   1        447.28        442.47        41.89 o
 -16  -8   1         42.37         45.40        10.24 o
 -14  -8   1        119.11        127.97        17.51 o
 -12  -8   1        784.20        811.09        34.88 o
 -10  -8   1         60.45         71.35         7.72 o
  -8  -8   1         19.86         39.22        13.37 o
  -6  -8   1        834.60        836.46        36.35 o
  -4  -8   1        229.65        236.72        15.77 o
   0  -8   1        528.55        544.55        24.49 o
   2  -8   1        284.61        295.07        16.13 o
   4  -8   1         42.27         45.69         6.94 o
   6  -8   1        204.43        195.32        13.32 o
   8  -8   1        224.44        223.28        16.53 o
  10  -8   1         69.55         79.61         9.12 o
  12  -8   1        109.54        107.44        14.48 o
  14  -8   1        237.26        239.70        24.51 o
  16  -8   1         68.53         71.75        16.49 o
 -21  -7   1        260.06        250.84        28.07 o
 -19  -7   1        521.22        585.59        35.60 o
 -17  -7   1        249.69        285.59        19.33 o
 -15  -7   1        476.67        435.34        49.02 o
 -13  -7   1        392.29        407.14        20.52 o
 -11  -7   1        308.42        318.28        17.29 o
  -9  -7   1        339.44        360.92        19.78 o
  -7  -7   1        193.10        201.23        12.89 o
  -5  -7   1       1030.07       1043.61        45.96 o
  -3  -7   1        594.61        628.77        25.20 o
  -1  -7   1        278.68        301.28        14.81 o
   1  -7   1        660.68        683.47        41.28 o
   3  -7   1        198.16        212.61        14.14 o
   5  -7   1        363.62        389.24        20.62 o
   7  -7   1        374.84        413.95        40.55 o
   9  -7   1        333.33        359.94        20.79 o
  11  -7   1        616.40        647.65        31.97 o
  13  -7   1        211.32        217.41        16.04 o
  15  -7   1        184.58        203.37        17.63 o
  19  -7   1        119.25        116.75        21.84 o
  21  -7   1        168.19        170.68        31.19 o
 -26  -6   1        157.44        181.82        28.52 o
 -24  -6   1        166.11        196.08        25.40 o
 -22  -6   1        676.67        688.41        53.92 o
 -20  -6   1        342.03        353.64        19.29 o
 -18  -6   1        325.03        351.33        18.09 o
 -16  -6   1        848.39        871.08        49.15 o
 -14  -6   1        718.70        752.70        33.10 o
 -10  -6   1       1530.13       1591.91        59.66 o
  -8  -6   1       1048.51       1070.58        40.55 o
  -4  -6   1        900.39        954.55        35.48 o
  -2  -6   1       1214.53       1250.04        44.89 o
   2  -6   1        401.14        444.13        19.37 o
   4  -6   1       1963.56       2034.98        84.56 o
   6  -6   1        320.44        353.14        17.06 o
  10  -6   1        821.59        869.30        37.13 o
  12  -6   1        452.71        495.12        22.45 o
  14  -6   1        167.62        176.70        10.80 o
  16  -6   1        244.48        282.88        15.39 o
  18  -6   1        610.58        657.61        38.03 o
  20  -6   1         50.72         57.16        15.60 o
  22  -6   1         91.27         95.71        13.22 o
  24  -6   1        215.15        266.44        28.07 o
 -27  -5   1        570.67        614.21        33.68 o
 -25  -5   1        623.21        672.50        37.78 o
 -23  -5   1        233.03        250.26        18.38 o
 -21  -5   1        611.50        643.52        32.92 o
 -19  -5   1       1037.13       1076.92        59.71 o
 -17  -5   1        271.08        299.67        15.22 o
 -15  -5   1        244.43        264.63        12.38 o
 -13  -5   1       2008.40       2103.00       101.94 o
 -11  -5   1       1325.84       1441.82        59.52 o
  -9  -5   1        383.24        409.49        27.18 o
  -7  -5   1       1515.35       1589.47        62.86 o
  -5  -5   1       1611.97       1707.14        74.53 o
  -3  -5   1        583.74        633.83        25.12 o
  -1  -5   1        347.41        403.20        16.27 o
   1  -5   1       1922.08       2118.53        88.68 o
   3  -5   1       1661.98       1781.04        67.84 o
   5  -5   1        191.07        222.11        10.79 o
   7  -5   1       1636.48       1754.35        72.90 o
   9  -5   1        433.93        462.27        24.52 o
  11  -5   1          1.08          8.21         3.53 o
  13  -5   1       1264.68       1331.44        55.14 o
  15  -5   1        282.01        304.08        12.60 o
  17  -5   1         70.21         86.94         6.35 o
  19  -5   1        591.94        612.33        27.55 o
  21  -5   1        195.69        201.17        13.56 o
  23  -5   1         16.50         16.99         7.55 o
  25  -5   1         61.93         54.77        12.14 o
  27  -5   1        153.80        151.08        17.93 o
 -30  -4   1        268.24        315.53        24.17 o
 -28  -4   1        853.72        857.10        46.16 o
 -26  -4   1        205.19        216.60        18.24 o
 -24  -4   1         93.37        112.46        13.57 o
 -22  -4   1       1768.20       1875.18        85.71 o
 -20  -4   1        765.76        772.61        40.96 o
 -16  -4   1       2621.97       2664.15       182.26 o
 -14  -4   1       1698.22       1755.06        81.30 o
 -10  -4   1       2381.05       2559.21        93.99 o
  -8  -4   1       2906.89       2988.50       111.83 o
  -4  -4   1       3148.08       3306.29       159.89 o
  -2  -4   1       5453.80       5487.85       211.98 o
   2  -4   1       1417.27       1539.79        65.35 o
   4  -4   1       4611.03       4660.61       154.72 o
   6  -4   1        112.36        146.42         6.23 o
   8  -4   1        838.42        934.89        38.04 o
  10  -4   1       2329.80       2546.68        84.33 o
  12  -4   1       1154.10       1269.38        50.26 o
  16  -4   1        345.00        363.97        20.18 o
  18  -4   1        943.04        995.71        48.52 o
  22  -4   1        103.86        114.47        12.56 o
  24  -4   1        645.21        669.25        50.80 o
  26  -4   1         10.35         21.18         8.81 o
  28  -4   1         51.52         63.24        10.84 o
 -31  -3   1        632.31        647.94        35.42 o
 -29  -3   1        207.20        223.97        20.28 o
 -27  -3   1        553.74        557.43        33.23 o
 -25  -3   1       1205.38       1218.15        59.08 o
 -21  -3   1        890.44        897.87        46.16 o
 -19  -3   1       2928.10       2976.56       113.37 o
 -17  -3   1        703.66        797.01        45.69 o
 -15  -3   1       1125.44       1236.89        48.37 o
 -13  -3   1       2616.99       2695.18       128.88 o
 -11  -3   1       2055.06       2221.68       113.28 o
  -9  -3   1        979.14       1085.28        60.50 o
  -7  -3   1       1109.52       1171.45        62.08 o
  -5  -3   1       7573.13       7977.85       408.82 o
  -3  -3   1       2532.13       2723.36       133.13 o
   1  -3   1       5248.52       5349.68       198.08 o
   3  -3   1       2532.38       2721.48       100.54 o
   5  -3   1        839.93       1002.61        46.40 o
   7  -3   1       2194.93       2219.87        94.00 o
   9  -3   1       1720.47       1905.37        75.81 o
  11  -3   1        851.40        999.00        43.57 o
  13  -3   1       1072.06       1180.11        53.25 o
  15  -3   1       1035.11       1166.20        43.91 o
  17  -3   1        528.75        566.35        48.57 o
  19  -3   1        291.35        339.61        24.51 o
  21  -3   1        842.18        842.38        40.96 o
  23  -3   1        110.24        109.33        12.48 o
  25  -3   1         96.29        123.48        14.59 o
  27  -3   1        321.12        348.92        22.52 o
  29  -3   1         52.03         41.74        10.66 o
  31  -3   1         19.67         24.96        17.83 o
 -32  -2   1        312.62        336.72        25.82 o
 -30  -2   1        291.83        332.38        23.29 o
 -28  -2   1        526.42        530.46        29.60 o
 -26  -2   1       1168.93       1193.64        64.28 o
 -24  -2   1        920.96        979.26        56.25 o
 -20  -2   1       2100.84       2114.66        86.79 o
 -18  -2   1       1233.79       1281.86        61.12 o
 -14  -2   1       2685.91       2785.31        95.14 o
 -12  -2   1       4221.36       4211.01       154.89 o
 -10  -2   1       4192.10       4223.21       201.01 o
  -6  -2   1       5243.08       5407.93       289.55 o
  -4  -2   1       6928.81       6973.83       493.71 o
   0  -2   1       5612.24       6209.02       274.41 o
   2  -2   1       5821.06       6573.03       219.84 o
   4  -2   1       4593.43       4751.71       224.33 o
   6  -2   1       2508.67       2821.47       150.31 o
   8  -2   1        640.32        709.84        29.07 o
  10  -2   1       2279.98       2496.55        95.11 o
  12  -2   1        442.38        500.48        16.65 o
  14  -2   1        878.53        907.43        40.65 o
  16  -2   1       1283.15       1366.11        55.91 o
  20  -2   1        953.55       1009.34        56.40 o
  22  -2   1        352.26        371.38        21.58 o
  26  -2   1        197.36        216.64        18.73 o
  28  -2   1        203.49        228.58        19.82 o
  30  -2   1        127.10        142.60        24.51 o
 -33  -1   1        305.51        343.47        25.35 o
 -29  -1   1       1273.31       1300.00        73.10 o
 -27  -1   1        977.08       1028.03        51.51 o
 -23  -1   1       1815.29       1848.36        95.95 o
 -21  -1   1       2282.12       2311.31        83.27 o
 -19  -1   1        534.79        568.79        22.71 o
 -17  -1   1       1846.31       1947.36        70.07 o
 -15  -1   1       3993.26       4021.57       148.09 o
 -13  -1   1       2340.24       2424.77        76.92 o
 -11  -1   1       3083.56       3065.72       102.49 o
  -9  -1   1       6387.58       6702.52       232.48 o
  -7  -1   1       2683.36       2854.53       104.63 o
  -5  -1   1       1128.71       1260.55        86.01 o
  -3  -1   1      12931.00      14530.89       719.01 o
  -1  -1   1       5712.62       6503.12       271.49 o
   3  -1   1      15754.93      17056.37       656.08 o
   5  -1   1      12107.62      13620.17      1003.02 o
   7  -1   1       2476.23       2733.37        84.11 o
   9  -1   1       1833.68       1958.77        67.40 o
  11  -1   1       8376.56       8512.57       351.34 o
  15  -1   1        286.25        297.82        11.64 o
  17  -1   1       2654.63       2846.89       118.61 o
  23  -1   1        645.66        709.57        38.60 o
  25  -1   1        181.87        199.42        17.32 o
  27  -1   1         74.08         74.35        13.15 o
  29  -1   1        147.86        160.81        17.44 o
  31  -1   1         97.49        108.07        14.00 o
 -32   0   1        756.99        786.58        44.27 o
 -30   0   1        302.02        326.39        23.15 o
 -28   0   1        638.31        626.81        42.32 o
 -26   0   1        982.45       1057.93        54.98 o
 -24   0   1        605.95        659.33        28.90 o
 -22   0   1        648.86        683.14        25.23 o
 -20   0   1       1843.17       1917.95        77.61 o
 -18   0   1       4297.70       4478.52       154.44 o
 -16   0   1        574.91        613.16        19.64 o
 -14   0   1       1715.18       1835.68        73.41 o
 -12   0   1       9718.96       9998.62       342.87 o
 -10   0   1         23.41         33.74         3.33 o
  -8   0   1       1111.88       1267.36        50.60 o
  -6   0   1      17217.30      18651.69       739.78 o
  -4   0   1       4145.48       4695.11       186.33 o
  -2   0   1       8633.18       7251.94       248.42 o
   0   0   1       3481.77       3797.64       143.17 o
   2   0   1       2411.41       2919.45       200.98 o
   4   0   1       3167.46       3096.05       122.47 o
   6   0   1        467.19        556.51        22.30 o
   8   0   1       3855.61       3874.87       133.11 o
  10   0   1       1639.94       1794.85        62.00 o
  12   0   1       2043.64       2139.72        85.42 o
  14   0   1       1872.64       2063.47        82.67 o
  16   0   1        136.57        188.34         7.76 o
  18   0   1        124.95        167.74         8.90 o
  20   0   1        754.81        770.92        40.18 o
  22   0   1        498.52        513.90        28.35 o
  24   0   1          6.13          8.59         6.45 o
  26   0   1        383.17        426.97        26.30 o
  28   0   1        443.31        465.96        28.82 o
  30   0   1         80.31         69.32        11.47 o
  32   0   1         41.72         50.24        12.69 o
 -33   1   1        255.29        254.65        24.48 o
 -31   1   1         84.55         99.26        12.37 o
 -29   1   1       1507.33       1557.59        73.89 o
 -27   1   1        886.11        925.72        51.35 o
 -25   1   1        190.05        205.12        12.76 o
 -23   1   1       1910.94       1984.08        78.56 o
 -21   1   1       2364.38       2477.38        83.55 o
 -19   1   1        378.03        434.44        38.77 o
 -17   1   1       1942.45       2070.73        62.74 o
 -15   1   1       4458.27       4537.84       132.79 o
 -13   1   1       1921.66       2070.13        68.87 o
 -11   1   1       2742.64       2883.85       102.49 o
  -9   1   1       6821.64       6869.00       268.66 o
  -7   1   1       2350.20       2501.09        81.03 o
  -5   1   1       1156.56       1246.61        43.06 o
  -3   1   1      13427.43      14911.42       454.94 o
  -1   1   1       6466.82       7098.39       235.33 o
   1   1   1       1958.60       2119.95        65.17 o
   3   1   1      14972.68      16250.23       508.57 o
   5   1   1      12869.91      14768.33       448.37 o
   7   1   1       1848.99       2058.58        97.25 o
   9   1   1       1769.34       1956.30        67.57 o
  11   1   1       9087.08       9088.60       272.21 o
  13   1   1        380.91        419.24        15.32 o
  15   1   1        189.91        217.05        11.31 o
  17   1   1       2768.59       3064.50       102.88 o
  19   1   1        257.62        282.16        11.51 o
  21   1   1         71.14         68.50         8.44 o
  23   1   1        697.21        739.78        38.75 o
  25   1   1        264.24        272.38        17.80 o
  27   1   1         39.78         43.38        12.45 o
  29   1   1        125.80        135.95        15.67 o
  31   1   1        128.22        141.35        16.40 o
 -32   2   1        338.56        335.35        25.70 o
 -30   2   1        286.07        311.90        28.30 o
 -28   2   1        425.67        437.96        33.05 o
 -26   2   1       1239.66       1294.77        52.82 o
 -24   2   1       1078.71       1165.10        40.32 o
 -22   2   1        713.92        727.04        27.06 o
 -20   2   1       2123.39       2191.35        75.59 o
 -18   2   1       1535.51       1641.24        47.74 o
 -16   2   1        947.32       1083.29        34.20 o
 -14   2   1       2580.86       2752.89        78.13 o
 -12   2   1       4781.84       4706.53       126.69 o
 -10   2   1       4007.22       4107.60       116.14 o
  -8   2   1       1273.00       1345.79        41.77 o
  -6   2   1       6007.89       6137.70       155.01 o
  -4   2   1       6546.60       7234.48       187.06 o
  -2   2   1       1974.93       2040.23        70.35 o
   0   2   1       6536.45       7339.83       213.06 o
   2   2   1       5675.93       6260.74       196.64 o
   4   2   1       4320.01       4532.52       183.59 o
   6   2   1       2925.96       3202.60        95.34 o
   8   2   1        674.79        726.96        22.64 o
  10   2   1       2090.10       2322.03        73.82 o
  12   2   1        390.38        443.01        13.76 o
  14   2   1       1012.95       1068.62        31.93 o
  16   2   1       1273.42       1397.72        48.74 o
  18   2   1        219.54        246.79        10.83 o
  20   2   1       1077.64       1173.19        40.27 o
  22   2   1        350.12        361.21        22.31 o
  24   2   1        157.57        132.68        14.09 o
  26   2   1        259.86        274.02        26.74 o
  28   2   1        217.75        235.42        20.42 o
  30   2   1         79.72         77.02        12.69 o
  32   2   1         69.73         67.74        20.94 o
 -31   3   1        521.40        510.39        35.09 o
 -29   3   1        327.49        316.92        21.93 o
 -27   3   1        561.49        605.48        34.24 o
 -25   3   1       1061.83       1105.21        42.20 o
 -23   3   1        631.73        657.30        25.27 o
 -21   3   1        883.58        900.58        33.02 o
 -19   3   1       2636.58       2724.59        98.65 o
 -17   3   1        882.74        974.13        33.34 o
 -15   3   1       1071.20       1183.08        34.53 o
 -13   3   1       2530.74       2618.54        74.56 o
 -11   3   1       2187.54       2351.80        65.55 o
  -9   3   1       1147.43       1273.77        32.43 o
  -7   3   1       1225.16       1289.08        33.23 o
  -5   3   1       7126.74       7225.86       191.68 o
  -3   3   1       2653.79       2738.38        84.38 o
  -1   3   1        699.01        754.76        26.57 o
   1   3   1       4735.32       4778.20       153.51 o
   3   3   1       2924.41       3088.09        90.32 o
   5   3   1       1099.26       1251.32        36.15 o
   7   3   1       1871.52       2022.78        58.91 o
   9   3   1       1693.00       1892.99        53.73 o
  11   3   1        978.61       1122.21        31.05 o
  13   3   1        941.30       1018.80        37.82 o
  15   3   1        926.90       1003.73        38.63 o
  17   3   1        767.75        774.86        50.80 o
  19   3   1        294.32        320.28        19.96 o
  21   3   1        732.81        747.13        29.01 o
  25   3   1         80.99        110.96        20.05 o
  27   3   1        272.35        267.59        23.35 o
  29   3   1         70.44         72.24        12.42 o
  31   3   1         48.53         45.13        14.48 o
 -28   4   1        779.50        841.70        69.96 o
 -26   4   1        267.91        256.19        33.87 o
 -24   4   1        119.98        121.81         9.24 o
 -22   4   1       1592.15       1625.95        60.76 o
 -20   4   1        763.22        794.66        26.21 o
 -18   4   1        788.41        811.51        26.44 o
 -16   4   1       2428.54       2607.67        81.39 o
 -14   4   1       1535.81       1610.76        47.26 o
 -12   4   1       1014.39       1060.26        30.56 o
 -10   4   1       2064.49       2240.52        66.43 o
  -8   4   1       2637.73       2717.48        73.15 o
  -6   4   1       1046.11       1092.01        38.32 o
  -4   4   1       3127.01       3273.15       101.38 o
  -2   4   1       5275.50       5249.27       164.24 o
   2   4   1       1545.69       1684.53        50.82 o
   4   4   1       4284.61       4334.17       155.06 o
   8   4   1       1119.45       1212.87        34.43 o
  10   4   1       2177.96       2328.13        75.29 o
  12   4   1       1129.73       1228.82        39.33 o
  14   4   1        327.26        341.27        13.66 o
  16   4   1        260.80        305.46        13.89 o
  18   4   1        863.95        930.08        34.80 o
  20   4   1         61.88         63.10         6.34 o
  22   4   1        137.50        133.29        10.44 o
  24   4   1        607.90        646.94        37.40 o
  26   4   1         28.71         49.50        10.46 o
  28   4   1         82.46         68.51        12.83 o
 -27   5   1        517.13        461.18        53.92 o
 -25   5   1        704.01        703.56        55.26 o
 -23   5   1        155.60        184.49        31.19 o
 -21   5   1        551.08        574.62        27.89 o
 -19   5   1       1191.88       1238.99        43.27 o
 -17   5   1        290.83        313.18        11.84 o
 -15   5   1        197.27        225.15        10.95 o
 -13   5   1       2010.10       2053.28        72.35 o
 -11   5   1       1362.51       1488.39        51.80 o
  -9   5   1        271.94        314.42        11.65 o
  -7   5   1       1425.82       1520.08        62.69 o
  -5   5   1       1874.44       1966.33        65.28 o
  -3   5   1        521.65        567.62        22.00 o
  -1   5   1        294.89        332.84        16.64 o
   1   5   1       2127.29       2303.79        89.19 o
   3   5   1       1503.28       1608.97        59.05 o
   7   5   1       1745.45       1863.51        73.32 o
   9   5   1        411.79        440.64        17.41 o
  11   5   1         15.47         19.55         3.30 o
  13   5   1       1316.54       1366.60        48.06 o
  15   5   1        266.07        287.53        15.60 o
  19   5   1        599.08        629.53        28.61 o
  21   5   1        195.07        219.08        15.20 o
  23   5   1          0.85         -9.36        16.04 o
  25   5   1        100.74         71.75        20.94 o
  27   5   1        154.73        139.93        27.18 o
 -26   6   1        137.81        157.31        28.07 o
 -24   6   1        181.62        172.90        27.18 o
 -22   6   1        740.97        677.93        57.24 o
 -20   6   1        351.30        388.97        20.88 o
 -16   6   1        932.52        992.70        35.12 o
 -14   6   1        780.95        820.06        33.84 o
 -12   6   1        274.96        283.98        14.57 o
 -10   6   1       1774.23       1833.22        69.38 o
  -8   6   1       1143.76       1197.63        40.94 o
  -6   6   1        289.69        314.77        13.30 o
  -4   6   1        959.73       1023.13        35.93 o
  -2   6   1       1225.58       1280.18        45.29 o
   0   6   1         76.28         98.97         7.07 o
   2   6   1        385.47        428.83        17.21 o
   4   6   1       2085.37       2159.44        85.16 o
   6   6   1        366.02        404.76        18.08 o
   8   6   1        150.23        149.35         9.76 o
  10   6   1        858.50        912.89        37.88 o
  12   6   1        482.31        519.03        23.07 o
  16   6   1        270.60        309.74        17.31 o
  18   6   1        693.80        705.64        32.47 o
  20   6   1         30.28         33.78         8.50 o
  22   6   1         40.32         49.67        20.50 o
  24   6   1        257.48        232.57        33.87 o
 -23   7   1         74.86         60.16        20.05 o
 -21   7   1        212.89        231.68        32.98 o
 -19   7   1        610.11        682.08        36.98 o
 -17   7   1        208.41        222.42        20.68 o
 -15   7   1        375.22        395.09        24.51 o
 -13   7   1        497.13        518.67        38.32 o
 -11   7   1        365.21        389.24        18.42 o
  -9   7   1        224.49        245.96        15.64 o
  -7   7   1        232.55        258.72        12.04 o
  -5   7   1       1104.45       1140.86        40.22 o
  -3   7   1        471.40        495.82        21.67 o
  -1   7   1        224.42        261.26        13.09 o
   1   7   1        814.09        844.97        29.91 o
   3   7   1        146.91        173.66        12.15 o
   5   7   1        275.10        299.91        17.21 o
   7   7   1        533.52        562.86        24.57 o
   9   7   1        293.79        327.45        17.71 o
  11   7   1        505.66        530.30        26.61 o
  15   7   1        168.85        190.14        18.91 o
  17   7   1         68.13         74.89        11.65 o
  19   7   1        193.69        185.84        18.56 o
  21   7   1        155.63        142.42        18.34 o
 -18   8   1        474.15        468.22        31.53 o
 -16   8   1        119.83         82.89        20.05 o
 -14   8   1         91.83        114.69        15.54 o
 -12   8   1        744.88        775.53        35.69 o
 -10   8   1         50.67         58.97         7.98 o
  -8   8   1         52.88         62.95         8.06 o
  -6   8   1        787.02        824.39        36.87 o
  -4   8   1        259.58        281.19        14.35 o
  -2   8   1        262.90        279.57        16.01 o
   0   8   1        443.53        467.09        30.56 o
   2   8   1        257.60        271.80        17.94 o
   4   8   1         76.51         79.08        10.70 o
   6   8   1        156.16        154.15        17.95 o
   8   8   1        226.93        251.07        20.64 o
  10   8   1         95.74        110.96        18.27 o
  12   8   1        164.17        163.33        18.59 o
  14   8   1        204.64        205.45        21.43 o
  16   8   1         34.42         39.83        11.92 o
 -11   9   1        227.06        212.64        19.54 o
  -9   9   1        218.41        246.28        24.07 o
  -7   9   1        163.51        160.92        17.77 o
  -3   9   1        202.90        206.02        20.28 o
  -1   9   1        129.55        150.66        14.57 o
   1   9   1         91.19         98.41        10.18 o
   3   9   1        384.62        392.25        23.15 o
   5   9   1        269.86        272.78        18.48 o
   7   9   1         60.56         56.78         9.29 o
   9   9   1         56.68         50.58        12.76 o
  -9  -9   2          1.46         -6.61         8.23 o
  -7  -9   2         26.10         23.57         9.26 o
  -5  -9   2        443.30        406.25        26.61 o
  -3  -9   2         24.71         15.49         8.98 o
  -1  -9   2         21.29         31.19        12.92 o
   1  -9   2        176.12        164.50        18.10 o
   3  -9   2        188.24        175.07        18.20 o
   5  -9   2          4.53          9.89         9.20 o
   7  -9   2        233.13        201.34        20.18 o
 -18  -8   2        157.13        138.89        17.80 o
 -16  -8   2         94.45         76.99        10.70 o
 -12  -8   2        372.34        372.43        26.42 o
 -10  -8   2        127.28        133.62        11.40 o
  -8  -8   2        271.45        259.87        15.02 o
  -6  -8   2        101.31         99.08        14.63 o
  -4  -8   2        210.75        187.63        13.19 o
  -2  -8   2        173.43        166.91        12.28 o
   0  -8   2         54.53         46.29         7.10 o
   2  -8   2        313.75        319.38        18.24 o
   4  -8   2        283.98        286.50        26.74 o
   8  -8   2        128.53        132.76        15.54 o
  10  -8   2        242.01        235.30        18.39 o
  12  -8   2        275.22        243.13        18.83 o
  14  -8   2        123.40        184.04        29.86 o
  16  -8   2        121.56        110.07        21.84 o
 -23  -7   2         20.49         23.62        15.15 o
 -21  -7   2         98.34         99.82        16.49 o
 -19  -7   2         35.77         38.77         8.98 o
 -17  -7   2         30.32         23.72         9.20 o
 -15  -7   2        237.81        207.22        30.75 o
 -13  -7   2        188.34        188.27        12.44 o
 -11  -7   2        211.65        201.37        11.68 o
  -9  -7   2        171.51        163.00        11.51 o
  -5  -7   2        434.67        405.85        17.92 o
  -3  -7   2        235.87        206.19        12.23 o
  -1  -7   2        438.59        431.32        41.89 o
   1  -7   2        736.39        699.24        34.49 o
   3  -7   2        281.26        253.26        15.91 o
   5  -7   2        484.36        461.00        29.78 o
   7  -7   2        126.97        113.19        16.04 o
  11  -7   2        534.13        504.05        29.43 o
  13  -7   2        192.15        183.99        17.46 o
  15  -7   2        334.54        338.16        21.41 o
  17  -7   2        233.85        257.08        31.64 o
  21  -7   2        157.60        102.49        24.51 o
 -26  -6   2         28.40         43.23        16.04 o
 -24  -6   2        268.14        270.01        30.75 o
 -22  -6   2         45.48         39.22        12.92 o
 -20  -6   2        128.74        162.65        25.85 o
 -18  -6   2        542.86        546.37        32.30 o
 -12  -6   2        609.70        584.09        26.49 o
 -10  -6   2        113.49        104.20         8.21 o
  -6  -6   2        988.33        944.27        41.59 o
  -4  -6   2        798.07        769.42        41.43 o
   0  -6   2        259.34        246.05        16.54 o
   2  -6   2        922.58        890.29        47.11 o
   6  -6   2        229.01        204.01        15.12 o
   8  -6   2        858.65        836.22        46.32 o
  10  -6   2        525.09        507.43        27.22 o
  12  -6   2        211.96        212.84        15.29 o
  14  -6   2        324.71        305.40        20.42 o
  16  -6   2        395.01        416.27        24.51 o
  20  -6   2        419.42        387.65        44.56 o
  22  -6   2        396.61        372.95        41.44 o
  24  -6   2        155.10         94.92        23.62 o
 -29  -5   2         78.23         72.58        13.60 o
 -27  -5   2        182.84        172.22        17.32 o
 -25  -5   2         88.72         93.33        10.97 o
 -23  -5   2         30.76         24.27         8.31 o
 -21  -5   2        834.12        825.41        39.69 o
 -19  -5   2         25.79         29.37         4.11 o
 -15  -5   2        587.69        550.60        24.61 o
 -13  -5   2        445.49        407.38        16.26 o
  -9  -5   2        546.21        522.06        19.26 o
  -7  -5   2       2318.22       2167.59       103.80 o
  -5  -5   2         24.94         37.45         4.88 o
  -3  -5   2        564.20        526.31        23.12 o
  -1  -5   2       2222.20       2178.19        84.71 o
   1  -5   2        188.49        242.82        22.28 o
   3  -5   2        729.96        680.08        34.33 o
   5  -5   2       2667.05       2603.26       126.83 o
   9  -5   2        295.62        291.43        12.73 o
  11  -5   2       1604.92       1575.38        64.32 o
  13  -5   2        427.40        411.02        17.96 o
  15  -5   2          1.18          4.37         5.19 o
  17  -5   2        669.67        684.81        30.06 o
  19  -5   2        975.93        965.24        48.65 o
  21  -5   2         82.01         77.02        10.05 o
  23  -5   2        238.62        243.00        19.79 o
  25  -5   2        464.86        445.89        29.36 o
 -30  -4   2         85.31         79.75        15.37 o
 -28  -4   2         35.99         39.93         9.75 o
 -26  -4   2         68.97         64.46         9.89 o
 -24  -4   2        222.93        201.69        16.17 o
 -22  -4   2         49.81         54.49         6.16 o
 -20  -4   2         31.15         32.09         9.36 o
 -18  -4   2        808.79        795.53        32.32 o
 -14  -4   2         50.24         37.29         5.01 o
 -12  -4   2       2463.21       2458.49       120.37 o
 -10  -4   2        117.08        120.51         6.16 o
  -6  -4   2       1726.21       1671.57        65.52 o
  -4  -4   2       1028.46       1020.09        49.30 o
  -2  -4   2        502.21        507.04        29.93 o
   0  -4   2        492.67        449.03        19.19 o
   2  -4   2       2927.57       2842.70       111.57 o
   4  -4   2       1221.11       1178.25        41.33 o
   8  -4   2       1933.23       1916.91        65.17 o
  10  -4   2       1255.57       1258.21        42.78 o
  14  -4   2       1646.04       1593.50        65.26 o
  16  -4   2       1099.59       1094.85        42.71 o
  20  -4   2        631.23        593.03        29.78 o
  22  -4   2        722.62        697.20        34.49 o
  24  -4   2         73.03         69.56        16.71 o
  26  -4   2        280.96        287.24        20.94 o
  28  -4   2        650.50        665.55        37.02 o
 -31  -3   2        127.72        121.81        15.72 o
 -29  -3   2        182.74        152.92        16.69 o
 -27  -3   2        111.77        111.02        12.28 o
 -25  -3   2        130.72        138.14        14.27 o
 -23  -3   2         82.89         81.06         6.91 o
 -21  -3   2        279.90        261.96        14.09 o
 -19  -3   2        222.80        208.35        13.45 o
 -15  -3   2       1553.89       1530.48        68.22 o
 -13  -3   2        877.63        828.87        38.28 o
 -11  -3   2       1431.96       1523.27        70.32 o
  -9  -3   2       1430.38       1436.32        51.71 o
  -7  -3   2        535.51        478.44        22.37 o
  -5  -3   2       2395.24       2427.09       106.09 o
  -3  -3   2       2400.85       2373.48        90.13 o
  -1  -3   2       2360.26       2232.25        96.11 o
   1  -3   2       1006.63        910.03        40.48 o
   3  -3   2       2970.90       2882.04       100.82 o
   5  -3   2       3506.91       3444.60       110.91 o
   9  -3   2       1849.09       1771.35        78.13 o
  11  -3   2       4320.27       4217.13       158.63 o
  13  -3   2        204.92        184.89         9.51 o
  15  -3   2        860.01        840.77        36.53 o
  17  -3   2       1777.92       1687.20        65.78 o
  19  -3   2        312.23        284.84        14.03 o
  21  -3   2        379.37        366.61        23.47 o
  23  -3   2        506.66        478.87        28.83 o
  25  -3   2        503.51        469.48        28.73 o
  27  -3   2        269.89        276.20        20.95 o
  29  -3   2        277.53        256.19        22.37 o
 -32  -2   2         14.48          7.55        10.21 o
 -30  -2   2         81.12         70.82        11.02 o
 -28  -2   2        203.90        189.54        17.78 o
 -26  -2   2         16.36         14.30         7.23 o
 -24  -2   2        361.65        330.34        18.90 o
 -22  -2   2        478.54        462.01        22.64 o
 -20  -2   2        886.20        848.55        36.87 o
 -18  -2   2        803.22        777.40        28.72 o
 -16  -2   2        210.45        211.67        21.39 o
 -14  -2   2       1578.28       1552.65        57.04 o
 -12  -2   2       1313.56       1350.88        47.51 o
 -10  -2   2       1111.36       1139.19        46.82 o
  -8  -2   2       2632.33       2596.02       112.35 o
  -6  -2   2       1275.57       1222.68        51.83 o
  -4  -2   2       5017.74       4965.14       194.40 o
  -2  -2   2        438.66        417.86        22.69 o
   2  -2   2       3403.07       3258.74       120.32 o
   4  -2   2       2975.32       2891.44       112.00 o
   6  -2   2       3388.03       3389.03       146.11 o
  10  -2   2       3680.74       3482.59       134.19 o
  12  -2   2       2225.38       2164.03        96.65 o
  16  -2   2       1753.37       1621.25        64.23 o
  18  -2   2       1529.62       1468.92        65.52 o
  20  -2   2        616.41        605.55        30.72 o
  22  -2   2       1141.95       1091.08        50.89 o
  24  -2   2        642.91        639.76        39.35 o
  26  -2   2        312.18        314.07        22.83 o
  30  -2   2        254.24        257.87        23.00 o
 -33  -1   2         34.20         17.25        10.79 o
 -31  -1   2        129.01        144.92        17.30 o
 -29  -1   2          7.66          5.70         8.31 o
 -27  -1   2         53.72         54.09         8.94 o
 -25  -1   2        320.04        298.98        13.93 o
 -21  -1   2        299.89        292.90        11.17 o
 -19  -1   2        594.59        553.14        24.93 o
 -17  -1   2        350.90        329.64        14.39 o
 -15  -1   2         52.17         42.33         6.68 o
 -13  -1   2        933.98        845.55        36.10 o
 -11  -1   2       2439.69       2330.38        81.16 o
  -7  -1   2       2063.16       2089.66        64.50 o
  -5  -1   2       9795.90      10132.00       414.26 o
  -3  -1   2       1987.25       1851.12        87.92 o
   1  -1   2      11654.11      13337.47       563.31 o
   3  -1   2       7012.51       7358.81       331.93 o
   5  -1   2        852.08        953.34        38.25 o
   7  -1   2       2321.04       2264.25        96.22 o
   9  -1   2       4646.38       4293.77       194.64 o
  11  -1   2        776.98        694.73        26.67 o
  13  -1   2       1131.88       1048.51        46.05 o
  15  -1   2       1934.79       1856.58        78.56 o
  17  -1   2        833.89        764.61        36.07 o
  19  -1   2        669.84        627.31        25.20 o
  21  -1   2       1218.27       1183.74        61.92 o
  23  -1   2        834.03        782.39        39.07 o
  25  -1   2        168.96        156.59        15.12 o
  27  -1   2        603.83        606.98        37.33 o
  29  -1   2        541.49        513.89        31.83 o
  31  -1   2         64.34         44.68        12.42 o
 -34   0   2         93.46         86.31        15.40 o
 -32   0   2          4.22         -5.10         9.58 o
 -30   0   2         93.30        109.52        12.42 o
 -28   0   2        816.46        820.63        44.43 o
 -26   0   2        256.02        261.48        12.49 o
 -24   0   2        624.66        681.37        25.50 o
 -22   0   2       1119.60       1092.76        39.10 o
 -20   0   2        746.53        708.87        25.84 o
 -18   0   2        696.37        777.58        32.42 o
 -16   0   2       1268.26       1308.82        53.00 o
 -14   0   2       3534.67       3419.98       136.25 o
 -12   0   2        107.47         69.59         4.28 o
 -10   0   2         70.35         46.07         3.25 o
  -8   0   2       4124.69       3877.98       153.92 o
  -6   0   2        316.27        299.40        16.93 o
  -4   0   2         21.90         21.35         1.50 o
  -2   0   2      12943.64      12821.03       772.54 o
   0   0   2       1849.55       1723.09        53.78 o
   2   0   2        835.70        670.43        26.76 o
   4   0   2       9177.91       9305.79       432.03 o
   6   0   2        886.31        822.41        33.19 o
   8   0   2         27.50         16.46         1.80 o
  10   0   2       2052.55       1860.57        74.36 o
  12   0   2       5472.51       5059.68       201.08 o
  14   0   2        537.99        477.80        20.24 o
  16   0   2        315.63        284.58        13.11 o
  18   0   2       4165.48       4042.24       161.89 o
  20   0   2        258.57        230.89        11.87 o
  22   0   2         29.83         22.73         6.30 o
  24   0   2       1623.07       1625.52        82.24 o
  26   0   2        447.57        377.40        39.66 o
  28   0   2        206.59        212.69        20.10 o
  30   0   2        511.42        506.71        32.41 o
 -33   1   2         30.76         29.54        11.16 o
 -31   1   2        136.75        116.60        17.38 o
 -29   1   2          9.83         12.26         8.44 o
 -27   1   2         52.61         47.41         7.17 o
 -25   1   2        373.07        361.01        14.50 o
 -23   1   2         28.91         25.71         4.12 o
 -21   1   2        240.30        227.63        11.40 o
 -19   1   2        646.49        606.09        21.82 o
 -17   1   2        320.78        318.00        12.64 o
 -15   1   2         68.13         58.06         3.43 o
 -13   1   2       1000.73        932.09        31.47 o
 -11   1   2       2494.83       2375.25        72.70 o
  -9   1   2         48.99         35.34         3.60 o
  -7   1   2       1614.84       1695.02        57.67 o
  -5   1   2      10116.30      10620.31       321.14 o
  -3   1   2       1897.49       1793.83        55.68 o
  -1   1   2        928.14       1199.75        47.94 o
   1   1   2      12793.42      14244.78       475.44 o
   3   1   2       6598.96       6626.37       209.63 o
   7   1   2       2599.93       2538.34        83.56 o
   9   1   2       4343.22       4090.16       166.18 o
  11   1   2        698.17        616.78        23.06 o
  13   1   2       1284.77       1206.14        39.99 o
  15   1   2       2138.73       2060.28        78.81 o
  17   1   2        745.65        676.51        29.84 o
  19   1   2        588.67        551.63        25.38 o
  21   1   2       1303.10       1247.51        50.60 o
  23   1   2        702.74        658.78        38.75 o
  25   1   2        139.95        137.31        17.38 o
  27   1   2        724.34        719.53        38.58 o
  29   1   2        547.38        503.17        32.12 o
  31   1   2         40.71         30.34        12.42 o
 -32   2   2          6.12          3.87        10.27 o
 -30   2   2         52.90         54.30        10.81 o
 -28   2   2        253.07        251.05        18.43 o
 -26   2   2         20.09         15.75         4.84 o
 -24   2   2        273.32        267.43        13.05 o
 -22   2   2        557.83        548.82        19.98 o
 -20   2   2        956.88        930.48        32.53 o
 -18   2   2        616.57        619.29        25.17 o
 -16   2   2        292.52        285.22         9.83 o
 -14   2   2       1746.74       1722.18        51.22 o
 -12   2   2        996.38       1048.82        41.16 o
 -10   2   2       1154.37       1186.60        36.31 o
  -8   2   2       2955.88       2941.53        79.59 o
  -6   2   2       1045.28        999.91        29.93 o
  -4   2   2       4990.79       4870.50       137.49 o
  -2   2   2        613.97        556.55        32.98 o
   0   2   2        375.02        347.61        12.53 o
   2   2   2       3057.04       2863.30       104.39 o
   4   2   2       2890.94       2745.92       112.18 o
   6   2   2       3951.76       3854.82       113.34 o
   8   2   2       1020.93        976.36        34.03 o
  10   2   2       3532.55       3309.01       103.97 o
  12   2   2       2672.77       2623.65        84.17 o
  14   2   2        289.64        291.55        11.69 o
  16   2   2       1524.82       1514.84        77.99 o
  18   2   2       1870.99       1780.24        66.21 o
  20   2   2        583.87        542.98        25.38 o
  22   2   2        945.48        904.81        42.32 o
  24   2   2        827.70        803.65        39.85 o
  26   2   2        349.60        347.81        23.61 o
  28   2   2        279.46        265.62        22.31 o
  30   2   2        310.75        316.37        25.25 o
 -31   3   2        160.95        132.82        15.60 o
 -29   3   2        141.85        136.45        12.72 o
 -27   3   2         79.42         72.83         7.61 o
 -25   3   2        172.88        154.35        10.10 o
 -23   3   2        103.49         99.95         7.78 o
 -21   3   2        223.89        201.66        10.85 o
 -19   3   2        260.23        234.85        10.68 o
 -17   3   2        590.15        587.53        17.78 o
 -15   3   2       1311.19       1324.83        39.41 o
 -13   3   2        779.61        737.97        22.16 o
 -11   3   2       1748.72       1862.78        46.20 o
  -9   3   2       1196.46       1224.51        33.93 o
  -7   3   2        466.69        418.61        11.74 o
  -5   3   2       2813.85       2787.49        75.14 o
  -3   3   2       2268.19       2179.89        78.21 o
  -1   3   2       1896.29       1849.06        60.62 o
   1   3   2       1260.05       1155.21        49.94 o
   3   3   2       3106.06       2992.59       116.64 o
   5   3   2       3041.10       2993.09       111.07 o
   7   3   2        809.55        857.55        27.06 o
   9   3   2       2166.18       2097.70        67.96 o
  11   3   2       3891.28       3849.58       123.06 o
  13   3   2        262.35        227.44        11.14 o
  15   3   2        959.28        929.42        32.25 o
  17   3   2       1621.64       1576.57        57.32 o
  19   3   2        323.57        299.09        13.01 o
  21   3   2        480.31        444.06        20.74 o
  23   3   2        577.29        537.47        30.03 o
  25   3   2        407.35        409.04        41.89 o
  27   3   2        254.12        227.16        21.50 o
  29   3   2        331.60        303.43        36.54 o
 -30   4   2         81.30         59.71        21.39 o
 -28   4   2         54.29         54.10         9.30 o
 -26   4   2         64.55         55.70        13.37 o
 -24   4   2        198.46        187.80        16.21 o
 -22   4   2         93.04         79.53        16.13 o
 -20   4   2          7.14          7.07         3.33 o
 -18   4   2        768.88        759.71        23.12 o
 -16   4   2        226.63        226.98         9.11 o
 -14   4   2         45.29         37.32         3.05 o
 -12   4   2       2465.18       2442.30        84.89 o
 -10   4   2        143.45        138.87         5.11 o
  -8   4   2         40.03         67.35         3.52 o
  -6   4   2       1665.59       1601.06        50.82 o
  -4   4   2        970.82        930.71        34.08 o
  -2   4   2        626.82        637.56        19.60 o
   0   4   2        495.07        460.14        15.18 o
   2   4   2       2917.94       2749.42        96.48 o
   4   4   2       1267.74       1195.63        47.94 o
   6   4   2         12.40         34.09         2.76 o
   8   4   2       1890.94       1842.18        58.47 o
  10   4   2       1224.14       1180.33        38.46 o
  12   4   2        214.05        209.90         9.78 o
  14   4   2       1662.26       1622.67        65.78 o
  16   4   2       1032.89        999.46        37.71 o
  18   4   2        261.45        263.78        12.38 o
  20   4   2        545.83        515.35        21.51 o
  22   4   2        615.22        585.85        29.01 o
  26   4   2        273.89        276.23        23.01 o
  28   4   2        625.12        591.70        38.89 o
 -27   5   2        155.22        136.81        25.85 o
 -25   5   2        123.01        129.61        15.42 o
 -23   5   2         34.49         14.85        16.04 o
 -21   5   2        744.27        692.36        35.29 o
 -19   5   2         45.40         45.22         4.65 o
 -17   5   2         41.86         44.92         3.92 o
 -15   5   2        571.39        569.85        19.11 o
 -13   5   2        461.25        434.32        14.73 o
 -11   5   2        106.46        121.71         5.48 o
  -9   5   2        530.57        510.89        17.58 o
  -7   5   2       2184.70       2050.41        73.34 o
  -3   5   2        571.33        532.93        20.16 o
  -1   5   2       2172.10       2037.08        73.30 o
   1   5   2        307.93        328.59        14.23 o
   3   5   2        717.27        674.47        29.19 o
   5   5   2       2614.54       2575.76       103.60 o
   7   5   2         69.37         56.51         4.64 o
   9   5   2        260.06        239.30        10.90 o
  11   5   2       1646.08       1590.89        56.03 o
  13   5   2        406.78        378.87        16.37 o
  15   5   2         40.48         40.07         6.04 o
  17   5   2        716.50        709.77        31.20 o
  19   5   2        932.20        888.19        40.02 o
  21   5   2         59.15         49.42        10.05 o
  23   5   2        211.95        177.36        32.09 o
  25   5   2        492.01        466.08        47.24 o
 -26   6   2         13.86          4.90        16.04 o
 -24   6   2        306.07        290.95        33.87 o
 -22   6   2         22.22         20.50        15.15 o
 -20   6   2        125.33        135.92        26.29 o
 -18   6   2        614.88        608.51        26.55 o
 -16   6   2         58.16         66.73         7.73 o
 -14   6   2         52.49         41.18         5.52 o
 -12   6   2        657.37        632.35        27.14 o
 -10   6   2        107.03         94.74         7.21 o
  -8   6   2         40.23         42.43         5.47 o
  -6   6   2       1084.93       1040.77        36.37 o
  -4   6   2        851.07        816.80        29.52 o
  -2   6   2        247.40        248.97        11.25 o
   0   6   2        313.12        294.99        14.15 o
   2   6   2        966.53        944.04        38.93 o
   4   6   2        276.82        252.45        13.44 o
   6   6   2        297.99        275.32        13.34 o
   8   6   2        969.62        942.05        38.23 o
  10   6   2        492.85        469.42        28.19 o
  14   6   2        372.47        348.07        22.05 o
  16   6   2        400.45        401.47        21.33 o
  18   6   2        107.68        108.27        11.30 o
  20   6   2        536.56        516.02        25.37 o
  22   6   2        429.23        367.49        27.52 o
  24   6   2         67.09         41.00        24.96 o
 -23   7   2         27.91         16.49        19.16 o
 -21   7   2        131.77         84.22        19.61 o
 -19   7   2         29.87         32.39         9.15 o
 -17   7   2          9.04          5.69         6.49 o
 -15   7   2        237.27        215.50        16.97 o
 -13   7   2        204.64        195.47        15.09 o
 -11   7   2        139.79        148.75        12.37 o
  -9   7   2        188.45        179.52        10.54 o
  -7   7   2        422.00        444.76        18.59 o
  -5   7   2        331.36        323.53        15.64 o
  -3   7   2        204.72        188.35        12.52 o
  -1   7   2        595.24        579.98        25.20 o
   1   7   2        615.22        592.28        28.29 o
   3   7   2        209.50        194.60        13.08 o
   5   7   2        639.07        603.95        25.51 o
   7   7   2        102.07         85.72         9.20 o
   9   7   2         95.15         89.27        12.28 o
  11   7   2        602.37        552.09        53.92 o
  13   7   2        213.47        184.46        20.74 o
  15   7   2        237.80        246.39        32.53 o
  17   7   2        235.30        213.45        20.47 o
  19   7   2        238.86        225.27        20.80 o
  21   7   2        108.05         68.63        17.83 o
 -18   8   2        207.23        176.47        27.63 o
 -16   8   2         80.08         67.75        12.18 o
 -14   8   2         87.36         80.82         9.86 o
 -12   8   2        464.30        470.96        22.73 o
 -10   8   2        106.75         99.20        10.68 o
  -8   8   2        172.91        170.68        29.41 o
  -6   8   2        157.58        156.92        12.71 o
  -4   8   2        202.14        185.04        13.96 o
  -2   8   2        130.35        124.80        12.94 o
   2   8   2        384.56        370.74        20.55 o
   4   8   2        241.88        232.32        16.63 o
   6   8   2        122.92        129.22        14.18 o
   8   8   2        210.39        196.97        25.85 o
  10   8   2        213.37        206.26        20.91 o
  12   8   2        213.15        211.96        21.68 o
  14   8   2        217.21        215.42        21.88 o
  16   8   2        132.97        107.58        14.95 o
  -9   9   2         12.46         10.22        10.05 o
  -7   9   2         19.79         23.09         9.85 o
  -5   9   2        435.27        403.02        27.37 o
  -3   9   2         29.38         22.17         7.89 o
  -1   9   2         39.95         42.05         8.48 o
   1   9   2        178.44        171.01        15.79 o
   3   9   2        185.37        170.63        15.00 o
   5   9   2         14.73         17.55        11.02 o
   7   9   2        231.45        223.02        23.08 o
  -9  -9   3        475.50        421.81        23.21 o
  -5  -9   3        496.55        460.74        23.40 o
  -3  -9   3        407.26        390.35        20.81 o
   1  -9   3        623.08        568.39        27.85 o
   3  -9   3        508.18        488.81        24.65 o
   5  -9   3        174.57        160.55        15.39 o
 -18  -8   3        289.14        286.65        20.49 o
 -16  -8   3        296.05        293.46        22.37 o
 -14  -8   3        505.11        488.08        30.25 o
 -12  -8   3        426.24        387.11        24.73 o
 -10  -8   3        318.91        312.42        17.80 o
  -8  -8   3        631.82        622.31        28.38 o
  -6  -8   3        768.32        749.60        31.13 o
  -4  -8   3        414.73        396.87        20.40 o
  -2  -8   3        631.00        600.93        29.33 o
   0  -8   3       1165.84       1122.91        54.04 o
   2  -8   3        253.24        240.45        20.16 o
   4  -8   3        310.16        300.43        30.08 o
   6  -8   3       1144.41       1129.99        56.87 o
   8  -8   3        342.21        344.36        23.53 o
  10  -8   3        242.48        230.79        19.06 o
  12  -8   3        748.10        748.04        40.38 o
  14  -8   3        382.49        374.63        24.20 o
 -21  -7   3        472.88        466.53        43.67 o
 -19  -7   3        451.65        449.30        26.87 o
 -17  -7   3       1126.32       1135.40        53.57 o
 -15  -7   3        656.67        652.47        43.63 o
 -13  -7   3        583.43        551.62        36.20 o
 -11  -7   3       1303.21       1265.88        47.34 o
  -9  -7   3        489.35        494.69        26.41 o
  -7  -7   3       1283.07       1244.51        57.12 o
  -5  -7   3       1643.15       1608.20        59.09 o
  -3  -7   3        798.39        762.55        40.81 o
  -1  -7   3       1920.94       1845.86        99.89 o
   3  -7   3        527.38        499.49        26.94 o
   7  -7   3       1077.56       1079.62        54.03 o
   9  -7   3       1035.48       1027.49        48.50 o
  11  -7   3        494.05        527.58        53.48 o
  13  -7   3        994.54       1021.50        54.47 o
  15  -7   3        690.27        667.67        34.26 o
  17  -7   3        143.84        175.13        30.30 o
  19  -7   3        432.54        360.47        45.90 o
 -26  -6   3        257.06        212.12        30.75 o
 -24  -6   3       1001.74        967.82        74.87 o
 -22  -6   3        547.54        582.39        48.13 o
 -18  -6   3       1173.68       1150.51        48.18 o
 -16  -6   3       1350.12       1382.22        71.53 o
 -12  -6   3       1330.02       1300.86        55.57 o
 -10  -6   3       2812.77       2763.93       116.12 o
  -8  -6   3       1022.62        998.46        41.51 o
  -6  -6   3        965.95        953.33        45.22 o
  -4  -6   3       2181.20       2070.89       100.99 o
  -2  -6   3       1795.88       1750.98        90.28 o
   2  -6   3       2010.82       1886.79        97.21 o
   4  -6   3       2606.67       2562.59       140.07 o
   8  -6   3       1528.61       1457.03        73.57 o
  10  -6   3       1556.66       1521.36        80.66 o
  14  -6   3        962.47        976.31        51.63 o
  16  -6   3       1247.24       1281.47        68.01 o
  18  -6   3        465.14        442.91        41.00 o
  20  -6   3        459.59        460.74        42.78 o
  22  -6   3        602.23        589.97        53.48 o
 -29  -5   3        419.05        426.42        36.54 o
 -27  -5   3        641.09        632.05        36.98 o
 -25  -5   3        624.78        609.95        35.96 o
 -23  -5   3        656.71        696.11        29.15 o
 -21  -5   3       1136.65       1151.37        60.31 o
 -19  -5   3       1336.39       1319.51        68.37 o
 -17  -5   3        366.67        363.43        20.79 o
 -15  -5   3       2076.10       2036.28       104.93 o
 -13  -5   3       2759.76       2763.98       112.26 o
  -9  -5   3       3968.16       3738.26       184.46 o
  -7  -5   3       4051.93       3951.22       200.69 o
  -3  -5   3       2307.54       2187.31       109.97 o
  -1  -5   3       5082.46       4800.94       246.54 o
   1  -5   3       2114.43       1983.83        89.49 o
   3  -5   3       1171.04       1031.76        53.41 o
   5  -5   3       4822.52       4673.90       231.26 o
   7  -5   3       3050.16       2933.70       137.39 o
   9  -5   3        335.25        299.64        19.99 o
  11  -5   3       1977.68       1971.87        98.62 o
  13  -5   3       2249.07       2255.15       110.44 o
  15  -5   3        675.27        642.92        35.85 o
  17  -5   3       1015.51        992.66        49.28 o
  19  -5   3       1594.91       1480.69       112.74 o
  21  -5   3        586.09        517.78        45.90 o
  23  -5   3        180.10        169.34        29.86 o
  25  -5   3        800.50        712.92        61.50 o
 -30  -4   3       1241.35       1240.38        62.38 o
 -28  -4   3        239.96        261.85        21.23 o
 -26  -4   3        258.83        258.73        19.96 o
 -24  -4   3       2348.36       2308.17        91.65 o
 -22  -4   3        621.25        634.88        31.30 o
 -18  -4   3       4069.61       4027.41       156.92 o
 -16  -4   3       2660.07       2606.92       100.51 o
 -12  -4   3       2621.60       2572.64       100.51 o
 -10  -4   3       5386.73       5128.79       193.02 o
  -8  -4   3       2175.90       2104.05       114.38 o
  -6  -4   3       1849.35       1769.19        73.32 o
  -4  -4   3       8539.26       7546.27       368.49 o
  -2  -4   3       4058.76       3862.47       152.29 o
   0  -4   3       2013.37       1820.44       100.83 o
   2  -4   3       6406.83       5966.22       229.64 o
   4  -4   3       2823.28       2719.76        99.14 o
   6  -4   3       1854.37       1852.40        70.80 o
   8  -4   3       5151.95       5137.22       199.71 o
  10  -4   3       3365.99       3337.03       127.18 o
  12  -4   3       1173.93       1138.52        45.17 o
  14  -4   3       2742.69       2708.08        92.58 o
  16  -4   3       2584.62       2561.09        86.00 o
  18  -4   3        304.77        287.79        13.89 o
  20  -4   3       1005.05        995.49        52.31 o
  22  -4   3       1638.86       1652.93        81.93 o
  24  -4   3        437.70        439.09        26.31 o
  26  -4   3        530.53        539.32        33.24 o
 -31  -3   3        540.40        575.56        33.86 o
 -29  -3   3        438.96        415.19        28.19 o
 -27  -3   3       1087.57       1095.64        52.77 o
 -25  -3   3       1186.08       1192.87        51.44 o
 -23  -3   3        844.32        846.61        73.08 o
 -21  -3   3       1907.20       1848.74        85.70 o
 -19  -3   3       2646.95       2573.35       102.14 o
 -17  -3   3       2509.37       2392.50        87.68 o
 -15  -3   3       2933.56       2848.70        95.87 o
 -13  -3   3       3986.42       3921.95       131.05 o
 -11  -3   3       3779.57       3595.37       134.72 o
  -9  -3   3       3808.67       3634.39       152.71 o
  -7  -3   3       8228.18       7648.43       285.99 o
  -5  -3   3       3980.08       3719.97       132.16 o
  -3  -3   3       4690.12       4239.22       208.88 o
  -1  -3   3      11864.63      11560.44       526.16 o
   1  -3   3       4421.27       4189.35       151.10 o
   3  -3   3       3091.14       3019.90       110.24 o
   5  -3   3       5520.82       5096.99       196.62 o
   7  -3   3       6121.21       5750.37       195.61 o
   9  -3   3       3302.94       3325.17       113.72 o
  11  -3   3       2171.95       2175.06       103.67 o
  13  -3   3       5273.82       5111.97       197.48 o
  15  -3   3       2288.36       2222.34       116.43 o
  17  -3   3        826.84        801.04        47.74 o
  19  -3   3       2618.15       2556.84        95.62 o
  21  -3   3       1321.56       1325.88        69.17 o
  23  -3   3        641.94        640.05        38.28 o
  25  -3   3       1471.70       1452.62        66.80 o
  27  -3   3        668.96        680.27        43.65 o
  29  -3   3        310.62        289.60        24.42 o
 -32  -2   3        509.08        523.91        33.38 o
 -28  -2   3        796.67        806.05        69.52 o
 -26  -2   3       1671.15       1676.34        72.29 o
 -24  -2   3       1892.59       1859.66        67.57 o
 -22  -2   3       1965.26       1874.73        83.44 o
 -20  -2   3       2083.88       1994.00       109.34 o
 -18  -2   3       3226.76       3060.11       112.69 o
 -16  -2   3       3464.63       3235.11       132.30 o
 -14  -2   3       2689.95       2526.22       111.06 o
 -12  -2   3       6821.35       6158.76       186.00 o
 -10  -2   3       7189.89       6450.02       252.63 o
  -8  -2   3       5822.56       5386.43       225.44 o
  -6  -2   3       8650.93       8404.32       342.33 o
  -4  -2   3       4766.15       4172.77       177.06 o
  -2  -2   3       7511.33       7070.82       290.27 o
   0  -2   3      12480.84      12315.60       503.88 o
   2  -2   3       6594.12       6373.39       224.41 o
   4  -2   3       6878.81       6283.89       254.26 o
   6  -2   3       9502.46       8891.19       367.55 o
   8  -2   3       7141.41       6672.23       249.88 o
  10  -2   3       2060.70       2009.81        74.61 o
  12  -2   3       3756.38       3618.63       198.49 o
  14  -2   3       5830.25       5485.52       212.92 o
  16  -2   3       1979.91       1802.76        80.82 o
  18  -2   3       2491.78       2519.11       135.97 o
  20  -2   3       2813.72       2725.41       108.57 o
  24  -2   3        780.11        766.41        43.96 o
  26  -2   3        831.19        816.87        44.12 o
  28  -2   3        660.20        688.90        37.50 o
  30  -2   3        449.50        454.18        39.88 o
 -33  -1   3        287.71        311.69        23.61 o
 -31  -1   3        851.86        877.14        50.10 o
 -29  -1   3       1101.79       1121.69        60.02 o
 -27  -1   3        498.43        493.84        18.50 o
 -25  -1   3       1700.45       1655.68        56.81 o
 -23  -1   3       3613.06       3548.84       145.85 o
 -21  -1   3        872.23        800.39        33.88 o
 -19  -1   3       2197.90       2074.42        94.37 o
 -17  -1   3       9057.77       8201.01       345.34 o
 -15  -1   3       2589.91       2372.62        97.25 o
 -13  -1   3       2571.52       2383.96        82.22 o
 -11  -1   3      14173.89      13908.32       495.44 o
  -9  -1   3       9774.16       9477.54       322.33 o
  -7  -1   3       2221.34       2074.25        71.58 o
  -5  -1   3      14327.00      14245.97       585.61 o
  -3  -1   3      13518.28      14388.06       563.23 o
  -1  -1   3       3922.89       3602.30       141.39 o
   1  -1   3      12825.03      13254.76       438.45 o
   3  -1   3       8978.85       8945.55       312.86 o
   5  -1   3       5509.10       4989.58       190.54 o
   7  -1   3       8981.22       7871.35       394.04 o
   9  -1   3       7073.27       6359.20       267.81 o
  11  -1   3       3260.96       3034.29       122.64 o
  13  -1   3       3498.30       3305.72       129.56 o
  15  -1   3       4815.70       4377.83       179.64 o
  17  -1   3       2797.82       2654.23       105.74 o
  19  -1   3       1341.52       1293.85        49.06 o
  21  -1   3       2248.29       2170.55        86.27 o
  23  -1   3       1852.99       1794.67        97.37 o
  25  -1   3        541.13        528.68        32.29 o
  27  -1   3        790.01        739.66        40.33 o
  29  -1   3        932.76        989.80        55.61 o
 -34   0   3       1012.64        994.58        54.98 o
 -32   0   3        543.82        537.14        32.92 o
 -30   0   3        372.09        362.99        19.98 o
 -28   0   3       1876.13       1887.10        67.06 o
 -26   0   3       1153.08       1131.46        41.05 o
 -24   0   3        650.26        630.96        23.78 o
 -22   0   3       2371.96       2294.38        92.53 o
 -20   0   3       3587.20       3508.85       140.36 o
 -18   0   3       2550.16       2541.27       101.97 o
 -16   0   3       4793.95       4511.95       179.73 o
 -14   0   3       7750.60       6981.60       277.24 o
 -12   0   3       2183.10       1999.12        79.93 o
 -10   0   3       6457.69       5992.51       237.79 o
  -8   0   3      12607.52      12246.43       420.96 o
  -6   0   3       4423.52       3565.23       141.39 o
  -4   0   3      10419.92      10434.91       358.80 o
  -2   0   3      13813.64      13992.64       617.81 o
   0   0   3      18517.12      18752.72       573.34 o
   2   0   3       2839.03       2448.98       125.35 o
   4   0   3       2568.56       2235.08        76.65 o
   6   0   3      22492.25      22299.60       885.24 o
   8   0   3       3387.46       3004.48       119.64 o
  10   0   3       2178.41       1962.26        78.56 o
  12   0   3      13054.70      12245.81       485.53 o
  14   0   3       2862.24       2673.26       106.94 o
  16   0   3       1085.48        971.94        40.61 o
  18   0   3       3767.71       3611.65       144.40 o
  20   0   3       1993.21       1922.47        77.95 o
  22   0   3        816.65        792.48        42.22 o
  24   0   3       1718.24       1743.10        88.23 o
  26   0   3       1679.19       1700.43        86.65 o
  28   0   3        309.22        304.34        23.63 o
  30   0   3        425.50        453.16        31.03 o
 -33   1   3        237.43        249.72        22.94 o
 -31   1   3        993.72        966.45        41.16 o
 -29   1   3       1161.28       1164.48        42.87 o
 -27   1   3        395.11        400.88        18.58 o
 -25   1   3       1543.40       1547.61        56.93 o
 -23   1   3       3738.03       3718.77       126.59 o
 -21   1   3        822.79        802.17        29.30 o
 -19   1   3       1840.18       1808.98        77.44 o
 -17   1   3       9802.05       9208.99       345.76 o
 -15   1   3       2653.40       2495.52        97.51 o
 -11   1   3      14826.03      14979.95       496.33 o
  -9   1   3       9457.10       9326.97       288.43 o
  -5   1   3      15016.80      15136.61       507.36 o
  -3   1   3      14054.10      14047.18       487.81 o
  -1   1   3       3878.72       3518.38       141.39 o
   1   1   3      12180.22      12292.80       438.40 o
   3   1   3       9458.39       9410.87       442.38 o
   5   1   3       5140.76       4609.70       190.62 o
   7   1   3       8399.37       7624.66       376.36 o
   9   1   3       7900.40       7148.50       268.15 o
  11   1   3       3326.83       3142.27       150.62 o
  13   1   3       3332.95       3201.15       112.11 o
  15   1   3       4895.85       4867.12       311.00 o
  17   1   3       2796.58       2616.42       105.92 o
  19   1   3       1123.29       1075.45        48.88 o
  21   1   3       2132.43       2090.62        86.53 o
  23   1   3       2155.30       2098.83        97.84 o
  25   1   3        506.17        465.25        31.78 o
  27   1   3        703.32        687.18        40.65 o
  29   1   3       1088.55       1066.99        56.24 o
 -32   2   3        535.26        561.90        33.65 o
 -30   2   3        430.78        433.33        22.51 o
 -28   2   3        988.01        976.99        35.94 o
 -26   2   3       1829.08       1845.41        63.16 o
 -24   2   3       1487.14       1496.43        58.65 o
 -22   2   3       2232.54       2216.86        72.86 o
 -20   2   3       2393.94       2331.78        77.76 o
 -18   2   3       2659.60       2571.36       112.86 o
 -16   2   3       3538.62       3445.38       162.72 o
 -14   2   3       3140.98       2994.65       105.42 o
 -12   2   3       6528.80       5944.89       208.25 o
 -10   2   3       6920.26       6318.88       195.80 o
  -8   2   3       6391.51       5900.96       195.39 o
  -6   2   3       8899.62       8797.70       265.59 o
  -4   2   3       3710.12       3370.54       125.09 o
  -2   2   3       7889.58       7558.33       290.62 o
   0   2   3      13281.46      12999.24       436.84 o
   2   2   3       5469.04       5228.66       173.88 o
   4   2   3       7100.76       6489.83       197.12 o
   6   2   3      10373.91       9501.65       284.77 o
   8   2   3       6426.94       6016.26       216.66 o
  10   2   3       1718.59       1638.04        91.38 o
  12   2   3       4487.39       4302.38       140.80 o
  14   2   3       5555.77       5264.16       184.58 o
  16   2   3       1607.04       1458.14        81.14 o
  18   2   3       3012.11       2933.97       111.58 o
  20   2   3       2756.44       2666.19       108.83 o
  22   2   3        871.19        819.76        35.83 o
  24   2   3        953.95        932.61        63.73 o
  26   2   3        838.27        797.80        44.90 o
  28   2   3        567.01        587.09        38.28 o
  30   2   3        481.99        491.73        37.15 o
 -31   3   3        558.56        542.12        27.63 o
 -29   3   3        458.43        464.33        19.93 o
 -27   3   3        950.03        940.33        37.12 o
 -25   3   3       1307.02       1277.73        45.32 o
 -23   3   3       1120.69       1097.56        38.26 o
 -21   3   3       1628.97       1643.45        70.32 o
 -19   3   3       2537.61       2520.90       102.65 o
 -17   3   3       2719.02       2623.74        71.74 o
 -15   3   3       2710.05       2706.12        85.73 o
 -13   3   3       3738.60       3720.67       107.05 o
 -11   3   3       4306.28       4130.04       110.23 o
  -9   3   3       4174.20       3962.02       118.20 o
  -7   3   3       7412.78       6881.98       247.91 o
  -5   3   3       4386.60       3976.67       132.50 o
  -3   3   3       4864.33       4316.51       147.70 o
  -1   3   3      10817.55      10408.23       371.16 o
   1   3   3       5037.10       4613.00       151.49 o
   3   3   3       3534.19       3387.55       110.57 o
   5   3   3       5278.39       4864.36       152.48 o
   7   3   3       6169.50       5642.99       175.12 o
   9   3   3       3343.82       3251.02       131.87 o
  11   3   3       2128.99       2081.75        73.80 o
  13   3   3       4873.34       4736.49       242.44 o
  15   3   3       2494.25       2443.00        82.77 o
  17   3   3       1178.75       1095.49        49.15 o
  19   3   3       2280.59       2185.81        96.14 o
  21   3   3       1458.68       1395.33        57.11 o
  23   3   3        814.67        756.93        33.25 o
  25   3   3       1162.56       1115.49        67.12 o
  27   3   3        672.33        667.62        40.00 o
 -30   4   3       1124.10       1111.00        62.07 o
 -28   4   3        300.24        288.67        22.49 o
 -26   4   3        364.15        296.87        61.70 o
 -24   4   3       2156.57       2161.97       112.65 o
 -22   4   3        529.59        519.70        32.44 o
 -20   4   3        896.99        798.91        55.77 o
 -18   4   3       3991.74       3880.34       122.06 o
 -16   4   3       2445.33       2446.89        78.12 o
 -14   4   3       1596.50       1626.38        51.02 o
 -12   4   3       2458.46       2482.03        71.16 o
 -10   4   3       4932.95       4715.27       136.52 o
  -8   4   3       2482.16       2423.97        72.54 o
  -6   4   3       1956.26       1861.15        56.96 o
  -4   4   3       8409.25       7589.58       260.56 o
  -2   4   3       4079.90       3803.69       132.16 o
   0   4   3       2379.97       2173.49        71.52 o
   2   4   3       6101.58       5649.61       199.12 o
   4   4   3       2438.73       2295.95        85.89 o
   6   4   3       2313.72       2197.31        63.73 o
   8   4   3       5009.48       4921.71       200.05 o
  10   4   3       3197.91       3069.17       110.52 o
  12   4   3       1530.23       1437.70        46.01 o
  14   4   3       2687.88       2608.01        92.91 o
  16   4   3       2415.72       2363.24        86.34 o
  18   4   3        294.42        269.22        15.50 o
  20   4   3       1053.03       1033.18        43.90 o
  22   4   3       1651.99       1604.00        67.83 o
  24   4   3        398.46        387.57        28.10 o
  26   4   3        606.67        614.42        36.27 o
 -29   5   3        359.34        333.24        27.01 o
 -27   5   3        679.31        660.01        37.61 o
 -25   5   3        615.69        628.33        35.88 o
 -23   5   3        532.33        565.25        36.34 o
 -21   5   3       1217.00       1217.55        49.96 o
 -19   5   3       1395.31       1395.75        56.49 o
 -17   5   3        344.54        348.06        14.57 o
 -15   5   3       2162.97       2162.15        74.36 o
 -13   5   3       2805.04       2829.04        97.42 o
 -11   5   3        523.53        485.99        16.61 o
  -9   5   3       3852.11       3781.35       116.92 o
  -7   5   3       4254.36       4173.88       127.13 o
  -5   5   3        429.74        377.38        14.79 o
  -3   5   3       2376.26       2254.62        77.87 o
  -1   5   3       5420.86       5214.93       201.17 o
   1   5   3       1809.66       1712.99        63.11 o
   3   5   3       1146.04       1075.45        37.82 o
   5   5   3       4915.31       4768.26       163.47 o
   7   5   3       2828.05       2718.56        96.98 o
   9   5   3        436.98        390.61        16.95 o
  11   5   3       2087.46       1992.64        70.19 o
  13   5   3       2262.90       2216.88        78.54 o
  15   5   3        662.20        636.64        24.93 o
  17   5   3        950.58        918.14        35.85 o
  19   5   3       1585.79       1567.38        66.08 o
  21   5   3        549.98        508.60        32.44 o
  23   5   3        214.44        219.25        32.98 o
  25   5   3        840.94        746.79        64.62 o
 -26   6   3        254.20        230.79        35.65 o
 -24   6   3       1108.37       1017.73        78.43 o
 -22   6   3        576.08        589.97        52.14 o
 -20   6   3        169.79        163.44        14.71 o
 -18   6   3       1155.96       1157.18        58.60 o
 -16   6   3       1405.25       1437.15        58.80 o
 -14   6   3        280.93        268.28        14.59 o
 -12   6   3       1385.53       1387.38        48.40 o
 -10   6   3       2998.59       2983.11       100.88 o
  -8   6   3       1017.87        988.14        41.59 o
  -6   6   3        833.83        814.61        36.70 o
  -4   6   3       2144.72       2006.04        82.50 o
  -2   6   3       1925.58       1854.97        73.93 o
   0   6   3        817.30        781.86        33.36 o
   2   6   3       2120.71       2005.95        79.84 o
   4   6   3       3042.16       3039.49       115.00 o
   6   6   3        845.41        840.09        35.91 o
   8   6   3       1566.33       1472.32        74.67 o
  10   6   3       1743.89       1695.68        81.92 o
  12   6   3        443.97        449.42        27.51 o
  14   6   3       1009.08       1009.99        52.76 o
  16   6   3       1401.65       1382.00        80.21 o
  18   6   3        425.75        411.34        22.68 o
  20   6   3        448.54        411.55        29.68 o
  22   6   3        645.51        577.79        43.00 o
 -23   7   3        175.19        120.32        28.97 o
 -21   7   3        575.96        557.88        50.80 o
 -19   7   3        481.80        465.66        28.48 o
 -17   7   3        874.44        897.19        53.61 o
 -15   7   3        811.98        843.49        42.05 o
 -13   7   3        762.82        716.46        36.09 o
 -11   7   3        962.68        976.79        47.06 o
  -9   7   3        669.71        691.85        27.23 o
  -7   7   3       1560.16       1520.08        57.71 o
  -5   7   3       1233.03       1231.60        58.66 o
  -3   7   3        810.59        771.79        33.70 o
  -1   7   3       2204.31       2108.85        82.58 o
   1   7   3        792.58        768.79        33.78 o
   3   7   3        457.77        438.16        22.08 o
   5   7   3       1332.49       1351.45        56.67 o
   7   7   3        990.74       1002.56        55.28 o
   9   7   3        836.09        780.17        53.42 o
  11   7   3        643.25        661.70        39.84 o
  13   7   3       1018.90       1063.32        57.03 o
  15   7   3        539.53        515.99        35.86 o
  17   7   3        197.59        160.98        19.03 o
  19   7   3        538.34        481.24        45.01 o
 -18   8   3        395.67        407.71        58.82 o
 -16   8   3        311.32        314.39        23.00 o
 -14   8   3        499.73        509.77        30.93 o
 -12   8   3        360.67        370.99        25.47 o
 -10   8   3        342.63        350.79        23.53 o
  -8   8   3        612.20        608.04        28.79 o
  -6   8   3        642.00        621.54        31.04 o
  -2   8   3        690.36        680.77        29.67 o
   0   8   3       1004.23        961.82        44.68 o
   2   8   3        336.55        345.50        22.49 o
   4   8   3        316.59        329.81        23.85 o
   6   8   3       1009.18       1035.12        59.23 o
   8   8   3        353.33        344.58        26.51 o
  12   8   3        709.96        700.29        42.77 o
  14   8   3        320.52        299.81        27.41 o
  -9   9   3        446.24        439.92        29.62 o
  -7   9   3        142.19        132.06        30.30 o
  -5   9   3        468.92        444.45        24.00 o
  -3   9   3        350.01        355.49        21.35 o
  -1   9   3        118.21        111.77        12.61 o
   1   9   3        631.61        579.27        28.49 o
   3   9   3        428.14        432.03        31.78 o
   5   9   3        211.05        193.86        22.58 o
  -5  -9   4        181.10        170.09        15.86 o
  -3  -9   4        208.98        210.59        15.95 o
  -1  -9   4        107.08         93.45        10.25 o
   1  -9   4         93.01         91.07        11.18 o
 -16  -8   4        125.75        108.36        12.42 o
 -14  -8   4        534.06        522.89        29.78 o
 -12  -8   4        342.94        367.18        36.99 o
  -8  -8   4        359.14        347.12        18.51 o
  -6  -8   4        589.43        591.12        27.61 o
  -4  -8   4         45.83         47.30         7.54 o
  -2  -8   4        146.49        156.57        15.75 o
   0  -8   4        780.28        780.43        40.01 o
   2  -8   4         47.97         42.02         8.94 o
   4  -8   4        110.17        110.13        13.32 o
   6  -8   4        555.48        549.89        34.76 o
   8  -8   4         42.22         35.18         9.48 o
  10  -8   4        106.38         95.50        13.82 o
  12  -8   4        403.65        381.98        25.48 o
 -21  -7   4        305.69        309.27        21.29 o
 -19  -7   4        370.45        393.15        26.06 o
 -17  -7   4        334.49        347.72        21.88 o
 -15  -7   4        275.30        279.38        19.54 o
 -13  -7   4        505.19        506.19        47.68 o
 -11  -7   4        180.70        165.97        13.89 o
  -9  -7   4        588.35        571.66        24.44 o
  -7  -7   4        694.11        666.62        38.13 o
  -5  -7   4        452.21        456.25        27.73 o
  -3  -7   4        537.76        516.54        26.47 o
  -1  -7   4        133.72        136.99        13.51 o
   1  -7   4        476.46        469.67        30.88 o
   3  -7   4        358.69        352.50        20.91 o
   5  -7   4        306.25        313.30        19.92 o
   7  -7   4        523.90        517.33        51.69 o
   9  -7   4        230.17        223.69        17.98 o
  11  -7   4        426.11        421.91        24.24 o
  13  -7   4        116.77        100.38        12.69 o
  15  -7   4         48.65         47.99        10.05 o
  17  -7   4        310.31        324.30        25.61 o
 -24  -6   4        463.42        477.22        45.45 o
 -22  -6   4        412.88        406.97        24.55 o
 -20  -6   4        403.73        437.99        25.75 o
 -18  -6   4        389.43        413.46        20.88 o
 -16  -6   4        770.49        754.62        43.32 o
 -14  -6   4        582.83        608.36        32.93 o
 -12  -6   4        433.16        439.28        20.15 o
 -10  -6   4        934.87        917.52        42.37 o
  -8  -6   4        678.64        654.82        32.77 o
  -4  -6   4       1338.19       1326.76        72.79 o
  -2  -6   4        762.71        732.96        38.28 o
   2  -6   4       1535.44       1517.13        84.45 o
   4  -6   4        896.01        874.14        44.58 o
   6  -6   4        537.72        541.44        29.92 o
   8  -6   4        303.73        297.08        20.42 o
  10  -6   4        816.81        831.99        44.23 o
  12  -6   4        236.61        235.17        17.45 o
  14  -6   4         48.49         45.22         8.57 o
  16  -6   4        587.69        592.96        35.14 o
  18  -6   4        238.26        246.02        19.02 o
  20  -6   4         64.92         68.18        20.05 o
 -27  -5   4        605.97        585.40        35.08 o
 -25  -5   4        910.47        930.91        49.47 o
 -23  -5   4         23.87         30.21         7.81 o
 -21  -5   4        674.50        675.04        51.69 o
 -19  -5   4       1276.48       1305.32        67.11 o
 -17  -5   4        156.11        151.81         9.70 o
 -15  -5   4        842.30        829.85        41.91 o
 -13  -5   4       2669.30       2595.08       130.77 o
 -11  -5   4        639.58        617.49        29.46 o
  -9  -5   4         88.98         99.38        14.71 o
  -7  -5   4       2294.90       2199.45       111.55 o
  -5  -5   4       1216.40       1169.73        59.08 o
  -3  -5   4         64.42         71.90         7.99 o
  -1  -5   4       1859.96       1734.68        83.66 o
   1  -5   4       1941.09       1822.97        92.17 o
   3  -5   4        414.68        393.41        20.77 o
   5  -5   4        394.01        370.92        19.02 o
   7  -5   4        865.43        867.06        48.99 o
   9  -5   4        516.23        511.66        27.54 o
  13  -5   4        861.32        858.72        45.35 o
  15  -5   4        520.61        516.47        28.10 o
  17  -5   4         46.58         18.72        17.83 o
  19  -5   4        414.88        374.38        27.26 o
  21  -5   4        102.15        147.50        26.29 o
  23  -5   4         15.17         28.07        16.93 o
 -30  -4   4        717.93        744.16        39.99 o
 -28  -4   4        221.05        221.88        19.47 o
 -26  -4   4        204.05        230.50        14.95 o
 -24  -4   4        868.26        853.26        42.91 o
 -22  -4   4       1188.05       1198.13        61.89 o
 -20  -4   4        645.95        638.55        38.11 o
 -18  -4   4        615.32        586.72        28.97 o
 -16  -4   4       1982.73       2003.10        80.36 o
 -14  -4   4        773.75        758.77        38.44 o
 -12  -4   4        420.09        388.52        22.53 o
 -10  -4   4       2661.45       2624.97       127.46 o
  -8  -4   4       1642.72       1534.57        76.40 o
  -4  -4   4       2952.16       2874.04       192.07 o
  -2  -4   4       1733.26       1653.96        77.04 o
   2  -4   4       2032.47       1977.59        93.43 o
   8  -4   4       1084.25       1069.16        44.85 o
  10  -4   4       2750.52       2738.19       105.48 o
  12  -4   4         34.10         29.35         4.39 o
  14  -4   4        130.57        138.28        13.13 o
  16  -4   4       1009.20        964.12        38.57 o
  18  -4   4        242.48        239.67        13.51 o
  20  -4   4        137.80        125.00        10.19 o
  22  -4   4        304.73        279.05        19.98 o
  24  -4   4        322.84        319.56        22.90 o
  26  -4   4         10.56         20.56        10.81 o
 -31  -3   4        340.38        341.31        24.24 o
 -27  -3   4        771.83        810.54        33.84 o
 -25  -3   4        833.99        826.11        51.69 o
 -23  -3   4        470.78        460.51        21.42 o
 -21  -3   4       1666.12       1638.72        66.63 o
 -19  -3   4       2808.15       2694.71       102.14 o
 -15  -3   4       1837.65       1773.17        65.28 o
 -13  -3   4       4633.78       4394.58       150.04 o
  -9  -3   4       1689.68       1635.06        82.40 o
  -7  -3   4       6265.68       5768.31       220.72 o
  -5  -3   4       1336.72       1249.41        92.69 o
  -3  -3   4       1116.06       1048.91        55.62 o
  -1  -3   4       2117.66       2116.61       112.61 o
   1  -3   4       2394.71       2416.19       128.32 o
   3  -3   4       1051.72       1024.21        39.27 o
   5  -3   4       1443.74       1434.11        50.35 o
   7  -3   4       3052.87       3071.63        99.71 o
   9  -3   4        540.41        536.61        24.36 o
  11  -3   4       1062.30       1027.98        44.16 o
  13  -3   4       1158.69       1086.67        42.27 o
  15  -3   4        124.39        111.12         8.44 o
  17  -3   4        512.21        495.82        23.24 o
  19  -3   4        805.73        747.31        29.92 o
  21  -3   4        207.08        198.79        15.37 o
  23  -3   4        107.80        123.35        14.23 o
  25  -3   4        278.55        288.09        20.80 o
  27  -3   4         99.29         78.89        11.81 o
 -32  -2   4        378.69        378.66        28.35 o
 -30  -2   4        523.23        491.93        38.32 o
 -28  -2   4        919.24        938.82        36.24 o
 -26  -2   4        901.63        899.33        41.15 o
 -24  -2   4        703.05        675.73        28.11 o
 -22  -2   4       1009.30        973.15        37.64 o
 -20  -2   4       1603.47       1521.37        63.98 o
 -18  -2   4       1068.55       1018.62        44.34 o
 -16  -2   4       1468.62       1425.99        57.80 o
 -14  -2   4       5218.30       4890.85       170.93 o
 -12  -2   4       2859.14       2804.62       103.22 o
  -8  -2   4       4179.07       3997.41       155.63 o
  -6  -2   4       3409.00       3330.55       142.08 o
  -4  -2   4       1779.18       1726.00        62.61 o
  -2  -2   4       3007.46       2876.57       105.83 o
   0  -2   4       5105.94       4935.76       208.03 o
   2  -2   4       3401.43       3317.16       112.44 o
   6  -2   4       2161.23       2209.03        80.44 o
   8  -2   4        822.21        794.70        33.62 o
  10  -2   4       1423.10       1174.10        77.99 o
  12  -2   4       1944.60       1827.05        77.36 o
  14  -2   4        458.83        425.30        20.73 o
  16  -2   4        781.61        753.68        30.01 o
  18  -2   4        723.19        657.88        27.86 o
  20  -2   4        124.88        119.52         9.80 o
  22  -2   4        152.61        157.97        14.45 o
  24  -2   4        232.06        221.45        23.15 o
  26  -2   4        219.70        257.22        21.57 o
  28  -2   4        121.68        107.77        16.04 o
 -33  -1   4        197.55        166.32        19.51 o
 -31  -1   4        515.55        505.03        29.15 o
 -29  -1   4       1062.57       1101.50        42.22 o
 -27  -1   4        681.20        658.48        26.76 o
 -25  -1   4        630.25        615.22        24.68 o
 -23  -1   4       2419.57       2421.01       106.34 o
 -21  -1   4       1394.83       1341.46        52.57 o
 -19  -1   4        563.31        510.49        20.91 o
 -17  -1   4       3130.38       3000.48       127.94 o
 -15  -1   4       3026.36       2842.87       111.40 o
 -13  -1   4       1756.05       1743.27        57.15 o
 -11  -1   4       3538.18       3288.52       136.33 o
  -9  -1   4       3122.49       2857.80       102.44 o
  -7  -1   4       2693.20       2607.29        84.95 o
  -5  -1   4       4376.82       4210.06       176.39 o
  -3  -1   4       3597.93       3399.93       140.37 o
  -1  -1   4       3854.37       3791.11       135.48 o
   1  -1   4       2043.05       2022.02        68.79 o
   3  -1   4       5293.16       4793.57       199.20 o
   5  -1   4       2081.48       2050.40        78.21 o
   7  -1   4        127.30         94.74         5.83 o
   9  -1   4       3259.52       2978.18       124.78 o
  11  -1   4       2585.71       2442.80       100.68 o
  13  -1   4        580.87        579.32        24.44 o
  15  -1   4        823.41        835.91        56.15 o
  17  -1   4       2075.26       1979.04        83.70 o
  21  -1   4         98.92         93.44         8.45 o
  23  -1   4       1000.75       1029.09        57.19 o
  27  -1   4         33.07         44.09        10.71 o
  29  -1   4        328.57        329.13        26.78 o
 -34   0   4        459.07        394.34        46.79 o
 -32   0   4       1048.85        998.36        43.99 o
 -30   0   4        135.82        150.80        13.45 o
 -28   0   4        351.92        338.73        18.85 o
 -26   0   4       1889.19       1866.13        66.12 o
 -24   0   4        414.60        407.42        19.11 o
 -22   0   4        899.53        856.42        36.01 o
 -20   0   4       3975.58       3843.13       153.66 o
 -18   0   4       1511.56       1502.31        74.52 o
 -16   0   4        617.75        571.51        24.18 o
 -14   0   4       3010.27       2835.73       113.29 o
 -12   0   4       5223.75       4944.82       196.63 o
 -10   0   4        287.95        211.10         8.06 o
  -8   0   4       1774.88       1654.80        81.14 o
  -6   0   4      18991.77      20142.87       691.44 o
  -4   0   4        332.33        328.81        13.63 o
  -2   0   4        201.13        152.85        11.59 o
   0   0   4      12083.35      12321.24       422.91 o
   2   0   4        739.20        633.20        25.73 o
   4   0   4       1041.09       1105.29        77.87 o
   6   0   4       4182.82       4050.06       161.21 o
   8   0   4       2022.77       1858.38        74.53 o
  10   0   4       1023.86        955.21        39.02 o
  12   0   4       1001.83        981.70        40.22 o
  14   0   4        854.20        832.85        34.65 o
  16   0   4        213.77        167.11         9.83 o
  18   0   4        550.01        531.33        23.49 o
  20   0   4        790.50        746.99        32.15 o
  22   0   4        210.34        210.70        13.97 o
  24   0   4        170.30        168.00        24.06 o
  26   0   4        158.72        136.80        17.49 o
  28   0   4         92.30         79.63        12.92 o
 -33   1   4        178.27        184.85        16.34 o
 -31   1   4        478.08        444.14        23.75 o
 -29   1   4       1184.10       1206.80        43.12 o
 -27   1   4        484.41        486.80        26.15 o
 -25   1   4        501.80        489.56        21.22 o
 -23   1   4       2807.65       2867.40       106.86 o
 -21   1   4       1242.83       1224.52        52.83 o
 -19   1   4        482.53        448.42        21.18 o
 -17   1   4       3513.65       3502.65       157.24 o
 -15   1   4       2773.00       2742.13       111.66 o
 -13   1   4       1419.26       1453.15        81.14 o
 -11   1   4       3716.11       3535.66       118.35 o
  -9   1   4       3422.05       3078.98        91.79 o
  -7   1   4       2331.34       2272.37        98.03 o
  -5   1   4       4671.68       4624.50       152.88 o
  -3   1   4       4126.22       3648.25       121.52 o
  -1   1   4       3105.43       3124.41       117.12 o
   1   1   4       2047.55       1955.07        79.33 o
   3   1   4       5573.80       5185.84       172.44 o
   5   1   4       1892.16       1871.68        78.21 o
   7   1   4        157.87        122.42         5.85 o
   9   1   4       3411.40       3264.87       124.87 o
  11   1   4       2681.27       2589.08       100.94 o
  15   1   4        802.81        747.14        32.59 o
  17   1   4       2243.08       2172.40        84.13 o
  19   1   4        175.20        159.23        10.76 o
  21   1   4        159.86        142.61        13.39 o
  23   1   4       1132.23       1146.61        47.74 o
  25   1   4        108.77        102.16        12.44 o
  27   1   4         17.06         22.88        11.81 o
  29   1   4        347.29        336.69        27.71 o
 -32   2   4        454.36        463.28        23.19 o
 -30   2   4        377.83        388.73        18.58 o
 -28   2   4        966.95        965.60        36.37 o
 -26   2   4       1046.15       1035.07        36.31 o
 -24   2   4        630.65        625.09        24.83 o
 -22   2   4        854.89        840.63        32.97 o
 -20   2   4       1717.03       1640.75        65.09 o
 -18   2   4       1197.25       1158.80        45.37 o
 -14   2   4       5310.72       5074.34       197.91 o
 -12   2   4       3290.15       3159.33        92.55 o
 -10   2   4        789.92        789.45        25.10 o
  -8   2   4       4022.62       3870.17       120.59 o
  -6   2   4       3958.46       3760.99       123.30 o
  -4   2   4       1492.19       1441.00        54.26 o
  -2   2   4       2592.81       2493.57        91.74 o
   0   2   4       5693.16       5551.40       208.37 o
   2   2   4       3384.60       3226.26       112.66 o
   4   2   4       1526.55       1511.80        47.15 o
   6   2   4       2523.96       2483.98        93.05 o
   8   2   4        870.46        851.02        29.57 o
  10   2   4       1126.83       1092.97        39.38 o
  12   2   4       2093.34       2064.10        94.99 o
  14   2   4        566.54        521.94        25.52 o
  16   2   4        699.75        668.35        30.70 o
  18   2   4        694.17        645.40        28.73 o
  20   2   4        194.67        175.88        11.61 o
  22   2   4        138.37        129.98        11.33 o
  24   2   4        165.59        158.30        18.59 o
  26   2   4        271.06        269.52        22.84 o
  28   2   4        147.11        127.26        15.43 o
 -31   3   4        313.48        303.32        23.78 o
 -29   3   4        515.05        494.80        21.21 o
 -27   3   4        740.37        734.74        30.03 o
 -25   3   4        671.41        652.44        26.82 o
 -23   3   4        697.99        541.84        41.44 o
 -21   3   4       1629.20       1643.92        67.23 o
 -19   3   4       2367.02       2378.76       102.22 o
 -17   3   4        867.89        884.17        31.90 o
 -15   3   4       2030.45       1989.94        66.17 o
 -13   3   4       4220.51       4312.18       173.38 o
 -11   3   4        909.63        965.52        34.30 o
  -9   3   4       1732.84       1692.44        58.49 o
  -7   3   4       5794.63       5343.03       220.81 o
  -5   3   4       1426.43       1353.84        53.69 o
  -3   3   4       1235.31       1160.23        39.44 o
  -1   3   4       2207.56       2108.98        73.14 o
   1   3   4       2294.35       2273.05        80.43 o
   3   3   4       1284.88       1235.36        39.77 o
   5   3   4       1503.81       1468.03        58.32 o
   7   3   4       2635.16       2629.47       115.26 o
   9   3   4        682.30        646.47        25.87 o
  11   3   4       1171.57       1132.51        44.75 o
  13   3   4        989.30        975.14        36.93 o
  17   3   4        620.98        578.74        24.78 o
  19   3   4        710.30        643.75        31.04 o
  21   3   4        144.80        146.97        13.61 o
  23   3   4        161.17        155.68        14.13 o
  25   3   4        266.05        247.93        23.26 o
  27   3   4         74.48         59.51        13.85 o
 -30   4   4        653.18        636.05        44.32 o
 -28   4   4        235.22        223.72        20.14 o
 -26   4   4        241.23        238.35        19.96 o
 -24   4   4        742.15        753.81        44.40 o
 -22   4   4       1264.03       1254.19        63.64 o
 -20   4   4        785.09        810.38        32.26 o
 -18   4   4        521.83        517.40        24.29 o
 -16   4   4       1956.39       1991.08        81.03 o
 -14   4   4        757.72        742.85        31.87 o
 -12   4   4        440.76        436.87        16.29 o
 -10   4   4       2577.10       2587.55        90.24 o
  -8   4   4       1624.58       1530.26        53.86 o
  -6   4   4       1448.55       1418.94        49.91 o
  -4   4   4       2759.31       2748.11        96.20 o
  -2   4   4       1584.70       1504.11        54.42 o
   0   4   4        399.37        432.89        16.26 o
   2   4   4       1840.73       1832.18        76.15 o
   4   4   4       2808.96       2745.10       109.77 o
   6   4   4        260.08        266.98        11.02 o
   8   4   4       1167.05       1117.27        39.32 o
  10   4   4       2646.10       2546.30        91.80 o
  12   4   4         28.64         21.76         5.23 o
  14   4   4        208.84        206.16        10.16 o
  16   4   4        875.94        860.74        39.44 o
  18   4   4        244.93        218.84        15.07 o
  20   4   4        232.56        187.16        23.17 o
  22   4   4        259.01        248.63        17.55 o
  24   4   4        315.60        293.31        24.38 o
  26   4   4         41.63         38.86        13.26 o
 -27   5   4        591.49        607.54        36.13 o
 -25   5   4        894.81        922.83        50.54 o
 -23   5   4         20.66          9.89         9.39 o
 -21   5   4        716.18        723.92        32.34 o
 -19   5   4       1351.47       1356.05        55.62 o
 -15   5   4        814.11        800.44        34.77 o
 -13   5   4       2706.15       2696.33       107.28 o
 -11   5   4        524.65        515.07        20.70 o
  -9   5   4        140.03        147.81         7.72 o
  -7   5   4       2387.15       2292.23        79.15 o
  -5   5   4       1214.87       1179.45        48.28 o
  -3   5   4         76.78         73.46         6.58 o
  -1   5   4       1760.24       1654.26        59.10 o
   1   5   4       1969.44       1876.11        65.23 o
   3   5   4        375.75        354.38        14.57 o
   5   5   4        327.63        299.17        13.33 o
   7   5   4       1042.14       1025.98        40.97 o
   9   5   4        505.06        500.30        23.10 o
  11   5   4         84.66         83.93         7.97 o
  13   5   4        923.16        876.50        32.51 o
  15   5   4        472.08        465.26        20.04 o
  17   5   4         11.31          8.37         7.55 o
  19   5   4        462.42        435.63        23.15 o
  21   5   4        112.35         97.33        13.51 o
  23   5   4          0.55         -0.17        10.30 o
 -26   6   4        124.80        135.03        27.63 o
 -24   6   4        569.64        584.62        51.25 o
 -22   6   4        403.05        389.65        25.57 o
 -18   6   4        448.40        466.47        26.88 o
 -16   6   4        861.82        884.08        37.01 o
 -14   6   4        552.41        601.10        27.93 o
 -12   6   4        399.73        417.57        20.12 o
 -10   6   4       1112.89       1118.86        43.03 o
  -8   6   4        599.41        568.95        26.48 o
  -6   6   4        518.71        484.04        22.67 o
  -4   6   4       1621.67       1536.58        59.86 o
  -2   6   4        768.73        725.14        31.39 o
   0   6   4        328.14        324.56        16.09 o
   2   6   4       1851.10       1806.94        69.46 o
   4   6   4        867.20        848.37        36.77 o
   8   6   4        397.54        403.70        29.86 o
  10   6   4        847.88        848.66        45.64 o
  14   6   4         78.74         73.97        17.38 o
  16   6   4        681.07        694.20        54.37 o
 -21   7   4        296.95        299.28        22.67 o
 -19   7   4        477.53        462.77        28.18 o
 -17   7   4        241.08        249.95        39.22 o
 -15   7   4        230.25        233.51        19.86 o
 -13   7   4        646.52        654.10        34.90 o
 -11   7   4        154.54        150.18        20.50 o
  -9   7   4        473.33        475.64        24.37 o
  -7   7   4        754.57        734.77        31.62 o
  -5   7   4        509.73        496.97        23.06 o
  -3   7   4        417.51        400.21        21.43 o
  -1   7   4        140.89        137.25        11.23 o
   1   7   4        624.06        613.52        25.94 o
   3   7   4        294.19        289.63        17.27 o
   5   7   4        215.46        237.48        22.04 o
   7   7   4        632.58        663.05        52.58 o
   9   7   4        225.41        238.75        20.56 o
  11   7   4        313.21        317.37        25.88 o
  15   7   4         96.04         77.46        12.09 o
  17   7   4        233.38        228.12        39.22 o
 -14   8   4        431.23        452.68        42.78 o
 -12   8   4        272.32        287.75        23.76 o
 -10   8   4        201.67        214.66        16.25 o
  -8   8   4        340.34        331.94        18.98 o
  -6   8   4        579.34        581.27        27.86 o
  -2   8   4        151.87        144.73        13.23 o
   0   8   4        676.54        688.88        32.98 o
   2   8   4         44.12         41.63        10.38 o
   4   8   4        187.03        163.10        23.62 o
   6   8   4        491.71        501.38        33.74 o
   8   8   4         79.21         62.83        20.50 o
  12   8   4        326.65        323.06        35.87 o
  -5   9   4        195.68        184.09        16.63 o
  -3   9   4        167.86        154.82        16.34 o
  -1   9   4        123.96        101.58        10.61 o
   1   9   4        115.16        103.32        15.40 o
 -14  -8   5         66.20         46.78         9.83 o
 -12  -8   5         94.76         75.47        10.66 o
 -10  -8   5         37.23         38.92        10.25 o
  -8  -8   5        150.74        138.86        12.18 o
  -6  -8   5        244.21        230.27        15.94 o
  -4  -8   5        115.22        107.33        13.26 o
   0  -8   5        170.99        175.52        17.70 o
   2  -8   5        115.27        110.73        13.82 o
   4  -8   5        108.27         93.58        17.38 o
   6  -8   5         16.13         19.25         8.98 o
   8  -8   5        154.27        159.15        18.08 o
  10  -8   5         86.33         76.77        12.35 o
 -21  -7   5         58.09         47.62         9.85 o
 -19  -7   5        129.71        139.26        15.72 o
 -17  -7   5        125.62        119.57        13.89 o
 -15  -7   5        208.35        193.82        16.94 o
 -13  -7   5        174.50        200.86        22.70 o
 -11  -7   5         58.27         59.28         9.12 o
  -9  -7   5        326.01        311.91        21.86 o
  -5  -7   5         42.00         52.58        16.04 o
  -3  -7   5        324.72        322.60        24.38 o
  -1  -7   5        118.55        130.57        21.39 o
   3  -7   5        156.28        156.23        15.92 o
   5  -7   5        136.56        147.87        15.52 o
   7  -7   5        327.61        368.10        23.28 o
   9  -7   5         82.08         80.28        12.13 o
  11  -7   5        256.29        273.00        20.77 o
  13  -7   5        297.68        331.72        22.70 o
  15  -7   5          5.72          1.32        20.28 o
 -24  -6   5        169.87        196.67        17.24 o
 -22  -6   5          5.07          2.86         7.49 o
 -20  -6   5          6.93          6.24         7.39 o
 -18  -6   5        258.00        273.65        19.15 o
 -16  -6   5         44.92         41.30         7.42 o
 -14  -6   5         25.63         27.92         6.42 o
 -12  -6   5        711.59        703.24        39.07 o
 -10  -6   5          1.64          2.18         5.57 o
  -8  -6   5         28.58         31.12         6.28 o
  -6  -6   5        560.79        559.02        30.40 o
  -4  -6   5         37.58         33.87         6.41 o
  -2  -6   5         52.05         50.50         6.85 o
   0  -6   5        316.12        334.65        20.14 o
   2  -6   5        586.95        601.01        33.53 o
   4  -6   5         46.06         50.68         7.28 o
   6  -6   5        128.98        147.19        13.49 o
   8  -6   5        490.13        514.24        30.17 o
  12  -6   5         36.98         37.65         8.41 o
  14  -6   5        190.77        201.84        17.88 o
  16  -6   5        180.64        188.56        18.41 o
  18  -6   5         82.60        103.00        16.93 o
 -27  -5   5          9.16         14.12        10.21 o
 -25  -5   5         40.88         37.27         8.16 o
 -23  -5   5        327.30        338.13        20.94 o
 -21  -5   5        123.15        132.88        13.64 o
 -19  -5   5        221.17        216.21        16.75 o
 -17  -5   5        165.22        179.99        11.69 o
 -15  -5   5        495.81        494.00        26.13 o
 -11  -5   5         60.27         58.71         7.23 o
  -9  -5   5        751.21        764.05        37.65 o
  -7  -5   5         90.28         87.74         8.81 o
  -3  -5   5        385.86        405.96        24.10 o
  -1  -5   5        471.05        498.35        25.98 o
   3  -5   5        652.26        683.75        34.81 o
   5  -5   5       1222.14       1269.71        60.02 o
   7  -5   5        140.50        135.32        12.62 o
   9  -5   5        369.73        379.06        23.58 o
  11  -5   5        949.56        982.95        48.79 o
  13  -5   5         57.65         55.33         8.78 o
  15  -5   5        128.01        121.85        14.45 o
  17  -5   5        896.85        903.57        47.39 o
  19  -5   5         91.33         86.48        10.46 o
  21  -5   5          7.31         13.37        16.49 o
 -30  -4   5         30.68         33.24        11.74 o
 -28  -4   5         86.13         81.75        12.13 o
 -26  -4   5         58.66         55.70        14.26 o
 -24  -4   5         47.51         40.31         8.13 o
 -22  -4   5        150.09        144.71        13.28 o
 -20  -4   5        201.49        208.10        14.21 o
 -18  -4   5        331.42        325.07        18.07 o
 -16  -4   5        248.67        234.05        12.85 o
 -14  -4   5        189.66        194.24        10.69 o
 -12  -4   5        792.28        814.03        38.44 o
  -6  -4   5       2400.14       2370.31       114.86 o
  -4  -4   5         50.18         71.75        14.26 o
   0  -4   5       2049.72       2052.32       100.68 o
   2  -4   5        178.60        176.47        16.04 o
   6  -4   5        437.34        468.71        24.87 o
   8  -4   5        545.01        598.77        31.01 o
  10  -4   5        330.76        349.18        17.88 o
  12  -4   5        155.51        163.81        10.47 o
  14  -4   5        507.75        504.23        23.90 o
  16  -4   5        207.72        223.97        12.63 o
  18  -4   5         19.10         20.10         6.11 o
  20  -4   5        302.33        280.88        21.68 o
  22  -4   5        180.60        196.08        27.63 o
  24  -4   5         50.74         54.37        18.72 o
 -31  -3   5         62.98         58.94        11.96 o
 -29  -3   5        157.95        175.68        13.75 o
 -27  -3   5         33.45         26.49         8.35 o
 -25  -3   5        376.76        368.94        22.80 o
 -23  -3   5        150.70        141.94         9.51 o
 -21  -3   5         59.87         61.79         6.17 o
 -19  -3   5        243.84        238.66        12.59 o
 -17  -3   5        125.98        138.89         8.35 o
 -15  -3   5        285.33        310.61        11.45 o
 -13  -3   5        506.93        517.00        18.82 o
 -11  -3   5        327.09        334.04        16.29 o
  -9  -3   5        256.30        273.79        11.30 o
  -7  -3   5        951.00        994.70        39.71 o
  -5  -3   5        694.05        763.28        43.17 o
  -3  -3   5        950.78       1037.79        44.27 o
  -1  -3   5        774.81        810.85        30.44 o
   1  -3   5       1391.51       1529.96        66.89 o
   3  -3   5        352.43        410.08        16.38 o
   5  -3   5        473.78        506.71        20.23 o
   7  -3   5        761.20        810.82        37.05 o
   9  -3   5        445.69        473.48        21.26 o
  11  -3   5       1563.58       1515.05        58.37 o
  13  -3   5        229.63        247.04        11.40 o
  15  -3   5        320.16        350.87        14.52 o
  17  -3   5        894.15        924.67        35.33 o
  19  -3   5        130.97        129.60        12.06 o
  21  -3   5        201.34        225.89        23.62 o
  23  -3   5        508.91        492.38        37.88 o
  25  -3   5        133.39        134.13        24.51 o
 -32  -2   5         51.81         46.85        11.29 o
 -30  -2   5         21.10         26.71         6.08 o
 -28  -2   5        144.62        131.21        15.35 o
 -26  -2   5         87.74         90.53         9.71 o
 -24  -2   5         27.78         30.65         5.21 o
 -22  -2   5        607.59        599.82        27.09 o
 -20  -2   5         83.18         82.91         6.94 o
 -18  -2   5        263.75        263.49        14.14 o
 -16  -2   5        579.14        572.43        23.49 o
 -14  -2   5        674.25        711.93        25.05 o
 -12  -2   5        937.34        978.75        32.47 o
 -10  -2   5        613.03        667.55        27.00 o
  -8  -2   5       2295.92       2364.16        84.11 o
  -6  -2   5       1804.90       1946.89        71.18 o
  -2  -2   5       1083.77       1143.79        50.60 o
   0  -2   5       1473.96       1530.72        55.66 o
   2  -2   5        976.96       1057.41        43.82 o
   4  -2   5        997.14       1042.87        45.97 o
   6  -2   5        808.50        844.63        28.24 o
   8  -2   5        551.27        579.64        19.60 o
  10  -2   5        341.18        369.02        22.68 o
  12  -2   5        559.18        592.73        25.64 o
  14  -2   5        347.80        367.08        20.47 o
  16  -2   5        435.65        481.09        22.63 o
  18  -2   5        957.54        974.49        42.19 o
  20  -2   5        289.09        276.19        17.83 o
  22  -2   5        170.55        203.94        13.24 o
  24  -2   5        288.76        303.99        23.78 o
  26  -2   5        143.16        159.54        25.85 o
 -33  -1   5         27.61         32.29        11.50 o
 -31  -1   5        178.44        185.53        12.81 o
 -29  -1   5        128.14        121.74        11.34 o
 -27  -1   5          3.41          3.38         5.69 o
 -25  -1   5        345.74        353.56        17.05 o
 -23  -1   5         75.85         79.18         7.32 o
 -21  -1   5         76.65         77.60         6.88 o
 -19  -1   5        669.21        672.23        29.24 o
 -17  -1   5         49.01         48.16         4.87 o
 -15  -1   5        105.30        109.34         6.39 o
 -13  -1   5       1099.71       1203.28        42.11 o
 -11  -1   5        108.85        130.22         5.67 o
  -7  -1   5       1325.67       1477.82        51.19 o
  -5  -1   5       1409.41       1596.30        56.09 o
  -3  -1   5        202.00        230.24         9.52 o
  -1  -1   5        591.02        630.55        20.50 o
   1  -1   5       3104.86       3114.64       128.87 o
   3  -1   5        173.29        210.63         8.34 o
   5  -1   5        878.32        949.47        36.28 o
   7  -1   5       1915.74       2086.85        86.10 o
   9  -1   5        743.92        779.87        32.50 o
  13  -1   5        842.77        867.94        38.51 o
  15  -1   5        602.64        652.47        27.27 o
  17  -1   5        237.64        254.02        12.23 o
  19  -1   5        441.54        444.94        20.57 o
  21  -1   5        277.25        293.92        15.97 o
  23  -1   5        130.32        140.62        17.02 o
  25  -1   5        193.07        202.98        22.93 o
  27  -1   5        144.19        145.73        17.44 o
 -32   0   5         15.98         14.59         7.88 o
 -30   0   5        121.66        121.12         9.13 o
 -28   0   5         36.05         39.27         6.26 o
 -26   0   5         48.00         47.54         6.47 o
 -24   0   5         36.87         42.62         5.55 o
 -22   0   5        438.37        441.89        20.15 o
 -20   0   5         42.93         53.04         5.88 o
 -18   0   5        348.03        323.86        15.18 o
 -16   0   5       1968.91       1950.00        78.64 o
 -14   0   5        638.90        673.87        28.04 o
 -12   0   5       1035.90       1044.16        36.59 o
 -10   0   5        973.95       1055.54        36.87 o
  -8   0   5       1067.83       1157.03        40.33 o
  -6   0   5         35.14         32.13         2.63 o
  -4   0   5        829.09        989.70        34.54 o
  -2   0   5       2107.37       2451.05        84.61 o
   0   0   5        143.72        173.63         7.01 o
   2   0   5         68.02         96.95         4.07 o
   4   0   5       2399.91       2685.58        92.80 o
   6   0   5         65.68         84.85         5.62 o
   8   0   5         17.45         24.91         3.85 o
  10   0   5       3304.38       3412.68       136.33 o
  12   0   5        603.24        610.75        26.16 o
  14   0   5         10.33          5.08         3.84 o
  16   0   5        728.80        748.78        31.90 o
  18   0   5        885.85        847.18        36.02 o
  20   0   5          8.03          8.19         5.24 o
  22   0   5        117.26        139.37        12.30 o
  24   0   5       1264.76       1306.10        68.06 o
  26   0   5         41.14         34.87        11.18 o
  28   0   5         12.28         -1.46        13.19 o
 -33   1   5         29.05         21.34         8.80 o
 -31   1   5        176.44        168.23        12.39 o
 -29   1   5        127.26        116.20        10.08 o
 -27   1   5          1.71          4.66         5.83 o
 -25   1   5        330.00        325.45        17.41 o
 -23   1   5         69.07         68.10         6.76 o
 -21   1   5         56.05         55.99         5.98 o
 -19   1   5        705.15        714.95        29.76 o
 -17   1   5         81.48         70.86        10.70 o
 -15   1   5         73.18         81.92         8.31 o
 -13   1   5       1134.43       1207.84        49.14 o
  -9   1   5         88.26        107.50         4.98 o
  -7   1   5       1290.81       1471.63        72.32 o
  -5   1   5       1438.41       1639.28        56.09 o
  -3   1   5        301.22        293.48        18.00 o
  -1   1   5        453.24        525.59        20.38 o
   1   1   5       3195.46       3369.62       128.71 o
   3   1   5        180.92        217.26         9.24 o
   5   1   5        625.38        699.99        62.83 o
   7   1   5       2103.18       2201.98        74.80 o
   9   1   5        776.44        798.78        33.10 o
  11   1   5         87.61         95.32         7.93 o
  13   1   5        980.18       1001.12        39.11 o
  15   1   5        570.75        622.73        27.70 o
  17   1   5        171.06        182.35        12.60 o
  19   1   5        415.33        413.20        20.57 o
  21   1   5        289.27        308.38        17.03 o
  23   1   5        150.55        168.65        13.25 o
  25   1   5        196.48        203.76        20.16 o
  27   1   5        180.73        169.09        18.41 o
 -32   2   5         50.07         45.02         8.50 o
 -30   2   5         30.52         22.43         6.54 o
 -28   2   5        151.82        158.20        11.51 o
 -26   2   5         73.25         66.74         6.79 o
 -24   2   5         19.30         18.47         4.79 o
 -22   2   5        648.56        665.58        28.39 o
 -20   2   5         57.66         51.68         7.54 o
 -18   2   5        206.90        206.88        12.60 o
 -16   2   5        707.90        488.81        41.44 o
 -14   2   5        658.06        660.86        37.36 o
 -12   2   5        794.27        850.02        37.55 o
 -10   2   5        790.66        855.90        27.12 o
  -8   2   5       2359.31       2507.80        84.87 o
  -6   2   5       1540.69       1649.12        61.83 o
  -4   2   5        430.56        478.22        20.15 o
  -2   2   5       1273.11       1346.99        44.17 o
   0   2   5       1204.78       1269.75        48.18 o
   2   2   5       1031.16       1106.79        38.42 o
   4   2   5       1184.77       1226.48        46.05 o
   6   2   5        687.26        729.08        32.58 o
   8   2   5        479.69        492.41        19.86 o
  10   2   5        462.12        463.96        16.92 o
  12   2   5        575.83        624.81        26.75 o
  16   2   5        492.60        537.98        23.58 o
  18   2   5       1058.53       1055.65        43.31 o
  22   2   5        154.29        169.50        14.34 o
  24   2   5        382.35        394.11        25.99 o
  26   2   5         84.08         91.47        14.48 o
 -31   3   5         70.56         62.27        11.97 o
 -29   3   5        134.82        130.91        17.64 o
 -27   3   5         36.10         29.50         9.89 o
 -25   3   5        421.88        405.94        20.70 o
 -23   3   5        113.77        109.07        10.64 o
 -21   3   5         59.27         60.64         6.29 o
 -19   3   5        278.54        281.03        17.89 o
 -15   3   5        239.13        254.85        14.14 o
 -13   3   5        513.06        515.95        22.59 o
 -11   3   5        449.94        456.45        22.58 o
  -9   3   5        183.06        214.92         9.97 o
  -7   3   5        897.91        960.84        34.64 o
  -5   3   5        857.88        944.61        35.84 o
  -3   3   5        729.87        796.16        31.66 o
  -1   3   5        668.25        670.92        30.61 o
   1   3   5       1616.78       1770.92        58.37 o
   3   3   5        295.94        349.95        14.45 o
   5   3   5        372.40        405.84        24.89 o
   7   3   5        939.27        976.78        32.97 o
   9   3   5        461.68        503.55        19.07 o
  11   3   5       1289.74       1286.31        56.94 o
  13   3   5        322.50        315.91        24.96 o
  17   3   5        726.06        726.24        36.27 o
  21   3   5        301.07        314.41        22.05 o
  23   3   5        392.11        381.24        22.25 o
  25   3   5        121.59        125.72        16.17 o
 -30   4   5         25.36         22.94        11.79 o
 -28   4   5        109.50        101.67        13.13 o
 -26   4   5         45.67         29.27        10.06 o
 -24   4   5         26.26         17.25        12.03 o
 -22   4   5        195.83        188.18        16.70 o
 -20   4   5        198.79        197.11        12.68 o
 -18   4   5        271.26        285.39        15.69 o
 -16   4   5        311.81        305.46        14.27 o
 -14   4   5        200.58        225.66        11.72 o
 -12   4   5        683.70        716.04        27.44 o
 -10   4   5        271.77        281.10        12.28 o
  -8   4   5         64.59         67.71         5.15 o
  -6   4   5       2316.97       2317.99        81.38 o
  -4   4   5         95.11        100.53         6.11 o
  -2   4   5        185.70        183.63         9.93 o
   0   4   5       2018.93       2032.52       101.77 o
   2   4   5        121.70        137.99         7.50 o
   4   4   5         68.49         71.29         5.79 o
   6   4   5        421.99        455.35        26.10 o
   8   4   5        536.15        566.85        32.24 o
  10   4   5        355.99        372.69        15.34 o
  12   4   5        159.94        161.33         9.61 o
  14   4   5        540.31        574.51        25.61 o
  16   4   5        170.00        181.97        14.63 o
  18   4   5         10.69         13.69         7.63 o
  20   4   5        332.27        327.38        19.38 o
  22   4   5        150.66        152.69        14.15 o
  24   4   5         74.57         84.19        14.27 o
 -27   5   5         19.90         16.89        11.02 o
 -25   5   5         59.53         58.87        11.34 o
 -23   5   5        295.30        292.25        23.85 o
 -21   5   5         99.02        102.24        10.91 o
 -19   5   5        274.22        268.36        14.76 o
 -17   5   5        183.30        208.41        12.46 o
 -15   5   5        446.46        458.13        22.08 o
 -13   5   5         91.03        102.44         8.83 o
 -11   5   5         52.56         59.39         5.62 o
  -9   5   5        686.52        702.53        26.72 o
  -7   5   5         88.30         87.28         6.58 o
  -5   5   5         57.00         62.86         6.99 o
  -3   5   5        444.69        468.59        20.15 o
  -1   5   5        434.27        452.83        26.13 o
   1   5   5         58.60         73.49         7.36 o
   3   5   5        643.55        650.84        24.60 o
   5   5   5       1095.88       1122.21        49.21 o
   7   5   5        194.65        201.54        12.00 o
   9   5   5        414.55        439.03        20.02 o
  11   5   5        898.21        894.97        39.91 o
  13   5   5         92.15         84.07         8.12 o
  15   5   5        159.34        145.08        15.16 o
  17   5   5        843.83        863.39        57.49 o
  19   5   5         47.86         55.65         9.42 o
  21   5   5         39.24         28.67         9.68 o
 -24   6   5        164.02        174.69        28.52 o
 -22   6   5         10.43          3.28         6.76 o
 -20   6   5          0.09         -3.57         5.92 o
 -18   6   5        268.16        280.13        16.32 o
 -16   6   5         40.60         42.99         6.83 o
 -14   6   5         10.96         14.80         5.50 o
 -12   6   5        739.21        753.17        33.09 o
 -10   6   5          3.03          7.47         3.85 o
  -8   6   5         26.02         29.64         4.41 o
  -6   6   5        555.44        553.23        21.49 o
  -4   6   5         28.61         32.01         4.47 o
  -2   6   5         27.51         27.73         5.27 o
   0   6   5        316.26        334.82        16.77 o
   2   6   5        631.87        634.63        27.65 o
   4   6   5         16.35         30.30        12.48 o
   6   6   5        151.04        172.35        21.17 o
   8   6   5        530.85        558.08        31.91 o
  10   6   5         79.06         78.88        12.92 o
  12   6   5         16.51         25.76         9.95 o
  14   6   5        229.84        247.73        33.87 o
  16   6   5        195.31        198.31        33.42 o
  18   6   5         62.54         59.71        19.61 o
 -21   7   5         58.35         48.62        10.92 o
 -19   7   5         98.93        105.76        15.25 o
 -17   7   5        141.82        145.67        15.81 o
 -15   7   5        214.24        206.95        20.70 o
 -13   7   5        121.02        154.37        20.94 o
 -11   7   5        101.22         92.25        16.49 o
  -9   7   5        386.54        373.38        21.58 o
  -7   7   5        140.85        142.97        12.11 o
  -5   7   5         16.51         11.36         7.88 o
  -3   7   5        359.55        337.79        19.02 o
  -1   7   5        111.69        125.21        13.81 o
   1   7   5        133.93        136.57        16.49 o
   3   7   5        217.00        218.36        24.96 o
   7   7   5        239.65        317.69        38.77 o
   9   7   5        104.47        105.56        31.19 o
  11   7   5        302.36        299.44        23.62 o
  13   7   5        209.79        221.48        41.00 o
  15   7   5         20.57         44.56        21.39 o
 -14   8   5         41.88         46.37        11.46 o
 -10   8   5         25.60         27.95         9.89 o
  -8   8   5         96.74         97.52        10.79 o
  -6   8   5        296.46        286.99        16.77 o
  -4   8   5        122.94        134.66        12.85 o
  -2   8   5         51.57         45.18         7.72 o
   0   8   5        215.41        238.31        20.37 o
   2   8   5        103.04        119.04        15.40 o
   4   8   5         55.19         47.14        11.76 o
   6   8   5         20.92         37.88        14.26 o
   8   8   5        184.64        188.21        19.78 o
  10   8   5         85.43         54.21        14.67 o
 -10  -8   6        460.96        459.72        28.00 o
  -8  -8   6        468.94        476.94        28.94 o
  -6  -8   6        167.70        193.40        27.18 o
  -4  -8   6        339.55        358.81        24.84 o
  -2  -8   6        648.00        648.17        35.71 o
   0  -8   6        228.02        246.13        19.47 o
   2  -8   6        123.83        121.85        15.12 o
   4  -8   6        539.64        559.52        33.92 o
   6  -8   6        405.66        407.21        27.98 o
 -19  -7   6        373.24        378.37        25.62 o
 -17  -7   6        249.60        245.58        19.10 o
 -15  -7   6        409.34        410.18        28.04 o
 -13  -7   6        258.49        255.60        18.97 o
 -11  -7   6        556.41        574.59        30.69 o
  -9  -7   6        610.26        626.31        34.48 o
  -7  -7   6        516.73        523.70        33.55 o
  -5  -7   6        953.49        977.92        47.25 o
  -3  -7   6        437.78        465.39        27.22 o
  -1  -7   6        637.44        659.90        40.78 o
   1  -7   6        515.50        535.88        28.31 o
   3  -7   6        241.00        259.51        19.54 o
   5  -7   6        986.11       1051.68        58.74 o
   7  -7   6        611.97        629.51        34.19 o
   9  -7   6        289.65        315.99        21.52 o
  11  -7   6        497.97        518.13        33.74 o
  13  -7   6        313.01        320.61        25.12 o
 -24  -6   6        660.90        665.97        39.97 o
 -20  -6   6        268.14        267.26        19.83 o
 -18  -6   6       1210.67       1252.56        64.90 o
 -16  -6   6        473.97        487.98        21.06 o
 -14  -6   6        233.69        248.35        17.07 o
 -12  -6   6       1719.57       1693.83        93.42 o
 -10  -6   6       1108.52       1098.78        55.45 o
  -6  -6   6       1008.15        989.62        56.56 o
  -4  -6   6       1660.85       1664.71        82.54 o
   0  -6   6        804.06        819.44        48.05 o
   2  -6   6       1563.35       1634.28        83.65 o
   4  -6   6        675.39        712.85        36.03 o
   6  -6   6        391.90        405.48        34.76 o
   8  -6   6        856.99        911.42        47.70 o
  10  -6   6        611.71        659.27        36.98 o
  12  -6   6        280.28        296.42        28.74 o
  14  -6   6        752.80        736.92        43.57 o
  16  -6   6        633.52        627.76        38.03 o
 -27  -5   6        650.37        682.39        37.17 o
 -25  -5   6        133.82        150.14        15.94 o
 -23  -5   6        431.95        462.17        26.87 o
 -21  -5   6        700.72        723.73        39.67 o
 -19  -5   6        444.10        431.32        39.22 o
 -17  -5   6        580.04        591.41        30.52 o
 -15  -5   6       1129.94       1133.63        46.39 o
 -13  -5   6       1471.26       1417.62        71.84 o
 -11  -5   6        614.33        625.62        31.81 o
  -9  -5   6       1409.18       1382.18        72.79 o
  -7  -5   6       1564.58       1554.16        80.51 o
  -5  -5   6        227.49        247.54        16.03 o
  -3  -5   6       2130.24       2111.04       102.41 o
  -1  -5   6       2395.41       2400.84       118.64 o
   3  -5   6       1525.49       1565.52        75.62 o
   5  -5   6       1883.67       1902.19       100.67 o
   7  -5   6        525.73        572.61        28.63 o
   9  -5   6        467.43        488.81        27.73 o
  11  -5   6       1289.80       1329.16        71.99 o
  13  -5   6        993.16       1046.58        53.23 o
  15  -5   6        425.27        429.53        25.43 o
  17  -5   6        606.92        654.21        38.70 o
  19  -5   6        455.21        444.57        29.25 o
 -28  -4   6        138.33        179.98        17.24 o
 -26  -4   6        373.54        397.93        23.66 o
 -24  -4   6       1232.78       1277.65        62.20 o
 -22  -4   6        361.44        374.08        27.06 o
 -20  -4   6        572.03        580.63        32.90 o
 -18  -4   6       2905.87       2978.64       140.22 o
 -16  -4   6        451.98        462.37        25.82 o
 -14  -4   6        285.75        277.36        13.35 o
 -12  -4   6       3507.48       3536.88       164.93 o
 -10  -4   6       1622.24       1597.85        75.15 o
  -6  -4   6       2732.08       2728.04       133.92 o
  -4  -4   6       3212.61       3187.41       148.26 o
  -2  -4   6       1282.77       1291.13        73.42 o
   0  -4   6        863.80        879.42        43.48 o
   2  -4   6       3135.89       3194.85       147.78 o
   4  -4   6       1419.59       1441.04        75.15 o
   6  -4   6        917.13        939.63        53.56 o
   8  -4   6       3062.17       3138.09       144.16 o
  10  -4   6       1075.03       1076.07        52.93 o
  14  -4   6       1697.16       1665.25        79.08 o
  16  -4   6        832.05        847.45        41.43 o
  20  -4   6        917.71        933.59        47.99 o
  22  -4   6        852.82        814.97        62.83 o
 -31  -3   6        156.65        152.00        17.80 o
 -29  -3   6        668.06        708.97        37.12 o
 -27  -3   6        568.48        580.94        32.56 o
 -23  -3   6        799.55        789.55        33.95 o
 -21  -3   6       1853.29       1816.36        69.98 o
 -19  -3   6        932.62        924.10        39.62 o
 -17  -3   6       1167.19       1158.58        51.71 o
 -15  -3   6       2521.06       2560.27        86.06 o
 -13  -3   6       1087.87       1112.67        40.99 o
 -11  -3   6       1897.41       1898.12        71.47 o
  -9  -3   6       4034.81       3843.58       151.42 o
  -7  -3   6       2077.67       2109.74        80.87 o
  -5  -3   6       1802.49       1836.02        80.36 o
  -3  -3   6       4018.00       4063.69       161.63 o
  -1  -3   6       3265.89       3270.53       144.33 o
   1  -3   6        985.61       1060.51        74.87 o
   3  -3   6       2565.59       2649.22       106.77 o
   5  -3   6       4855.86       4808.62       184.36 o
   7  -3   6        935.72        985.64        41.94 o
   9  -3   6       1450.14       1393.67       106.28 o
  11  -3   6       2602.23       2546.37       100.08 o
  13  -3   6        896.00        907.48        41.94 o
  15  -3   6        772.41        760.15        34.64 o
  17  -3   6        877.34        880.47        38.23 o
  19  -3   6        902.19        925.04        69.07 o
  21  -3   6        609.73        617.38        27.38 o
  23  -3   6        361.10        375.79        26.46 o
 -32  -2   6        153.06        163.46        16.76 o
 -30  -2   6        473.79        483.87        27.37 o
 -28  -2   6        965.85        995.73        44.76 o
 -26  -2   6        771.73        783.15        46.56 o
 -24  -2   6        762.86        753.83        32.49 o
 -22  -2   6       1088.47       1067.85        46.22 o
 -20  -2   6       1448.82       1443.82        61.58 o
 -18  -2   6       1323.84       1268.90        51.80 o
 -16  -2   6       2544.57       2491.36       101.54 o
 -14  -2   6       2913.73       2907.85       101.77 o
 -12  -2   6       2112.99       2186.27        71.08 o
 -10  -2   6       4362.09       4349.00       150.99 o
  -8  -2   6       2218.86       2311.15        84.00 o
  -6  -2   6       1542.69       1510.85        49.80 o
  -4  -2   6       4177.11       4105.94       160.35 o
  -2  -2   6       4039.39       4131.80       167.90 o
   0  -2   6       3091.25       3145.58       125.21 o
   2  -2   6       2616.96       2578.05        97.94 o
   4  -2   6       3919.34       3951.57       191.87 o
   6  -2   6       2694.50       2750.52       117.86 o
   8  -2   6       1331.05       1321.86        57.82 o
  10  -2   6       2099.88       2199.19        76.03 o
  12  -2   6       2321.29       2377.96        86.84 o
  14  -2   6       1659.95       1665.63        56.09 o
  16  -2   6       1181.57       1171.63        46.65 o
  18  -2   6        977.05       1020.87        46.73 o
  20  -2   6        968.51        964.01        49.13 o
  22  -2   6        459.49        452.27        36.54 o
  24  -2   6        426.61        480.34        48.13 o
 -31  -1   6        689.85        686.17        29.40 o
 -25  -1   6       1434.24       1439.71        64.06 o
 -23  -1   6        977.87        943.44        39.02 o
 -21  -1   6        657.54        643.06        26.32 o
 -19  -1   6       2194.30       2120.21        92.96 o
 -17  -1   6       3108.35       2945.26       121.44 o
 -15  -1   6       1088.23       1098.85        40.22 o
 -13  -1   6       2180.50       2330.42        90.56 o
 -11  -1   6       7017.38       6807.32       237.28 o
  -9  -1   6       2261.62       2400.84        91.34 o
  -7  -1   6       1105.67       1164.80        36.26 o
  -5  -1   6       8639.82       8403.99       295.76 o
  -3  -1   6       5263.85       5215.80       171.27 o
  -1  -1   6       1494.42       1564.42        77.04 o
   1  -1   6       5648.33       5643.93       203.35 o
   3  -1   6       5199.00       5205.56       174.11 o
   5  -1   6       1184.53       1227.01        39.10 o
   7  -1   6       3567.03       3656.39       127.65 o
   9  -1   6       3445.57       3498.46       124.25 o
  11  -1   6       1028.38       1079.13        39.62 o
  13  -1   6       2123.23       2115.30        83.62 o
  15  -1   6       2400.51       2423.95       101.03 o
  17  -1   6        764.97        781.52        30.52 o
  19  -1   6        683.01        731.11        31.12 o
  21  -1   6       1380.57       1407.25        62.09 o
  23  -1   6        536.20        558.25        33.53 o
  25  -1   6        244.86        256.15        21.54 o
 -32   0   6        330.31        354.10        17.58 o
 -30   0   6         70.68         74.34         7.67 o
 -28   0   6       1380.36       1365.30        58.10 o
 -26   0   6        685.15        666.58        29.75 o
 -24   0   6        148.44        141.04        10.44 o
 -22   0   6       2849.37       2864.38       115.43 o
 -20   0   6       2125.00       2150.66        86.96 o
 -18   0   6        791.78        754.70        31.81 o
 -16   0   6       2722.87       2662.98       106.86 o
 -14   0   6       2579.02       2713.02       109.42 o
 -12   0   6       1303.13       1306.27        45.67 o
 -10   0   6       3637.84       3574.72       123.25 o
  -8   0   6       6040.36       6065.80       208.03 o
  -6   0   6       1772.54       1979.36        78.99 o
  -4   0   6       4403.68       4645.47       159.74 o
  -2   0   6       6976.13       7252.89       249.47 o
   0   0   6       1219.47       1318.05        45.90 o
   2   0   6       2374.43       2670.85       103.68 o
   4   0   6       4997.63       5159.86       158.62 o
   6   0   6       3747.54       3864.78       133.50 o
   8   0   6       2121.52       2182.95        87.73 o
  10   0   6       1838.93       1915.74        77.44 o
  12   0   6       3338.83       3376.33       135.31 o
  14   0   6        922.41        914.77        38.50 o
  16   0   6        606.25        603.15        26.84 o
  18   0   6       2038.84       2061.97        84.05 o
  20   0   6        788.16        821.45        43.96 o
  22   0   6        640.86        655.14        30.17 o
  24   0   6        816.96        822.74        45.84 o
  26   0   6        319.96        311.72        25.65 o
 -31   1   6        834.78        820.96        29.85 o
 -29   1   6        285.38        298.54        15.13 o
 -27   1   6        559.17        563.72        26.74 o
 -25   1   6       1668.04       1679.43        64.75 o
 -23   1   6        896.58        904.58        39.36 o
 -21   1   6        570.69        564.36        26.67 o
 -19   1   6       2481.55       2496.19        93.48 o
 -17   1   6       3149.33       3123.22       121.87 o
 -15   1   6        808.31        853.70        40.30 o
 -13   1   6       1967.86       2073.29       156.86 o
 -11   1   6       7393.37       7006.13       237.44 o
  -9   1   6       2066.57       2171.83        91.33 o
  -7   1   6        827.87        900.95        36.04 o
  -5   1   6       9585.22       8821.78       264.48 o
  -3   1   6       4909.43       4783.08       153.11 o
   1   1   6       6153.31       6187.07       203.24 o
   3   1   6       4968.25       4910.70       173.94 o
   5   1   6        967.71        992.96        38.82 o
   7   1   6       3871.33       3747.66       147.74 o
   9   1   6       3684.83       3720.19       143.97 o
  11   1   6        804.24        825.42        39.79 o
  13   1   6       1993.95       2017.64        83.96 o
  15   1   6       2569.51       2588.89       101.54 o
  17   1   6        596.64        612.01        30.87 o
  19   1   6        633.33        676.94        31.73 o
  21   1   6       1585.19       1652.97        79.14 o
  23   1   6        537.87        561.38        27.62 o
  25   1   6        179.31        200.70        22.83 o
 -32   2   6        141.60        170.04        15.89 o
 -30   2   6        377.03        367.88        21.71 o
 -28   2   6       1078.92       1100.56        45.26 o
 -26   2   6        847.36        863.32        37.23 o
 -22   2   6       1228.61       1197.35        58.29 o
 -20   2   6       1608.43       1619.22        76.88 o
 -16   2   6       2711.99       2597.22       125.73 o
 -14   2   6       3233.12       3015.82       183.36 o
 -12   2   6       1710.72       1760.21       100.67 o
 -10   2   6       4443.35       4435.46       174.50 o
  -8   2   6       2494.44       2587.76        97.34 o
  -6   2   6       1287.26       1310.85        57.63 o
  -4   2   6       4058.17       3966.07       139.01 o
  -2   2   6       4216.62       4308.62       168.41 o
   0   2   6       3247.39       3151.66       114.99 o
   2   2   6       2306.14       2320.23        97.68 o
   4   2   6       4012.56       3904.43       191.87 o
   6   2   6       2954.10       3005.92       115.00 o
   8   2   6        941.45        970.53        57.82 o
  10   2   6       2092.89       2150.86        88.50 o
  12   2   6       2646.64       2653.59       101.63 o
  14   2   6       1476.15       1479.92        65.52 o
  16   2   6       1081.56       1072.89        47.68 o
  18   2   6       1219.70       1216.17        48.02 o
  20   2   6        870.63        896.04        50.41 o
  22   2   6        319.79        341.23        25.33 o
  24   2   6        574.70        591.83        35.76 o
 -31   3   6        282.10        245.50        38.32 o
 -29   3   6        587.99        593.15        38.44 o
 -27   3   6        560.57        561.29        34.49 o
 -25   3   6        518.54        547.75        33.22 o
 -23   3   6        792.52        796.79        35.75 o
 -21   3   6       1579.32       1562.40        87.12 o
 -19   3   6        988.34       1000.79        50.87 o
 -17   3   6       1400.25       1372.21        52.71 o
 -15   3   6       2235.71       2304.06       121.94 o
 -13   3   6       1237.85       1259.53        58.44 o
 -11   3   6       2270.55       2240.05        99.66 o
  -9   3   6       3692.63       3729.88       151.00 o
  -7   3   6       1822.70       1865.81        99.57 o
  -5   3   6       2066.95       2132.89        70.07 o
  -3   3   6       3998.60       4052.96       140.41 o
  -1   3   6       2956.30       3018.38       108.12 o
   3   3   6       2767.32       2697.80       117.79 o
   5   3   6       4358.98       4354.05       225.74 o
   7   3   6       1105.44       1062.26        82.33 o
   9   3   6       1491.55       1509.40        52.18 o
  11   3   6       2361.08       2419.17       100.93 o
  13   3   6       1080.51       1112.48        43.55 o
  15   3   6        849.51        869.29        36.34 o
  17   3   6        877.66        902.92        39.62 o
  19   3   6        872.14        898.78        40.48 o
  21   3   6        558.76        550.33        28.99 o
  23   3   6        390.10        381.36        22.40 o
 -28   4   6        213.07        187.24        20.37 o
 -26   4   6        348.04        331.08        26.20 o
 -24   4   6       1099.55       1137.82        64.56 o
 -22   4   6        513.62        509.41        30.49 o
 -20   4   6        653.39        651.39        36.00 o
 -18   4   6       2756.57       2759.24       115.33 o
 -16   4   6        474.13        490.52        31.21 o
 -12   4   6       3292.69       3252.52       135.30 o
 -10   4   6       1461.25       1463.78        53.41 o
  -8   4   6       1419.31       1440.04        51.02 o
  -6   4   6       2669.20       2728.11        94.97 o
  -4   4   6       2963.08       2943.26       105.11 o
  -2   4   6       1565.99       1573.57        52.36 o
   0   4   6        803.10        837.13        31.01 o
   2   4   6       2824.34       2884.36       121.00 o
   4   4   6       1543.29       1554.26        62.15 o
   6   4   6       1154.39       1141.22        44.63 o
   8   4   6       2882.90       2783.16       117.99 o
  10   4   6       1010.80        995.70        43.75 o
  12   4   6        789.07        792.61        35.46 o
  14   4   6       1480.28       1491.18        65.42 o
  16   4   6        652.44        670.97        34.79 o
  18   4   6        530.75        566.28        28.46 o
  20   4   6        876.78        867.25        40.65 o
  22   4   6        753.97        759.50        37.05 o
 -27   5   6        584.99        595.20        39.79 o
 -25   5   6        170.05        175.18        20.94 o
 -23   5   6        423.31        433.76        30.33 o
 -21   5   6        730.02        754.27        33.85 o
 -19   5   6        510.36        482.92        35.43 o
 -17   5   6        524.42        526.69        25.95 o
 -15   5   6       1133.78       1109.57        47.71 o
 -13   5   6       1425.58       1446.14        60.38 o
 -11   5   6        542.05        577.34        26.68 o
  -9   5   6       1485.40       1491.25        51.91 o
  -7   5   6       1647.46       1644.68        57.15 o
  -5   5   6        239.37        248.81        11.41 o
  -3   5   6       2097.61       2042.20        72.58 o
  -1   5   6       2435.80       2399.86        84.05 o
   1   5   6        345.76        359.39        17.42 o
   3   5   6       1447.18       1467.38        62.15 o
   5   5   6       2089.56       2116.00        83.16 o
   7   5   6        453.85        463.34        23.63 o
   9   5   6        460.13        453.36        22.63 o
  11   5   6       1453.55       1474.22        60.15 o
  13   5   6        882.61        891.90        52.84 o
  15   5   6        342.64        336.22        28.48 o
  17   5   6        655.58        720.98        40.70 o
  19   5   6        476.88        503.54        31.75 o
 -24   6   6        787.64        753.55        44.75 o
 -22   6   6        144.47        143.80        13.17 o
 -20   6   6        262.15        268.28        16.97 o
 -18   6   6       1364.18       1283.88        54.34 o
 -16   6   6        335.63        354.19        21.51 o
 -14   6   6        216.10        238.66        15.40 o
 -12   6   6       1956.47       1985.26        77.06 o
 -10   6   6       1033.68       1070.47        39.47 o
  -8   6   6        150.89        160.38        10.36 o
  -6   6   6       1188.14       1170.14        40.44 o
  -4   6   6       1644.75       1618.57        58.10 o
  -2   6   6        356.60        345.98        14.99 o
   0   6   6       1014.16       1004.82        40.02 o
   2   6   6       1638.58       1681.33        68.84 o
   4   6   6        578.80        614.87        29.90 o
   6   6   6        337.53        353.28        27.05 o
   8   6   6        862.85        891.74        49.36 o
  10   6   6        631.86        667.06        59.71 o
  12   6   6        191.05        201.87        36.10 o
  14   6   6        863.71        919.69        70.41 o
  16   6   6        695.34        726.73        61.94 o
 -19   7   6        378.70        356.52        27.40 o
 -17   7   6        201.22        207.43        20.81 o
 -15   7   6        436.49        484.51        30.04 o
 -11   7   6        441.18        479.12        31.97 o
  -9   7   6        595.15        607.90        29.06 o
  -7   7   6        666.02        668.27        29.15 o
  -5   7   6        766.02        787.39        47.82 o
  -3   7   6        425.98        435.17        22.07 o
  -1   7   6        843.92        857.30        42.31 o
   1   7   6        375.53        399.65        29.25 o
   3   7   6        234.87        261.06        29.63 o
   5   7   6       1122.70       1215.56        79.32 o
   7   7   6        488.88        528.71        35.54 o
   9   7   6        220.52        234.11        23.24 o
  11   7   6        599.83        625.32        36.61 o
  13   7   6        302.99        323.93        50.36 o
 -12   8   6        288.08        303.72        29.86 o
 -10   8   6        398.24        414.46        29.62 o
  -8   8   6        431.96        460.80        29.86 o
  -6   8   6        281.13        279.50        16.80 o
  -4   8   6        361.75        369.20        21.81 o
  -2   8   6        585.98        573.19        36.49 o
   0   8   6        161.77        169.74        20.66 o
   4   8   6        520.73        569.59        38.32 o
   6   8   6        367.01        385.48        33.20 o
  -8  -8   7        308.30        295.41        32.53 o
  -6  -8   7        237.83        247.43        21.09 o
  -4  -8   7         83.14         77.35        11.88 o
  -2  -8   7        238.85        227.73        20.22 o
   0  -8   7        283.41        374.73        55.26 o
 -17  -7   7        509.80        538.22        32.24 o
 -15  -7   7        123.08        122.90        16.80 o
 -13  -7   7        293.64        295.15        21.76 o
 -11  -7   7        774.32        757.99        38.41 o
  -9  -7   7        174.25        186.65        26.29 o
  -7  -7   7        515.14        512.44        33.05 o
  -3  -7   7         96.15        114.00        12.76 o
  -1  -7   7        318.10        333.31        23.85 o
   1  -7   7        369.06        373.48        23.35 o
   3  -7   7        368.61        377.92        23.98 o
   5  -7   7        117.77        127.23        14.97 o
   7  -7   7        256.43        272.83        21.93 o
   9  -7   7        232.09        226.53        23.37 o
 -22  -6   7        241.30        233.72        34.07 o
 -20  -6   7        182.06        188.06        24.96 o
 -18  -6   7        494.01        526.19        31.61 o
 -16  -6   7        506.86        528.69        30.84 o
 -14  -6   7        282.95        284.51        15.36 o
 -12  -6   7        347.29        358.76        23.40 o
 -10  -6   7        422.61        403.74        24.21 o
  -8  -6   7        386.57        380.26        26.29 o
  -6  -6   7        407.84        423.27        27.18 o
  -4  -6   7        425.00        437.18        29.42 o
  -2  -6   7        437.70        448.70        40.55 o
   0  -6   7        458.34        364.93        44.56 o
   2  -6   7        379.85        388.74        25.29 o
   4  -6   7        282.16        310.81        21.06 o
   8  -6   7        410.92        438.65        28.77 o
  10  -6   7        322.27        338.94        23.44 o
  12  -6   7        174.58        163.52        18.27 o
  14  -6   7        171.03        159.98        24.29 o
 -25  -5   7        290.41        321.95        38.32 o
 -23  -5   7         40.11         38.52         8.88 o
 -21  -5   7        689.80        689.04        37.95 o
 -19  -5   7        877.04        902.49        45.66 o
 -15  -5   7       1181.06       1193.96        61.12 o
 -13  -5   7       1324.14       1334.73        54.88 o
  -9  -5   7        562.09        577.55        34.01 o
  -7  -5   7       2044.79       2083.95       103.98 o
  -3  -5   7        141.21        134.58        20.50 o
  -1  -5   7       2133.87       2171.29       108.87 o
   1  -5   7        652.49        683.90        32.87 o
   5  -5   7        902.67        940.87        49.46 o
   7  -5   7        685.58        718.88        36.05 o
   9  -5   7         27.91         30.00         9.58 o
  11  -5   7        467.98        456.80        31.64 o
  13  -5   7        508.35        506.57        31.15 o
  15  -5   7         47.63         59.25        12.92 o
  17  -5   7         34.06         37.94        10.60 o
 -28  -4   7         44.93         53.02        10.37 o
 -26  -4   7        192.35        192.76        17.83 o
 -24  -4   7       1442.39       1463.46        74.98 o
 -22  -4   7        239.13        250.20        18.34 o
 -20  -4   7        172.17        165.33        28.07 o
 -18  -4   7       1195.66       1216.74        59.23 o
 -16  -4   7        645.27        651.84        33.70 o
 -14  -4   7        339.71        347.99        16.93 o
 -12  -4   7        953.77        959.77        37.64 o
 -10  -4   7       1465.94       1479.63        77.51 o
  -8  -4   7        616.04        634.05        34.81 o
  -6  -4   7        670.12        706.31        34.01 o
  -4  -4   7       1242.64       1226.70        62.23 o
  -2  -4   7        378.15        375.62        28.07 o
   0  -4   7        494.73        521.64        29.14 o
   2  -4   7       1510.35       1533.82        75.46 o
   4  -4   7        533.28        555.38        29.14 o
   6  -4   7        214.44        247.09        17.78 o
   8  -4   7        877.03        838.00        43.95 o
  10  -4   7        544.22        527.79        29.12 o
  12  -4   7         31.29         30.53         8.76 o
  14  -4   7        307.89        332.55        22.31 o
  16  -4   7        578.51        597.51        34.91 o
  18  -4   7         52.32         60.00        10.27 o
  20  -4   7        125.31        138.52        29.63 o
 -29  -3   7        233.61        259.52        21.06 o
 -27  -3   7        558.95        593.70        32.24 o
 -25  -3   7        579.84        575.50        32.59 o
 -23  -3   7        616.12        596.65        54.37 o
 -21  -3   7        840.37        826.76        40.00 o
 -19  -3   7        694.54        687.08        28.67 o
 -17  -3   7        773.37        803.15        33.95 o
 -15  -3   7        982.34        990.46        42.18 o
 -13  -3   7       1943.90       1944.39        64.22 o
 -11  -3   7        626.07        638.77        22.72 o
  -9  -3   7       1286.69       1320.57        54.62 o
  -7  -3   7       3497.12       3449.14       111.18 o
  -5  -3   7        529.33        541.82        23.15 o
  -3  -3   7        744.54        805.70        47.58 o
  -1  -3   7       2432.74       2556.90        93.82 o
   1  -3   7        676.09        691.94        29.84 o
   3  -3   7        736.09        737.56        32.76 o
   5  -3   7       1235.65       1249.42        56.61 o
   7  -3   7        795.15        782.14        32.93 o
   9  -3   7        482.29        493.85        22.37 o
  11  -3   7        337.99        363.52        18.00 o
  13  -3   7        598.32        615.69        25.37 o
  15  -3   7        213.44        228.87        14.97 o
  17  -3   7        348.15        360.53        23.71 o
  19  -3   7        566.56        557.50        24.59 o
  21  -3   7         36.27         67.02        21.84 o
 -30  -2   7        678.51        638.66        34.81 o
 -28  -2   7        405.96        416.81        23.84 o
 -26  -2   7        453.42        462.65        28.97 o
 -24  -2   7       1087.72       1071.64        45.28 o
 -22  -2   7        689.97        676.99        31.30 o
 -20  -2   7        692.87        691.06        32.41 o
 -18  -2   7       1609.17       1621.73        62.09 o
 -16  -2   7       1396.18       1410.93        56.69 o
 -14  -2   7       1284.08       1289.36        63.96 o
 -12  -2   7       1367.16       1377.02        54.71 o
 -10  -2   7        983.79        977.41        34.59 o
  -8  -2   7       1733.38       1720.62        60.49 o
  -6  -2   7       2097.80       2055.71        74.14 o
  -4  -2   7       1315.69       1311.75        55.62 o
  -2  -2   7       1819.99       1885.66        78.30 o
   0  -2   7       2095.74       2048.90        76.20 o
   2  -2   7       1332.19       1306.64        48.63 o
   4  -2   7        531.07        558.98        22.81 o
   6  -2   7       1064.99       1076.23        43.74 o
   8  -2   7       1233.85       1264.33        48.45 o
  10  -2   7        662.17        688.73        26.88 o
  12  -2   7        913.27        914.80        43.74 o
  14  -2   7        490.57        489.45        22.63 o
  16  -2   7        393.33        403.47        19.09 o
  18  -2   7        333.18        346.66        19.84 o
  20  -2   7         82.69         94.88        10.01 o
  22  -2   7        173.54        189.39        27.63 o
 -31  -1   7        664.02        647.64        44.10 o
 -29  -1   7        518.72        522.89        24.86 o
 -27  -1   7        146.61        157.37        12.69 o
 -25  -1   7        791.01        795.78        35.06 o
 -23  -1   7       1383.17       1349.97        58.75 o
 -21  -1   7        337.62        335.85        15.94 o
 -19  -1   7        862.93        838.07        32.67 o
 -17  -1   7       2514.79       2445.46       102.65 o
 -15  -1   7       1181.48       1197.58        55.76 o
 -13  -1   7        638.05        611.94        25.74 o
 -11  -1   7       2654.85       2759.16        99.99 o
  -9  -1   7       1428.24       1537.80        52.64 o
  -7  -1   7        860.14        897.06        31.08 o
  -5  -1   7       2778.65       2935.47       102.33 o
  -3  -1   7       1160.72       1259.21        43.11 o
  -1  -1   7       1021.25       1069.76        35.26 o
   1  -1   7       2427.48       2532.79       100.94 o
   3  -1   7       1025.90       1119.19        41.72 o
   5  -1   7        542.59        583.14        24.95 o
   7  -1   7       1121.89       1177.73        42.33 o
   9  -1   7       1082.67       1119.81        40.83 o
  11  -1   7        668.04        686.98        23.50 o
  13  -1   7        279.38        292.35        13.13 o
  15  -1   7        551.88        579.73        22.60 o
  17  -1   7        415.66        424.32        21.51 o
  19  -1   7         73.15         65.24        10.17 o
  21  -1   7        164.38        162.11        19.38 o
  23  -1   7        288.96        316.02        24.04 o
 -32   0   7        309.39        304.85        20.03 o
 -30   0   7         51.46         59.05         8.28 o
 -28   0   7        754.44        740.20        33.27 o
 -26   0   7       1142.09       1115.08        47.25 o
 -24   0   7        240.60        236.44        13.85 o
 -22   0   7        996.60        999.89        42.19 o
 -20   0   7       2262.13       2235.40        90.39 o
 -18   0   7        122.61        121.17         8.61 o
 -16   0   7        626.88        653.36        27.87 o
 -14   0   7       4044.34       3970.71       158.55 o
 -12   0   7        712.89        723.44        26.88 o
 -10   0   7        644.09        677.64        24.56 o
  -8   0   7       4199.02       4334.48       149.15 o
  -6   0   7       2697.78       2899.75       115.78 o
  -4   0   7         30.72         39.16         4.92 o
  -2   0   7        953.87       1038.09        36.54 o
   0   0   7       5967.41       6185.57       212.60 o
   2   0   7        133.24        155.34        12.35 o
   4   0   7        394.71        419.83        18.68 o
   6   0   7       5151.02       5310.13       183.08 o
   8   0   7        151.93        164.50         8.54 o
  10   0   7         48.16         52.61         4.92 o
  12   0   7       1813.62       1862.24        75.90 o
  14   0   7        242.43        264.73        14.52 o
  16   0   7         79.22         90.86         8.62 o
  18   0   7        882.91        897.84        39.35 o
  20   0   7        356.66        387.23        20.97 o
  22   0   7          7.17          6.95         8.15 o
  24   0   7        160.01        186.93        21.25 o
 -31   1   7        638.59        633.38        30.51 o
 -29   1   7        488.22        500.50        31.49 o
 -27   1   7        158.35        138.36        16.23 o
 -25   1   7        773.71        746.79        68.18 o
 -23   1   7       1548.73       1529.95        72.79 o
 -21   1   7        303.53        303.36        21.89 o
 -19   1   7        682.80        664.96        40.49 o
 -17   1   7       2669.37       2725.66       126.83 o
 -15   1   7       1007.31       1007.47        56.25 o
 -13   1   7        546.98        551.73        31.51 o
 -11   1   7       2977.46       3080.28       116.12 o
  -9   1   7       1397.39       1465.24        61.31 o
  -7   1   7        819.46        840.20        55.04 o
  -5   1   7       2790.82       3012.51       145.26 o
  -3   1   7       1092.83       1199.86        43.33 o
  -1   1   7        874.39        904.67        40.73 o
   1   1   7       2454.72       2520.42        87.72 o
   3   1   7       1249.87       1286.35        48.87 o
   7   1   7       1172.16       1215.51        49.83 o
   9   1   7       1131.14       1170.91        41.04 o
  11   1   7        516.81        528.86        27.35 o
  13   1   7        275.59        303.15        16.05 o
  15   1   7        583.79        590.29        27.00 o
  17   1   7        444.89        447.00        26.61 o
  19   1   7         76.25         86.91         9.30 o
  21   1   7        171.96        189.51        15.37 o
  23   1   7        305.75        342.35        20.36 o
 -30   2   7        483.74        470.54        49.91 o
 -28   2   7        582.95        573.15        24.70 o
 -26   2   7        555.60        541.89        31.04 o
 -22   2   7        823.07        814.50        40.49 o
 -20   2   7        911.81        885.77        41.91 o
 -18   2   7       1363.47       1368.97        77.20 o
 -16   2   7       1401.38       1362.72        70.90 o
 -14   2   7       1569.61       1272.14        93.14 o
 -12   2   7       1246.50       1302.50        67.42 o
  -8   2   7       1972.56       1802.60       246.17 o
  -6   2   7       2239.07       2223.38        74.64 o
  -4   2   7        961.54       1005.11        39.26 o
  -2   2   7       1964.47       1997.83        68.18 o
   0   2   7       2381.03       2406.21        88.24 o
   2   2   7       1017.02       1016.43        59.07 o
   4   2   7        427.65        465.62        28.20 o
   6   2   7       1362.41       1000.35        78.43 o
   8   2   7       1128.00       1083.08        48.96 o
  10   2   7        505.00        515.53        27.16 o
  12   2   7       1144.19       1206.01        45.60 o
  14   2   7        471.83        486.58        23.81 o
  16   2   7        246.58        274.02        35.20 o
  18   2   7        419.44        426.75        21.49 o
  20   2   7         94.38         97.85        11.39 o
  22   2   7        122.72        140.58        13.34 o
 -29   3   7        313.09        290.63        28.97 o
 -27   3   7        413.34        460.29        48.57 o
 -25   3   7        563.94        576.53        35.11 o
 -23   3   7        726.74        736.88        39.82 o
 -21   3   7        691.96        678.14        42.19 o
 -19   3   7        620.61        587.52        36.83 o
 -17   3   7       1061.64        824.33        64.17 o
 -15   3   7       1007.17       1044.26        51.65 o
 -13   3   7       1611.63       1627.42        91.21 o
 -11   3   7        862.64        545.41        49.02 o
  -9   3   7       1348.72       1357.56        47.67 o
  -7   3   7       3034.52       2980.39       111.50 o
  -3   3   7        967.82       1028.04        34.36 o
  -1   3   7       2132.85       2161.98        81.44 o
   1   3   7        794.61        746.88        63.50 o
   3   3   7        817.99        846.92        40.30 o
   5   3   7       1043.48       1100.12        59.38 o
   7   3   7        728.16        762.83        58.38 o
   9   3   7        642.21        490.59        43.67 o
  11   3   7        377.78        376.73        19.48 o
  13   3   7        473.33        476.91        26.52 o
  15   3   7        312.66        307.44        36.10 o
  17   3   7        371.70        385.91        21.47 o
  19   3   7        425.58        405.22        32.14 o
  21   3   7         77.33         73.05        10.76 o
 -28   4   7         58.31         54.70        13.32 o
 -26   4   7        217.94        224.69        21.93 o
 -24   4   7       1447.02       1490.45        77.65 o
 -22   4   7        263.97        271.97        22.95 o
 -20   4   7        226.37        199.20        25.85 o
 -18   4   7       1071.77       1106.47        59.53 o
 -16   4   7        624.38        612.60        33.99 o
 -14   4   7        408.59        404.58        22.00 o
 -12   4   7        867.05        853.16        40.26 o
 -10   4   7       1584.72       1614.11        64.30 o
  -8   4   7        663.73        686.82        25.27 o
  -6   4   7        609.83        621.36        24.33 o
  -4   4   7       1241.51       1252.11        44.50 o
  -2   4   7        300.15        312.74        13.63 o
   0   4   7        532.96        559.90        24.53 o
   2   4   7       1526.24       1491.13        62.24 o
   4   4   7        541.85        524.39        27.75 o
   6   4   7        280.90        289.77        17.38 o
   8   4   7        841.21        825.22        62.83 o
  10   4   7        524.76        494.73        52.58 o
  12   4   7          5.53         12.48        12.03 o
  14   4   7        307.18        320.18        25.44 o
  16   4   7        626.20        626.67        30.35 o
  18   4   7         39.81         43.47        11.61 o
  20   4   7        140.54        155.58        15.73 o
 -25   5   7        267.46        258.65        42.54 o
 -23   5   7         59.30         54.83        12.93 o
 -21   5   7        752.41        714.00        41.87 o
 -19   5   7        808.17        831.63        45.81 o
 -17   5   7         18.95         13.22         6.97 o
 -15   5   7       1233.28       1205.51        61.27 o
 -13   5   7       1317.72       1340.60        56.22 o
 -11   5   7          6.32         11.77         5.38 o
  -9   5   7        672.94        677.82        24.76 o
  -7   5   7       2093.65       2102.23        73.86 o
  -5   5   7        202.39        206.50        10.56 o
  -3   5   7        190.62        202.49        10.06 o
  -1   5   7       2166.98       2207.89        89.35 o
   1   5   7        535.63        544.68        26.94 o
   3   5   7         98.47         98.25         9.24 o
   5   5   7        947.26        957.18        41.26 o
   7   5   7        640.01        610.49        29.94 o
   9   5   7         46.93         62.44        18.27 o
  11   5   7        432.16        392.45        34.01 o
  13   5   7        487.26        532.23        33.88 o
  15   5   7         58.09         60.58        21.61 o
  17   5   7         41.18         27.23        12.21 o
 -22   6   7        234.97        234.72        31.17 o
 -20   6   7        116.17        121.48        16.32 o
 -18   6   7        580.36        583.51        31.66 o
 -16   6   7        562.68        543.48        26.41 o
 -14   6   7        217.90        255.73        26.74 o
 -12   6   7        361.20        407.61        20.58 o
 -10   6   7        396.17        403.46        20.50 o
  -8   6   7        356.35        350.09        18.72 o
  -6   6   7        376.36        365.10        16.65 o
  -4   6   7        508.01        512.82        20.02 o
  -2   6   7        522.50        536.02        24.37 o
   0   6   7        342.22        357.98        19.00 o
   2   6   7        453.23        445.36        22.64 o
   4   6   7        277.93        296.59        18.21 o
   6   6   7        214.97        214.18        17.17 o
   8   6   7        539.23        515.58        46.79 o
  10   6   7        352.81        268.22        42.33 o
  14   6   7        242.86        247.73        41.44 o
 -15   7   7        216.81        217.47        38.32 o
 -13   7   7        392.78        387.21        31.19 o
 -11   7   7        589.57        619.93        39.52 o
  -9   7   7        204.98        237.86        19.27 o
  -7   7   7        653.23        637.52        27.85 o
  -5   7   7        289.04        276.43        16.58 o
  -3   7   7         74.69         89.52        13.05 o
  -1   7   7        454.34        450.04        42.78 o
   1   7   7        320.71        312.32        24.62 o
   3   7   7        295.33        320.88        25.67 o
   5   7   7        172.29        164.44        21.84 o
   7   7   7        282.16        283.61        37.66 o
   9   7   7        177.82        178.25        34.31 o
  -8   8   7        292.11        306.99        36.10 o
  -6   8   7        164.10        180.71        22.37 o
  -2   8   7        198.53        197.07        21.73 o
   0   8   7        222.92        237.03        25.47 o
 -13  -7   8         30.83         25.34         7.72 o
 -11  -7   8        107.40        101.08        11.46 o
  -9  -7   8        147.53        136.99        15.20 o
  -7  -7   8         95.33         89.80        12.48 o
  -5  -7   8         19.96         22.02         8.88 o
  -3  -7   8        166.43        162.22        16.91 o
  -1  -7   8         60.91         59.64        10.27 o
   1  -7   8         14.53         11.73         9.39 o
   3  -7   8        137.88        129.50        15.72 o
   5  -7   8         61.69         63.60        12.62 o
 -20  -6   8         63.61         65.95        16.49 o
 -18  -6   8         14.17         10.39         8.78 o
 -16  -6   8         12.55         18.83         8.46 o
 -14  -6   8        110.37        100.13        12.28 o
 -12  -6   8        259.86        252.97        14.27 o
 -10  -6   8         47.47         42.81         8.23 o
  -8  -6   8         20.12         15.37         7.25 o
  -6  -6   8        362.49        359.74        21.95 o
  -4  -6   8        100.70         97.90        11.66 o
  -2  -6   8         45.74         54.48         9.20 o
   0  -6   8        636.68        628.09        35.65 o
   2  -6   8         18.51         11.20         8.44 o
   4  -6   8         24.49         20.97         9.20 o
   6  -6   8        186.01        179.44        18.15 o
   8  -6   8         90.33         77.23        11.86 o
  10  -6   8         24.89         36.34        11.23 o
 -23  -5   8        185.28        204.01        24.96 o
 -21  -5   8        105.51         98.94        10.91 o
 -19  -5   8         58.23         57.95         9.31 o
 -17  -5   8        255.98        259.26        18.34 o
 -15  -5   8         43.88         42.19         7.92 o
 -13  -5   8         58.61         57.83         6.25 o
 -11  -5   8        161.13        157.66        12.83 o
  -9  -5   8        155.17        145.91        12.85 o
  -7  -5   8         93.94        103.99        12.21 o
  -5  -5   8         59.49         56.76         7.71 o
  -3  -5   8        150.81        145.56        13.69 o
  -1  -5   8         15.67         20.10         6.96 o
   1  -5   8        111.62        108.29        19.61 o
   3  -5   8        105.05        106.06        21.84 o
   5  -5   8         44.32         32.93         8.94 o
   7  -5   8          3.83          2.36         8.81 o
   9  -5   8        124.19        116.15        14.09 o
  11  -5   8        119.12        109.17        14.09 o
  13  -5   8          7.12          0.34         9.83 o
  15  -5   8        129.44        108.40        15.48 o
 -26  -4   8         36.56         41.82        10.06 o
 -24  -4   8         39.32         45.04         9.31 o
 -22  -4   8        134.30        132.15        14.33 o
 -20  -4   8         78.02         71.39         8.99 o
 -18  -4   8         26.23         23.62         8.91 o
 -16  -4   8        226.42        250.49        17.38 o
 -14  -4   8         68.71         73.45         9.12 o
 -12  -4   8        162.54        156.39         9.38 o
 -10  -4   8        332.16        342.60        17.03 o
  -8  -4   8        297.09        296.47        14.71 o
  -6  -4   8        597.93        591.58        28.65 o
  -4  -4   8        231.75        252.42        16.94 o
  -2  -4   8        163.92        175.81        14.93 o
   0  -4   8        875.50        831.93        40.63 o
   2  -4   8         21.63         29.86         7.23 o
   4  -4   8        273.75        266.69        20.16 o
   6  -4   8        854.70        773.55        53.25 o
   8  -4   8         74.86         74.31        11.46 o
  10  -4   8        168.38        203.11        40.08 o
  12  -4   8        241.69        240.47        18.46 o
  14  -4   8        103.74         96.50        11.46 o
  16  -4   8         43.35         49.31        10.59 o
  18  -4   8         61.93         51.83        11.02 o
 -27  -3   8        131.40        149.33        16.49 o
 -25  -3   8        121.52        116.64        14.77 o
 -23  -3   8        234.21        218.51        18.25 o
 -21  -3   8         23.92         23.93         7.67 o
 -19  -3   8        265.62        256.99        17.12 o
 -17  -3   8        424.92        442.40        24.24 o
 -15  -3   8         62.75         74.33         8.49 o
 -13  -3   8        571.07        570.80        25.63 o
 -11  -3   8        164.14        173.92         9.47 o
  -9  -3   8         86.25         96.23         6.49 o
  -7  -3   8        140.70        132.86         7.64 o
  -5  -3   8         27.27         27.23         3.92 o
  -3  -3   8         68.79         63.12         7.74 o
  -1  -3   8        192.02        182.08         9.06 o
   1  -3   8        167.85        156.61        11.51 o
   3  -3   8        107.69         98.78        10.24 o
   5  -3   8        109.99        104.41         8.95 o
   7  -3   8        147.47        159.19        11.49 o
   9  -3   8        205.88        184.09        12.07 o
  11  -3   8         83.61         73.79         7.84 o
  13  -3   8        120.01        119.74        11.28 o
  15  -3   8         46.98         40.81         7.64 o
  17  -3   8        148.66        146.03        12.69 o
  19  -3   8         43.01         48.63         8.63 o
 -30  -2   8        111.07        103.39        18.72 o
 -28  -2   8          1.31         -4.31         7.03 o
 -26  -2   8         16.77         13.23         6.59 o
 -24  -2   8         62.56         70.07         7.68 o
 -22  -2   8         60.36         61.52         8.69 o
 -20  -2   8        191.43        188.21        11.47 o
 -18  -2   8          0.79         -0.25         4.20 o
 -16  -2   8        481.81        458.54        20.14 o
 -14  -2   8         15.30         14.01         4.10 o
 -12  -2   8         39.21         43.62         4.14 o
 -10  -2   8        404.27        420.85        16.09 o
  -8  -2   8         54.09         61.43         5.46 o
  -6  -2   8        294.60        284.30        11.59 o
  -4  -2   8        262.48        258.16        12.45 o
  -2  -2   8        491.25        502.21        27.41 o
   0  -2   8        495.14        503.77        18.09 o
   2  -2   8        182.80        183.51         8.65 o
   4  -2   8        362.57        348.72        16.81 o
   6  -2   8        364.53        362.51        16.55 o
   8  -2   8         58.86         51.86         6.00 o
  10  -2   8        172.39        175.23        11.81 o
  12  -2   8        183.80        189.64        12.40 o
  14  -2   8        123.68        118.36        10.82 o
  16  -2   8        127.36        126.16        11.70 o
  18  -2   8        159.59        155.58        13.48 o
  20  -2   8         30.85         16.91         7.77 o
 -29  -1   8        226.63        209.61        15.12 o
 -27  -1   8         42.57         41.68         7.27 o
 -25  -1   8        145.01        146.20        12.86 o
 -23  -1   8        245.64        226.70        16.94 o
 -21  -1   8         95.26         80.48         8.28 o
 -19  -1   8        382.93        384.25        18.17 o
 -17  -1   8        159.33        154.83         9.63 o
 -15  -1   8         36.08         26.95         4.39 o
 -13  -1   8        524.80        534.26        28.51 o
 -11  -1   8         73.14         79.21         5.46 o
  -9  -1   8        108.65        122.71         6.38 o
  -7  -1   8       1037.21       1076.99        38.82 o
  -5  -1   8         24.10         28.30         4.11 o
  -3  -1   8        267.63        278.54        10.89 o
  -1  -1   8        504.59        508.19        19.04 o
   1  -1   8        595.77        586.86        20.93 o
   3  -1   8        182.08        188.77        10.03 o
   5  -1   8         48.97         48.88         5.61 o
   7  -1   8        991.94        962.03        41.08 o
   9  -1   8          3.70         10.36         4.75 o
  13  -1   8        614.01        580.28        27.65 o
  15  -1   8         77.91         63.41         8.18 o
  17  -1   8        140.39        122.55        19.61 o
  19  -1   8        282.60        266.00        17.11 o
  21  -1   8         77.41         77.56         9.82 o
 -30   0   8         94.22         80.39        12.42 o
 -28   0   8         88.43         73.53        11.16 o
 -26   0   8        150.72        148.91        16.35 o
 -24   0   8        204.44        180.47        17.76 o
 -22   0   8          1.94          1.98         7.23 o
 -20   0   8         59.13         57.19         8.49 o
 -18   0   8         55.10         63.47         6.66 o
 -16   0   8        106.97        108.92         8.91 o
 -14   0   8         39.64         35.19         5.13 o
 -12   0   8        184.26        179.32        12.74 o
 -10   0   8        475.52        488.54        21.33 o
  -8   0   8        166.29        145.93         8.56 o
  -6   0   8         72.46         72.65         6.62 o
  -4   0   8        574.72        613.04        37.88 o
  -2   0   8         40.43         41.42         4.45 o
   0   0   8         36.97         50.66         5.04 o
   2   0   8        255.96        258.56        13.19 o
   4   0   8         56.49         56.82         5.74 o
   6   0   8         43.09         41.51         5.17 o
   8   0   8        330.29        291.83        12.71 o
  10   0   8        240.84        233.29        11.32 o
  12   0   8          2.82         -0.38         4.03 o
  14   0   8         26.28         21.37         5.35 o
  16   0   8        195.83        191.94        18.78 o
  18   0   8         24.82         10.31         9.80 o
  20   0   8         44.89         42.43        11.24 o
  22   0   8        151.97        139.86        25.40 o
 -29   1   8        250.43        227.95        20.59 o
 -27   1   8         40.36         30.49         9.92 o
 -25   1   8        132.38        113.31        12.91 o
 -21   1   8        103.42         93.62        20.94 o
 -19   1   8        379.89        390.98        23.79 o
 -17   1   8        160.11        153.33        13.70 o
 -15   1   8         29.53         28.48         6.45 o
 -13   1   8        523.70        531.72        29.62 o
 -11   1   8         67.62         81.18         9.26 o
  -9   1   8         91.42         99.41         8.24 o
  -7   1   8       1093.68       1143.35        55.77 o
  -5   1   8         34.85         32.37         4.71 o
  -3   1   8        235.46        248.89        13.36 o
  -1   1   8        510.97        523.48        22.70 o
   1   1   8        565.96        523.46        30.72 o
   3   1   8        155.86        138.46        13.54 o
   5   1   8         40.37         27.36         7.08 o
   7   1   8       1045.62       1021.06        51.67 o
   9   1   8         20.66         13.78         5.24 o
  11   1   8         82.05         76.78         7.67 o
  13   1   8        651.86        646.04        29.48 o
  15   1   8         68.71         53.52         8.19 o
  17   1   8         80.16         74.84         9.65 o
  19   1   8        328.17        291.16        18.30 o
  21   1   8        100.02        104.34        11.98 o
 -30   2   8         93.06        102.49        28.52 o
 -28   2   8          1.97          0.03        10.21 o
 -26   2   8         21.35         11.24        10.02 o
 -24   2   8         53.81         51.26        11.02 o
 -22   2   8         55.15         54.81        23.17 o
 -20   2   8        196.03        167.57        16.98 o
 -18   2   8          2.00         -2.53         7.17 o
 -16   2   8        462.37        431.15        28.07 o
 -14   2   8         10.82          9.56         6.85 o
 -12   2   8         27.36         19.61         8.91 o
 -10   2   8        431.45        418.57        20.65 o
  -8   2   8         47.79         47.94         4.86 o
  -6   2   8        246.00        264.39        16.62 o
  -4   2   8        340.23        345.03        12.87 o
  -2   2   8        505.68        530.40        23.03 o
   0   2   8        420.39        418.26        25.47 o
   2   2   8        239.15        190.25        30.30 o
   4   2   8        409.16        376.72        33.65 o
   6   2   8        273.35        271.34        29.86 o
   8   2   8         83.79         65.84         9.83 o
  10   2   8        226.13        206.94        17.75 o
  12   2   8        129.31        140.83        13.16 o
  14   2   8        133.05        126.11        11.83 o
  16   2   8        166.40        143.63        14.50 o
  18   2   8        135.72        125.39        13.71 o
  20   2   8         10.97          4.06         9.05 o
 -27   3   8        144.39        133.78        17.55 o
 -25   3   8        126.49        136.14        16.80 o
 -23   3   8        215.75        209.15        20.62 o
 -21   3   8         33.07         31.19        10.27 o
 -19   3   8        297.92        289.26        44.56 o
 -17   3   8        381.70        408.15        37.43 o
 -15   3   8         72.36         71.30        13.81 o
 -13   3   8        638.86        661.34        32.87 o
 -11   3   8        125.04        133.96        12.50 o
  -9   3   8         79.04         80.78         7.50 o
  -7   3   8        146.34        141.63         8.23 o
  -5   3   8          9.94         12.22         3.80 o
  -3   3   8         52.47         49.70         5.27 o
  -1   3   8        200.60        195.84        11.28 o
   1   3   8        223.67        189.57        36.32 o
   3   3   8         72.55         68.85         8.24 o
   5   3   8         99.31        104.72        18.72 o
   7   3   8        175.18        186.27        22.73 o
   9   3   8        152.15        139.04        24.06 o
  11   3   8         65.74         46.06        13.07 o
  13   3   8        171.84        169.19        19.29 o
  15   3   8         63.28         50.44        12.06 o
  17   3   8        119.51        106.47        11.65 o
  19   3   8         56.08         59.25        10.65 o
 -26   4   8         28.12         40.87        13.06 o
 -24   4   8         37.64         38.57        12.09 o
 -22   4   8        142.81        129.70        15.42 o
 -20   4   8         57.98         59.27        15.60 o
 -18   4   8         12.78          5.38        18.94 o
 -16   4   8        260.95        269.57        18.59 o
 -14   4   8         57.51         57.66         8.35 o
 -12   4   8        123.86        126.40        10.85 o
 -10   4   8        386.02        400.75        18.75 o
  -8   4   8        301.60        312.19        13.63 o
  -6   4   8        504.86        487.41        20.37 o
  -4   4   8        292.82        286.63        12.62 o
  -2   4   8        217.19        235.58        12.84 o
   0   4   8        760.42        730.72        33.72 o
   2   4   8         42.14         41.23         8.45 o
   4   4   8        361.54        364.89        19.70 o
   6   4   8        795.42        802.04        60.61 o
   8   4   8         46.86         48.13        14.71 o
  10   4   8        238.33        229.01        50.11 o
  12   4   8        215.34        205.11        30.50 o
  16   4   8         79.93         85.89        14.13 o
  18   4   8         62.47         55.35        16.06 o
 -23   5   8        153.26        141.65        23.84 o
 -21   5   8        133.16        108.78        33.20 o
 -19   5   8         89.04         86.69        11.92 o
 -17   5   8        223.44        247.69        18.97 o
 -15   5   8         32.94         36.27         8.35 o
 -13   5   8         88.50         85.76        12.51 o
 -11   5   8        142.04        133.65        13.98 o
  -9   5   8        139.90        143.81        11.71 o
  -7   5   8        131.66        140.19         9.24 o
  -5   5   8         59.89         52.92         5.79 o
  -3   5   8        153.16        163.28        11.80 o
  -1   5   8         17.96         18.38         6.09 o
   1   5   8         72.92         60.82         7.40 o
   3   5   8        123.30        107.30        10.95 o
   5   5   8         53.35         45.21         8.78 o
   7   5   8          2.82          2.23        12.03 o
   9   5   8        158.58        176.02        25.85 o
  11   5   8        107.54         94.10        21.17 o
  13   5   8          2.39         -1.69        19.16 o
  15   5   8        129.09         98.09        16.81 o
 -20   6   8         57.92         46.02        16.71 o
 -18   6   8          5.74          8.91         8.51 o
 -16   6   8         25.18         20.45        11.88 o
 -14   6   8        107.72        105.58        10.82 o
 -12   6   8        242.72        232.99        16.15 o
 -10   6   8         61.57         68.26         8.26 o
  -8   6   8         28.97         29.42         7.62 o
  -6   6   8        339.60        317.43        19.07 o
  -4   6   8        104.23         97.02        10.76 o
  -2   6   8         70.83         76.86         9.97 o
   0   6   8        614.36        566.19        31.34 o
   2   6   8          5.25          7.14         6.87 o
   4   6   8         46.79         43.91         7.87 o
   6   6   8        176.68        163.10        24.06 o
   8   6   8         71.22         76.41        32.09 o
  10   6   8         24.54         -0.45        24.51 o
 -13   7   8         42.99         47.32        11.80 o
 -11   7   8        125.03        121.15        15.72 o
  -9   7   8        134.77        125.03        15.26 o
  -7   7   8         63.42         60.16        14.26 o
  -5   7   8         37.59         35.78         9.31 o
  -3   7   8        178.21        169.13        17.98 o
  -1   7   8         37.00         22.75        10.14 o
   1   7   8         32.95         21.12        13.81 o
   3   7   8        158.28        126.43        16.69 o
   5   7   8         48.81         38.32        26.29 o
 -14  -6   9        275.12        277.38        21.13 o
 -12  -6   9        614.69        609.32        28.70 o
  -8  -6   9        129.69        127.21        10.63 o
  -6  -6   9        712.17        715.62        42.36 o
  -4  -6   9        414.44        409.49        24.80 o
  -2  -6   9        163.99        146.17        24.06 o
   0  -6   9        486.51        512.80        33.68 o
   2  -6   9        452.72        414.36        27.08 o
   4  -6   9        267.02        276.83        21.45 o
   6  -6   9        239.78        234.86        21.76 o
 -21  -5   9        588.50        561.80        31.78 o
 -19  -5   9         24.36         28.25        12.03 o
 -17  -5   9        377.17        381.92        24.38 o
 -15  -5   9        871.38        853.50        43.77 o
 -13  -5   9        149.95        162.70        19.16 o
 -11  -5   9        224.53        226.77        18.46 o
  -9  -5   9        595.74        574.02        32.56 o
  -7  -5   9        449.49        453.04        21.58 o
  -5  -5   9        180.21        181.57        12.59 o
  -3  -5   9        862.37        843.84        43.79 o
  -1  -5   9        876.20        861.41        43.16 o
   3  -5   9        593.90        547.35        32.60 o
   5  -5   9        821.19        785.29        42.99 o
   7  -5   9         11.75         16.65         9.75 o
   9  -5   9        374.51        357.49        26.30 o
  11  -5   9        809.67        768.46        42.02 o
 -24  -4   9        246.54        273.40        20.91 o
 -22  -4   9        151.15        153.33        16.21 o
 -20  -4   9        533.58        539.26        28.63 o
 -18  -4   9        518.54        508.76        28.63 o
 -16  -4   9         67.01         75.48        10.34 o
 -14  -4   9        424.56        430.39        25.56 o
 -12  -4   9       1529.67       1466.19        59.68 o
 -10  -4   9        237.33        239.53        13.23 o
  -8  -4   9        268.36        263.70        14.26 o
  -6  -4   9       1721.20       1666.59        67.75 o
  -4  -4   9        312.62        291.96        15.22 o
  -2  -4   9        171.15        164.80        11.20 o
   0  -4   9        981.60        914.01        38.40 o
   2  -4   9        612.26        578.73        27.49 o
   4  -4   9        517.22        486.01        29.36 o
   6  -4   9        522.23        504.14        29.45 o
   8  -4   9        504.44        515.15        30.55 o
  10  -4   9        317.37        304.67        21.40 o
  12  -4   9        196.87        175.25        17.44 o
  14  -4   9        417.19        394.13        34.09 o
 -25  -3   9        224.40        236.05        19.68 o
 -23  -3   9        681.44        692.85        34.81 o
 -21  -3   9        415.32        424.09        23.94 o
 -19  -3   9        417.79        421.08        38.32 o
 -17  -3   9        430.20        422.06        30.30 o
 -15  -3   9        659.87        662.84        33.70 o
 -13  -3   9        619.04        605.90        32.92 o
 -11  -3   9        775.18        781.12        34.56 o
  -9  -3   9       1391.32       1389.24        50.68 o
  -7  -3   9        462.36        450.18        21.17 o
  -5  -3   9        962.22        981.48        58.45 o
  -3  -3   9       1374.63       1329.99        52.05 o
  -1  -3   9        355.10        352.07        15.90 o
   1  -3   9        648.90        657.66        25.79 o
   3  -3   9       1553.70       1531.14        62.60 o
   5  -3   9        964.02        951.80        38.51 o
   7  -3   9        232.36        240.05        14.57 o
   9  -3   9        753.79        771.39        43.79 o
  11  -3   9        887.78        867.24        42.53 o
  13  -3   9        109.13         91.15        12.94 o
  15  -3   9        422.79        441.90        28.82 o
  17  -3   9        740.82        697.98        41.87 o
 -28  -2   9        394.71        432.82        29.89 o
 -26  -2   9        227.98        242.26        18.27 o
 -24  -2   9        236.78        245.61        14.83 o
 -22  -2   9        481.57        457.54        32.60 o
 -20  -2   9        626.90        629.96        27.70 o
 -18  -2   9        672.11        645.62        26.50 o
 -16  -2   9        733.39        744.56        34.30 o
 -14  -2   9       1179.51       1182.28        50.25 o
 -12  -2   9        973.45        975.50        40.56 o
 -10  -2   9        642.66        659.17        25.45 o
  -8  -2   9       1022.59       1027.64        39.49 o
  -6  -2   9        978.50        955.16        34.20 o
  -4  -2   9       1674.41       1674.89        60.71 o
  -2  -2   9       1299.88       1289.22        48.01 o
   0  -2   9        595.59        591.96        22.10 o
   2  -2   9       1093.26       1068.57        44.30 o
   4  -2   9        893.34        846.67        37.30 o
   6  -2   9        400.99        377.10        18.35 o
   8  -2   9        575.84        589.80        25.38 o
  10  -2   9       1053.60       1061.40        46.14 o
  12  -2   9        624.61        610.75        36.07 o
  14  -2   9        305.36        285.82        16.25 o
  16  -2   9        507.11        510.45        24.77 o
  18  -2   9        264.03        236.85        17.74 o
 -29  -1   9        103.98        106.75        13.70 o
 -27  -1   9        428.62        455.82        29.15 o
 -25  -1   9        575.09        584.13        35.60 o
 -23  -1   9         95.29         88.46        11.67 o
 -21  -1   9        629.07        638.69        34.79 o
 -19  -1   9       1213.34       1237.88        65.69 o
 -17  -1   9        425.11        405.13        19.94 o
 -15  -1   9        565.12        573.73        23.99 o
 -13  -1   9       1713.15       1746.94        74.18 o
 -11  -1   9        883.89        872.45        31.13 o
  -9  -1   9        324.87        335.36        13.73 o
  -7  -1   9       1223.41       1260.69        46.40 o
  -5  -1   9       1877.46       1878.05        66.62 o
  -3  -1   9        825.85        831.78        28.12 o
  -1  -1   9        734.54        709.73        28.98 o
   1  -1   9       1688.57       1705.47        72.72 o
   3  -1   9       1013.15       1007.36        41.16 o
   5  -1   9        435.30        407.33        18.76 o
   7  -1   9       1115.74       1125.49        48.96 o
   9  -1   9        999.57        994.54        40.39 o
  11  -1   9        454.37        433.08        21.19 o
  13  -1   9        689.19        664.27        39.69 o
  15  -1   9        529.30        535.78        31.78 o
  17  -1   9        204.71        229.11        20.49 o
  19  -1   9        351.57        336.61        27.22 o
 -28   0   9        612.69        596.84        35.59 o
 -26   0   9        246.42        242.48        20.62 o
 -24   0   9         62.28         73.54        10.47 o
 -22   0   9       1593.42       1661.38        84.45 o
 -20   0   9        676.25        699.51        38.59 o
 -18   0   9         19.27         23.62         7.56 o
 -16   0   9       1552.24       1552.57        78.46 o
 -14   0   9       1298.83       1327.93        67.43 o
 -12   0   9        147.17        151.75        12.74 o
 -10   0   9       1910.11       1894.91        94.37 o
  -8   0   9       2024.35       2128.85        85.76 o
  -6   0   9        234.24        245.26        12.81 o
  -4   0   9        956.49        975.95        40.56 o
  -2   0   9       2150.74       2300.68        92.62 o
   0   0   9        230.74        227.18        16.91 o
   2   0   9        738.72        737.97        39.23 o
   4   0   9       3084.92       3127.63       154.24 o
   6   0   9        467.32        448.05        26.63 o
   8   0   9        240.54        245.47        18.75 o
  10   0   9       1234.96       1247.63        64.59 o
  12   0   9        550.61        509.93        30.88 o
  14   0   9        163.40        171.62        17.89 o
  16   0   9        472.52        463.34        29.92 o
  18   0   9        817.80        807.60        46.29 o
 -29   1   9         39.42         67.74        25.40 o
 -27   1   9        449.70        485.83        30.71 o
 -25   1   9        672.97        674.14        36.71 o
 -23   1   9         51.62         56.72        10.70 o
 -21   1   9        612.47        602.85        35.60 o
 -19   1   9       1326.79       1343.19        66.80 o
 -15   1   9        481.23        481.31        30.41 o
 -13   1   9       1887.88       1957.48        92.17 o
 -11   1   9        851.82        842.96        45.37 o
  -9   1   9        340.21        347.75        16.71 o
  -7   1   9       1288.93       1401.12        57.41 o
  -5   1   9       1883.19       1940.54        77.53 o
  -3   1   9        674.93        689.81        32.84 o
  -1   1   9        611.55        611.88        36.24 o
   1   1   9       1934.92       1933.42        90.59 o
   3   1   9        937.17        946.52        51.67 o
   5   1   9        391.97        370.14        24.72 o
   7   1   9       1370.34       1342.10        87.34 o
   9   1   9        843.19        866.76        50.73 o
  11   1   9        338.79        324.28        25.84 o
  13   1   9        791.68        775.29        41.44 o
  15   1   9        493.54        496.10        32.77 o
  17   1   9        182.61        192.44        21.57 o
  19   1   9        429.13        405.35        29.08 o
 -28   2   9        469.43        502.63        46.35 o
 -26   2   9        151.81        162.65        29.86 o
 -24   2   9        168.28        188.06        29.41 o
 -22   2   9        622.12        641.73        33.87 o
 -20   2   9        607.18        610.87        36.55 o
 -18   2   9        507.52        511.17        35.13 o
 -16   2   9        932.36        932.28        45.06 o
 -14   2   9       1265.03       1288.12        63.81 o
 -10   2   9        785.19        778.99        38.44 o
  -8   2   9       1195.73       1230.07        46.82 o
  -4   2   9       1769.06       1810.39        71.09 o
  -2   2   9       1492.59       1509.32        69.95 o
   2   2   9       1050.40       1020.42        55.61 o
   4   2   9        982.28        951.07        48.51 o
   6   2   9        382.70        375.58        25.65 o
   8   2   9        484.55        500.45        33.85 o
  10   2   9       1103.72       1147.73        59.23 o
  12   2   9        719.87        690.58        38.89 o
  14   2   9        208.21        200.90        22.84 o
  16   2   9        480.51        470.65        33.24 o
  18   2   9        349.26        314.49        25.67 o
 -25   3   9        338.10        304.65        24.35 o
 -23   3   9        527.00        525.71        37.48 o
 -21   3   9        359.11        333.40        27.37 o
 -19   3   9        575.88        545.95        32.24 o
 -17   3   9        460.55        443.36        47.24 o
 -15   3   9        537.50        539.61        50.80 o
 -13   3   9        702.11        642.03        56.35 o
 -11   3   9        874.34        880.23        36.15 o
  -9   3   9       1092.85       1113.26        44.44 o
  -7   3   9        481.12        502.32        19.14 o
  -5   3   9       1233.08       1260.76        42.26 o
  -3   3   9       1209.87       1207.52        52.88 o
  -1   3   9        317.02        307.91        16.98 o
   1   3   9        880.05        823.43        57.49 o
   3   3   9       1446.96       1482.48       110.07 o
   5   3   9        729.75        726.29        68.18 o
   7   3   9        401.51        265.10        54.37 o
   9   3   9        840.91        876.79        47.22 o
  11   3   9        720.65        681.21        45.18 o
  15   3   9        482.69        513.62        33.22 o
  17   3   9        591.79        595.89        43.94 o
 -24   4   9        259.95        242.04        25.44 o
 -22   4   9        206.37        185.81        22.13 o
 -20   4   9        488.01        429.43        42.11 o
 -18   4   9        465.00        475.89        44.12 o
 -16   4   9        143.58         72.19        20.50 o
 -14   4   9        371.30        390.88        33.65 o
 -12   4   9       1504.32       1426.91        61.39 o
  -8   4   9        280.01        284.72        13.37 o
  -6   4   9       1674.69       1659.34        59.26 o
  -4   4   9        304.28        302.47        16.38 o
  -2   4   9        190.53        187.50        12.69 o
   0   4   9        925.04        906.65        39.68 o
   2   4   9        638.98        603.67        27.92 o
   4   4   9        590.58        479.33        79.77 o
   6   4   9        472.23        503.07        45.01 o
   8   4   9        512.49        511.09        46.35 o
  10   4   9        324.08        280.55        48.11 o
  12   4   9        160.16        140.96        28.52 o
  14   4   9        417.59        415.79        31.91 o
 -21   5   9        504.73        465.64        48.57 o
 -19   5   9         45.79         35.74        33.65 o
 -17   5   9        405.72        405.08        25.43 o
 -15   5   9        766.41        779.53        44.23 o
 -13   5   9        163.98        163.40        15.72 o
 -11   5   9        300.01        300.91        17.07 o
  -9   5   9        601.48        594.65        27.38 o
  -7   5   9        420.36        417.58        21.55 o
  -5   5   9        216.98        212.23        14.03 o
  -3   5   9        835.88        794.27        44.42 o
  -1   5   9        769.56        750.04        37.03 o
   1   5   9         86.01         91.19        13.81 o
   3   5   9        646.28        585.31        73.08 o
   5   5   9        774.06        765.06        62.39 o
   7   5   9         43.50         18.58        28.52 o
   9   5   9        389.71        417.51        39.66 o
  11   5   9        768.49        701.11        51.23 o
 -16   6   9         65.65         39.54         9.45 o
 -14   6   9        300.47        297.85        18.93 o
 -12   6   9        686.92        669.48        30.54 o
 -10   6   9        105.54        103.43        10.92 o
  -8   6   9        109.15        102.13        13.26 o
  -6   6   9        826.03        832.19        35.29 o
  -4   6   9        378.23        367.49        20.62 o
  -2   6   9        108.28         90.02        10.39 o
   0   6   9        617.80        626.34        28.39 o
   2   6   9        424.16        409.32        22.47 o
   4   6   9        131.58        181.37        30.30 o
 -10  -6  10        351.47        350.38        19.18 o
  -8  -6  10        104.95         93.88        12.76 o
  -6  -6  10        189.12        190.23        14.26 o
  -4  -6  10        305.17        303.62        17.73 o
  -2  -6  10        123.70        111.46        11.34 o
   0  -6  10        135.98        112.45        15.91 o
 -17  -5  10        225.39        218.80        18.20 o
 -15  -5  10        327.28        334.86        23.58 o
 -13  -5  10        155.32        147.25        15.60 o
 -11  -5  10         56.84         56.43         8.67 o
  -9  -5  10        662.21        642.57        29.56 o
  -7  -5  10        462.01        446.12        21.83 o
  -3  -5  10        446.78        443.65        22.39 o
  -1  -5  10        456.62        440.31        22.52 o
   3  -5  10        101.56         99.42        12.60 o
   5  -5  10        486.07        515.17        31.34 o
   7  -5  10        228.29        200.53        30.75 o
 -22  -4  10         27.69         38.03        11.78 o
 -20  -4  10         49.28         54.67         9.51 o
 -18  -4  10       1062.05       1073.69        52.61 o
 -16  -4  10        163.50        171.03        14.72 o
 -14  -4  10        130.06        140.62        14.27 o
 -12  -4  10        983.02        980.74        50.41 o
 -10  -4  10        407.17        398.99        19.19 o
  -8  -4  10         98.36         90.39        10.70 o
  -6  -4  10        438.22        430.54        21.05 o
  -4  -4  10        480.46        474.58        27.85 o
  -2  -4  10        143.49        144.94        11.46 o
   0  -4  10        350.30        331.91        23.47 o
   2  -4  10        602.12        585.16        32.77 o
   4  -4  10         77.98         90.95        12.53 o
   6  -4  10        127.26        120.77        14.53 o
   8  -4  10        459.58        424.26        26.76 o
  10  -4  10         91.52         88.03        20.28 o
 -23  -3  10        230.76        241.87        18.90 o
 -21  -3  10        324.42        302.97        19.69 o
 -19  -3  10        241.01        250.16        18.91 o
 -17  -3  10        375.21        391.60        23.94 o
 -15  -3  10        682.32        659.37        32.59 o
 -13  -3  10        334.41        339.85        29.86 o
 -11  -3  10        385.49        392.98        24.09 o
  -9  -3  10        555.23        558.41        24.09 o
  -7  -3  10        470.84        470.65        20.98 o
  -5  -3  10        216.25        234.94        12.87 o
  -3  -3  10        352.53        340.18        17.19 o
  -1  -3  10       1083.71       1047.91        51.83 o
   1  -3  10        221.44        232.78        17.64 o
   3  -3  10        178.55        197.47        15.91 o
   5  -3  10        595.18        575.46        45.23 o
   7  -3  10        215.42        206.26        17.64 o
   9  -3  10        115.17        112.08        14.97 o
  11  -3  10        203.61        206.16        17.33 o
  13  -3  10        229.18        248.18        20.79 o
 -26  -2  10        296.78        342.64        41.00 o
 -24  -2  10        417.04        422.41        33.87 o
 -20  -2  10        490.87        495.52        29.77 o
 -18  -2  10        738.48        744.84        36.37 o
 -16  -2  10        519.79        520.24        30.88 o
 -14  -2  10        272.88        272.38        18.56 o
 -12  -2  10        720.63        728.35        31.63 o
 -10  -2  10        587.68        586.60        22.88 o
  -8  -2  10        616.18        597.78        24.10 o
  -6  -2  10        849.33        862.18        30.46 o
  -4  -2  10        375.77        386.70        15.11 o
  -2  -2  10        481.91        476.64        22.80 o
   0  -2  10        667.80        662.53        28.94 o
   2  -2  10        327.72        333.14        16.97 o
   4  -2  10        261.84        261.29        16.28 o
   6  -2  10        646.15        652.96        37.81 o
   8  -2  10        497.78        509.29        28.34 o
  10  -2  10         94.48         99.78        13.22 o
  12  -2  10        201.83        193.86        19.19 o
  14  -2  10        356.27        363.53        24.70 o
 -25  -1  10        589.44        602.18        36.55 o
 -23  -1  10        448.07        446.14        27.88 o
 -21  -1  10        134.80        120.77        20.50 o
 -19  -1  10        586.40        576.39        49.02 o
 -17  -1  10       1083.75       1019.94        54.36 o
 -15  -1  10        130.48        126.16        13.32 o
 -13  -1  10        276.22        268.30        17.07 o
 -11  -1  10       1486.47       1488.72        80.16 o
  -9  -1  10        502.70        495.95        21.11 o
  -5  -1  10       1235.09       1240.78        54.54 o
  -3  -1  10        533.70        549.67        24.00 o
  -1  -1  10        160.01        151.04        13.01 o
   1  -1  10        958.60        960.18        51.99 o
   3  -1  10        344.35        371.60        24.09 o
   7  -1  10        788.00        776.64        57.93 o
   9  -1  10        314.60        313.53        22.80 o
  11  -1  10         67.52         62.39        10.66 o
  13  -1  10        285.95        301.38        23.26 o
  15  -1  10        239.56        243.07        22.31 o
 -26   0  10        196.47        208.33        20.28 o
 -24   0  10        137.65        135.94        15.76 o
 -22   0  10        734.03        725.23        40.63 o
 -20   0  10        201.96        203.00        18.07 o
 -18   0  10        120.82        115.42        20.05 o
 -16   0  10       1119.24       1140.10        59.39 o
 -14   0  10        856.04        835.83        45.29 o
 -12   0  10         96.14         93.64        11.02 o
 -10   0  10        947.06        980.59        51.04 o
  -8   0  10       1211.71       1262.54        52.39 o
  -6   0  10         21.58         24.12         4.96 o
  -4   0  10        399.57        430.97        20.30 o
  -2   0  10       1379.40       1391.11        70.74 o
   0   0  10        454.86        458.81        26.93 o
   2   0  10        246.08        234.92        18.10 o
   4   0  10        471.31        472.02        28.52 o
   6   0  10        628.69        613.87        39.64 o
   8   0  10         49.61         46.51        10.21 o
  10   0  10         94.37        100.48        13.89 o
  12   0  10        709.04        739.94        42.06 o
  14   0  10         82.63         83.18        12.91 o
  16   0  10         81.87        101.74        20.05 o
 -25   1  10        671.08        668.89        38.11 o
 -23   1  10        422.16        428.81        28.67 o
 -21   1  10         62.65         68.99        11.29 o
 -19   1  10        539.50        547.21        33.08 o
 -17   1  10       1160.28       1035.55        80.21 o
 -15   1  10        117.91        125.45        14.91 o
 -13   1  10        220.32        212.80        18.24 o
 -11   1  10       1683.29       1685.57        80.67 o
  -9   1  10        431.55        436.26        21.85 o
  -7   1  10        210.20        205.17        12.35 o
  -5   1  10       1351.59       1423.84        55.74 o
  -3   1  10        500.47        495.33        30.40 o
  -1   1  10        113.88        107.44        12.94 o
   1   1  10       1057.91       1052.30        53.25 o
   3   1  10        391.69        415.74        26.15 o
   5   1  10         79.79         61.05        19.61 o
   7   1  10        734.58        744.08        42.70 o
   9   1  10        345.19        329.63        24.42 o
  11   1  10         33.46         37.62        11.81 o
  13   1  10        284.74        301.40        25.65 o
  15   1  10        295.93        291.35        24.87 o
 -24   2  10        277.72        308.33        26.46 o
 -22   2  10        523.81        521.78        33.24 o
 -20   2  10        554.16        536.78        32.61 o
 -18   2  10        533.02        559.26        37.97 o
 -16   2  10        653.70        659.93        48.57 o
 -14   2  10        363.71        346.66        31.64 o
 -10   2  10        657.89        666.87        34.96 o
  -8   2  10        772.85        770.35        36.20 o
  -6   2  10        735.09        775.32        44.58 o
  -4   2  10        330.25        335.81        23.78 o
  -2   2  10        626.60        622.05        44.12 o
   0   2  10        619.72        617.83        37.02 o
   4   2  10        373.90        353.79        33.87 o
   6   2  10        703.09        742.85        41.26 o
   8   2  10        397.18        400.19        30.55 o
  10   2  10        128.90        115.14        14.80 o
  12   2  10        274.27        273.66        23.84 o
  14   2  10        282.92        293.59        28.04 o
 -23   3  10        231.77        250.71        41.64 o
 -21   3  10        262.48        230.72        24.17 o
 -19   3  10        334.68        334.57        24.43 o
 -17   3  10        423.19        411.94        28.34 o
 -15   3  10        547.92        511.14        35.60 o
 -13   3  10        323.81        306.92        24.10 o
 -11   3  10        449.53        460.93        27.72 o
  -9   3  10        513.77        515.43        35.62 o
  -7   3  10        431.00        422.02        28.55 o
  -3   3  10        370.60        379.77        19.42 o
  -1   3  10        931.81        947.69        52.55 o
   1   3  10        293.51        296.83        26.54 o
   3   3  10        193.82        170.62        20.81 o
   5   3  10        494.05        479.22        34.48 o
   7   3  10        308.57        279.37        36.10 o
   9   3  10        150.32        158.93        20.72 o
  11   3  10        150.43        152.12        26.51 o
  13   3  10        237.23        272.24        27.39 o
 -22   4  10         19.25         -1.29        19.61 o
 -20   4  10         99.06         88.68        22.73 o
 -18   4  10       1006.24        938.35        56.38 o
 -16   4  10        119.54        112.64        15.72 o
 -12   4  10        963.94        961.11        53.25 o
 -10   4  10        327.15        338.10        20.47 o
  -6   4  10        383.67        385.41        21.29 o
  -4   4  10        405.46        435.78        42.33 o
  -2   4  10        205.11        210.46        20.31 o
   0   4  10        392.71        408.15        27.85 o
   2   4  10        577.26        539.58        36.00 o
   4   4  10         63.52         59.60        13.77 o
   6   4  10        173.78        176.44        30.08 o
   8   4  10        413.87        390.13        38.99 o
  10   4  10         45.49         40.19        15.41 o
 -17   5  10        202.22        193.86        35.18 o
 -15   5  10        382.68        397.85        28.81 o
 -13   5  10        158.03        170.16        15.01 o
 -11   5  10         35.11         24.97         8.06 o
  -9   5  10        700.48        696.70        43.65 o
  -7   5  10        448.57        457.58        27.73 o
  -5   5  10         19.53         14.56         7.26 o
  -3   5  10        480.00        494.64        23.96 o
  -1   5  10        512.89        504.78        25.55 o
   1   5  10         16.92         17.74        12.42 o
   3   5  10        131.75        137.49        40.78 o
   5   5  10        542.58        476.62        64.17 o
   7   5  10        155.87        128.41        22.95 o
 -10   6  10        356.05        351.53        25.12 o
  -8   6  10         66.04         68.75        11.66 o
  -6   6  10        248.85        217.04        19.03 o
  -4   6  10        317.51        290.99        18.79 o
  -2   6  10        106.69         95.95        10.56 o
   0   6  10        109.65        129.37        28.30 o
 -11  -5  11        138.62        130.29        14.99 o
  -9  -5  11          8.96         10.86         7.07 o
  -7  -5  11        103.77         98.16        10.71 o
  -5  -5  11         79.69         73.48         7.93 o
  -3  -5  11         98.59         86.38        18.49 o
  -1  -5  11         22.89         22.95        10.71 o
 -16  -4  11          5.01          8.49         7.99 o
 -14  -4  11          2.37         -3.69         7.17 o
 -12  -4  11         56.43         52.44        10.03 o
 -10  -4  11         43.97         44.50         7.80 o
  -8  -4  11         54.76         47.68         6.47 o
  -6  -4  11          0.09          1.43         5.50 o
  -4  -4  11         76.44         76.79        17.60 o
  -2  -4  11         30.17         29.79         8.49 o
   0  -4  11         42.79         35.74         8.98 o
   2  -4  11         78.97         86.78        21.39 o
   4  -4  11         48.28         32.11         9.75 o
 -21  -3  11         96.33         98.48        19.61 o
 -19  -3  11         92.78        116.75        20.05 o
 -17  -3  11         72.65         73.08        12.92 o
 -15  -3  11         93.58         96.70        17.83 o
 -13  -3  11        255.11        232.13        24.51 o
 -11  -3  11        318.46        299.42        26.74 o
  -9  -3  11          1.73          1.96         5.82 o
  -7  -3  11        297.71        301.47        20.10 o
  -5  -3  11        134.96        120.71        11.46 o
  -3  -3  11          7.15          3.12         9.80 o
  -1  -3  11        189.74        190.73        22.73 o
   1  -3  11         62.20         66.84        13.37 o
   3  -3  11         19.87         16.49        12.03 o
   5  -3  11         21.51         22.28        12.92 o
   7  -3  11         42.66         38.32        13.81 o
 -22  -2  11         40.53         42.78        13.81 o
 -20  -2  11         30.99         24.06        12.48 o
 -18  -2  11        114.94         98.48        18.72 o
 -16  -2  11         48.70         34.76        11.14 o
 -14  -2  11         92.59         88.23        16.93 o
 -12  -2  11          8.40         14.03         7.28 o
 -10  -2  11        120.83        112.90        12.69 o
  -8  -2  11         94.87        107.74         9.55 o
  -6  -2  11          4.65          7.38         5.03 o
  -4  -2  11        213.47        203.54        18.65 o
  -2  -2  11          9.04          8.69         7.68 o
   0  -2  11         41.05         32.53        11.14 o
   2  -2  11         39.05         38.78         8.76 o
   4  -2  11         28.73         32.91         8.94 o
   6  -2  11         61.61         68.80        10.38 o
   8  -2  11         34.42         30.04         9.71 o
  10  -2  11         80.59         77.21        11.79 o
 -23  -1  11         56.79         30.61        10.70 o
 -21  -1  11         88.91         99.54        12.06 o
 -19  -1  11          6.62          5.39         8.44 o
 -17  -1  11        161.04        159.93        16.24 o
 -15  -1  11         62.19         62.11         9.20 o
 -13  -1  11         34.69         38.43         9.36 o
 -11  -1  11         96.41        101.70        12.30 o
  -9  -1  11         62.46         58.07         8.83 o
  -7  -1  11        119.58        143.92        10.28 o
  -5  -1  11        123.90        122.50        15.13 o
  -3  -1  11         24.18         24.52         8.66 o
  -1  -1  11        204.31        202.12        20.02 o
   1  -1  11         25.38         17.78         8.44 o
   3  -1  11         24.36         14.94         8.76 o
   5  -1  11        209.81        210.58        20.14 o
   7  -1  11         50.17         50.25        10.21 o
   9  -1  11         43.20         30.17        10.21 o
  11  -1  11         11.51         22.97        10.97 o
 -24   0  11        132.98        128.70        16.30 o
 -22   0  11          6.47          2.72         9.31 o
 -20   0  11        216.77        204.23        19.59 o
 -18   0  11         85.64         78.58        10.97 o
 -16   0  11          0.04         -1.12         8.47 o
 -14   0  11        238.77        244.68        19.29 o
 -12   0  11         17.32         14.56         8.41 o
 -10   0  11        172.56        183.15        20.50 o
  -8   0  11          7.33          8.11         5.16 o
  -6   0  11        100.36         97.28        17.16 o
  -4   0  11        100.16         87.67        11.96 o
  -2   0  11          3.86          5.35        10.25 o
   0   0  11        145.18        129.67        15.89 o
   2   0  11        153.89        148.13        16.94 o
   4   0  11         50.63         45.66        10.21 o
   6   0  11         16.38         12.74         9.80 o
   8   0  11         82.09         69.88        12.10 o
  10   0  11          1.62          5.21        10.52 o
  12   0  11         13.41         10.74        16.71 o
 -23   1  11         67.38         66.49        12.37 o
 -21   1  11         80.89         98.37        13.32 o
 -19   1  11          3.82         10.72         9.39 o
 -17   1  11        185.07        172.71        17.93 o
 -15   1  11         58.77         43.77        10.02 o
 -13   1  11         30.92         33.42        14.26 o
 -11   1  11        104.68        110.42        12.92 o
  -9   1  11         60.67         62.59         9.15 o
  -7   1  11        121.20        122.65        18.94 o
  -5   1  11        126.10        118.91        14.04 o
  -3   1  11         21.00         19.07         9.39 o
  -1   1  11        209.09        231.68        28.52 o
   1   1  11         21.10         15.22        10.52 o
   3   1  11         22.61         25.60        10.24 o
   5   1  11        234.14        242.38        23.66 o
   7   1  11         41.27         27.65        16.49 o
   9   1  11         34.83         37.61        12.59 o
  11   1  11         18.12         16.41        12.76 o
 -22   2  11         53.17         36.46        19.16 o
 -20   2  11         40.12         41.94        11.66 o
 -18   2  11         92.53         93.80        13.22 o
 -16   2  11         36.14         32.80        10.70 o
 -14   2  11        101.05        111.83        12.87 o
 -12   2  11          9.10         14.57         9.61 o
 -10   2  11        104.34        117.79        13.39 o
  -8   2  11        100.71         96.26        18.27 o
  -6   2  11          6.16          2.19         8.13 o
  -4   2  11        198.15        199.67        20.02 o
  -2   2  11         10.97         11.90         9.89 o
   0   2  11         33.72         34.17        10.70 o
   2   2  11         45.82         30.54        11.18 o
   4   2  11         40.42         38.28        11.65 o
   6   2  11         48.23         42.28        12.44 o
   8   2  11         34.64         32.46        12.76 o
  10   2  11         93.39         99.27        18.05 o
 -21   3  11        109.65         90.40        18.70 o
 -19   3  11         84.17         84.31        21.61 o
 -17   3  11         67.21         61.86        12.92 o
 -15   3  11        112.18        123.52        15.94 o
 -13   3  11        266.63        287.97        22.17 o
 -11   3  11        296.66        307.83        22.58 o
  -9   3  11          6.11         16.93        14.26 o
  -7   3  11        325.89        328.38        34.76 o
  -5   3  11        113.37         94.77        12.56 o
  -3   3  11         11.24         19.03        10.38 o
  -1   3  11        214.03        206.15        21.27 o
   1   3  11         44.81         48.15        12.59 o
   3   3  11         11.26          7.29        11.79 o
   5   3  11         30.53         10.84        13.64 o
   7   3  11         37.25         45.50        14.17 o
   9   3  11         16.87         32.98        30.30 o
 -18   4  11         91.79         64.62        22.73 o
 -16   4  11         11.18         10.07        12.24 o
 -14   4  11          0.64         -0.72        10.84 o
 -12   4  11         53.91         57.49        17.38 o
 -10   4  11         40.14         30.30        16.49 o
  -8   4  11         40.72         21.39        16.04 o
  -6   4  11          1.92          0.89        15.15 o
  -4   4  11         97.26        106.25        15.09 o
  -2   4  11         23.00         22.08        11.96 o
   0   4  11         26.73         22.91        19.83 o
   2   4  11         96.42         79.87        15.22 o
   4   4  11         54.65         56.44        15.16 o
   6   4  11        126.57        147.06        33.87 o
 -11   5  11        114.52        112.74        22.73 o
  -9   5  11          5.08         13.27        10.05 o
  -7   5  11        135.61        127.38        15.15 o
  -5   5  11         70.06         55.43        11.05 o
  -3   5  11         70.03         72.19        14.49 o
  -1   5  11         38.16         33.40        13.82 o
 -15  -3  12        163.95        177.36        22.28 o
 -13  -3  12        246.87        264.66        26.74 o
 -11  -3  12        184.83        204.54        21.84 o
  -9  -3  12        115.98        131.91        16.93 o
  -7  -3  12        306.68        299.86        28.97 o
  -5  -3  12        145.78        166.22        21.39 o
  -3  -3  12        169.76        165.77        20.94 o
  -1  -3  12        223.41        260.65        27.63 o
   1  -3  12        223.16        234.80        27.63 o
 -18  -2  12         95.09        135.47        22.28 o
 -16  -2  12        197.65        182.71        24.96 o
 -14  -2  12        292.74        308.78        26.74 o
 -12  -2  12        166.16        204.10        21.84 o
 -10  -2  12        137.92        157.31        18.27 o
  -6  -2  12        452.84        443.36        34.31 o
  -2  -2  12        290.39        314.57        31.19 o
   2  -2  12        136.18        153.30        24.06 o
   4  -2  12        221.04        218.80        28.97 o
 -19  -1  12        342.37        327.72        24.35 o
 -17  -1  12         26.87         34.92         9.63 o
 -15  -1  12        215.38        244.21        19.03 o
 -13  -1  12        596.54        602.21        36.03 o
 -11  -1  12         38.07         42.34         8.41 o
  -9  -1  12        126.04        127.00        22.73 o
  -7  -1  12        673.98        737.34        40.62 o
  -5  -1  12        243.62        243.96        18.15 o
  -3  -1  12         48.66         49.16        10.08 o
  -1  -1  12        359.34        383.56        25.33 o
   1  -1  12        336.09        336.47        24.07 o
   3  -1  12         72.90         81.54        12.10 o
   5  -1  12        208.99        195.87        19.96 o
 -20   0  12         26.67         30.12        11.02 o
 -18   0  12         64.50         69.70        11.46 o
 -16   0  12        468.57        463.46        29.18 o
 -14   0  12        243.78        248.05        24.71 o
 -12   0  12         48.63         55.01         9.39 o
 -10   0  12        557.37        578.38        49.02 o
  -8   0  12        208.20        221.92        29.41 o
  -6   0  12         21.48          8.91        12.92 o
  -4   0  12        467.07        484.56        30.08 o
  -2   0  12        296.29        312.33        23.22 o
   0   0  12         77.09        101.85        12.62 o
   2   0  12        424.75        428.21        28.48 o
   4   0  12        417.94        419.56        28.80 o
   6   0  12         18.57         28.22        11.74 o
 -19   1  12        346.57        338.15        26.06 o
 -17   1  12          4.34          7.75        10.38 o
 -15   1  12        209.09        198.58        20.10 o
 -13   1  12        666.72        682.09        37.12 o
 -11   1  12         27.25         45.01        15.60 o
  -9   1  12         95.51        104.28        20.05 o
  -7   1  12        685.11        716.93        60.16 o
  -5   1  12        192.31        197.87        19.47 o
  -3   1  12         45.60         44.00        10.91 o
  -1   1  12        380.55        374.50        27.24 o
   1   1  12        359.06        363.39        26.61 o
   3   1  12         98.74        113.96        14.45 o
   5   1  12        165.10        163.26        19.79 o
 -18   2  12        104.71        106.31        15.48 o
 -16   2  12        277.24        259.17        22.27 o
 -14   2  12        230.29        240.29        22.57 o
  -8   2  12        471.87        505.30        48.13 o
  -6   2  12        343.72        350.67        40.55 o
  -4   2  12        273.35        294.17        23.58 o
  -2   2  12        325.53        367.52        26.38 o
   0   2  12        227.34        221.67        22.45 o
   2   2  12        206.50        213.50        22.77 o
   4   2  12        274.98        288.92        25.93 o
 -15   3  12        161.92        158.63        19.54 o
 -13   3  12        283.06        277.58        36.10 o
  -9   3  12        104.49        100.27        20.94 o
  -7   3  12        362.43        376.96        39.22 o
  -5   3  12        175.86        176.91        31.19 o
  -3   3  12        111.16        117.73        18.72 o
  -1   3  12        228.26        236.26        24.35 o
   1   3  12        256.48        251.44        26.28 o
 -11  -1  13        326.85        353.34        38.77 o
  -9  -1  13        123.37        121.21        20.50 o
  -7  -1  13         85.32         80.21        19.61 o
  -5  -1  13        332.23        355.31        26.42 o
  -3  -1  13        140.45        140.09        28.97 o
 -12   0  13         39.52         52.58        19.16 o
 -10   0  13        325.05        293.63        36.10 o
  -8   0  13        131.62        141.71        23.17 o
  -6   0  13         14.33          5.35        17.38 o
  -4   0  13        356.69        379.85        26.77 o
  -2   0  13        371.42        359.03        26.83 o
 -11   1  13        311.66        346.66        45.01 o
  -9   1  13         68.56         82.44        20.94 o
  -7   1  13         77.93         91.80        22.28 o
  -5   1  13        400.93        365.82        41.44 o
  -3   1  13        116.28        125.99        23.17 o
                                                
